# Supplementary material for: Genome-Wide Analysis of Gene Expression Provides New Insights into Cold Responses in Thellungiella salsuginea
Source: Front Plant Sci. 2017 May 8;8:713. doi: 10.3389/fpls.2017.00713 (PMC5420556; doi:10.3389/fpls.2017.00713)
Supplement: Supplementary file 3 [file Table_1.XLS]

## Sheet: Table S1
Table S1 Differentially expressed genes identified in roots.
Gene	log2 (Cold/CK)	Q-value	Annotation (Nr)	Homology proteins	Species	E-value	KEGG Orthology	GO Component	GO Function	GO Process
Thhalv10015740m	9.73889	0.999377	BN28a	gi|10121869|gb|AAG13407.1|AF297471_1	Brassica napus	1.32807e-10	-	GO:0009507//chloroplast;GO:0005634//nucleus;GO:0005886//plasma membrane	GO:0004674//protein serine/threonine kinase activity;GO:0005524//ATP binding	GO:0006468//protein phosphorylation;GO:0009414//response to water deprivation;GO:0006970//response to osmotic stress;GO:0009737//response to abscisic acid stimulus;GO:0009631//cold acclimation;GO:0010017//red or far-red light signaling pathway
Thhalv10015857m	9.35261	0.992438	Ulp1 protease family protein	gi|15242433|ref|NP_199370.1|	Arabidopsis thaliana	2.92828e-06	-	-	-	-
Thhalv10013021m	8.83622	0.996019	CAP160 protein	gi|22327778|ref|NP_200043.2|	Arabidopsis thaliana	0	-	GO:0009506//plasmodesma;GO:0005737//cytoplasm	-	GO:0009414//response to water deprivation;GO:0009651//response to salt stress;GO:0009409//response to cold;GO:0010150//leaf senescence;GO:0009738//abscisic acid mediated signaling pathway
Thhalv10001647m	8.36546	0.997242		-			K05770|1|5e-10|63.2|ppp:PHYPADRAFT_190625|benzodiazapine receptor	-	-	-
Thhalv10021260m	8.19369	0.989681	late embryogenesis abundant domain-containing protein	gi|15229066|ref|NP_188379.1|	Arabidopsis thaliana	4.4531e-123	K11984|1|5e-11|66.6|ppp:PHYPADRAFT_233757|U4/U6.U5 tri-snRNP-associated protein 1;K06185|4|2e-09|61.6|ota:Ot05g02490|ATP-binding cassette, subfamily F, member 2	-	-	GO:0009062//fatty acid catabolic process;GO:0009793//embryo development ending in seed dormancy
Thhalv10017394m	8.10782	0.932324	cold response protein	gi|161789854|gb|ABX79675.1|	Eutrema salsugineum	2.32083e-57	K08917|1|4e-08|56.6|aly:ARALYDRAFT_471781|light-harvesting complex II chlorophyll a/b binding protein 6	GO:0009941//chloroplast envelope;GO:0009570//chloroplast stroma	-	GO:0061077//chaperone-mediated protein folding;GO:0031348//negative regulation of defense response;GO:0009631//cold acclimation;GO:0050826//response to freezing;GO:0009867//jasmonic acid mediated signaling pathway;GO:0035304//regulation of protein dephosphorylation;GO:0009862//systemic acquired resistance, salicylic acid mediated signaling pathway;GO:0010363//regulation of plant-type hypersensiti…
Thhalv10011834m	8.0812	0.956454	heavy-metal-associated domain-containing protein	gi|15223738|ref|NP_175520.1|	Arabidopsis thaliana	1.54834e-73	-	GO:0005634//nucleus	GO:0046872//metal ion binding	GO:0009414//response to water deprivation;GO:0009409//response to cold;GO:0050832//defense response to fungus;GO:0009737//response to abscisic acid stimulus;GO:0030001//metal ion transport
Thhalv10014869m	7.76147	0.992861	putative phosphatidylethanolamine-binding protein	gi|15240946|ref|NP_195750.1|	Arabidopsis thaliana	1.45163e-72	K06910|1|2e-73|273|aly:ARALYDRAFT_660014|	GO:0005737//cytoplasm	GO:0008429//phosphatidylethanolamine binding	GO:0010162//seed dormancy process;GO:0010264//myo-inositol hexakisphosphate biosynthetic process;GO:0045893//positive regulation of transcription, DNA-dependent
Thhalv10002040m	7.42332	0.909617	protein NTM1-like 8	gi|15225866|ref|NP_180298.1|	Arabidopsis thaliana	7.33427e-128	-	GO:0005886//plasma membrane;GO:0005634//nucleus	GO:0005515//protein binding;GO:0003677//DNA binding;GO:0003700//sequence-specific DNA binding transcription factor activity	GO:0050826//response to freezing;GO:0009793//embryo development ending in seed dormancy;GO:0009910//negative regulation of flower development;GO:0009651//response to salt stress;GO:0016114//terpenoid biosynthetic process;GO:0009640//photomorphogenesis;GO:0019915//lipid storage;GO:0010182//sugar mediated signaling pathway;GO:0009933//meristem structural organization;GO:0016567//protein ubiquitinat…
Thhalv10004906m	7.40707	0.999021	unknown	gi|312190401|gb|ADQ43200.1|	Eutrema parvulum	4.85774e-81	K12741|1|1e-11|68.9|aly:ARALYDRAFT_493936|heterogeneous nuclear ribonucleoprotein A1/A3;K01115|4|1e-11|68.9|vcn:VOLCADRAFT_99471|phospholipase D [EC:3.1.4.4	GO:0005886//plasma membrane	GO:0005525//GTP binding	GO:0009414//response to water deprivation;GO:0009961//response to 1-aminocyclopropane-1-carboxylic acid;GO:0009737//response to abscisic acid stimulus;GO:0009631//cold acclimation;GO:0007264//small GTPase mediated signal transduction;GO:0015031//protein transport
Thhalv10015427m	6.68624	0.998132	hypothetical protein ARALYDRAFT_918274	gi|297792559|ref|XP_002864164.1|	Arabidopsis lyrata subsp. lyrata	2.90414e-130	K03243|1|6e-07|55.1|pop:POPTR_823158|translation initiation factor 5B;K11294|2|2e-06|53.1|osa:4337032|nucleolin	-	-	GO:0010150//leaf senescence;GO:0009414//response to water deprivation;GO:0009409//response to cold;GO:0009651//response to salt stress;GO:0009738//abscisic acid mediated signaling pathway
Thhalv10008706m	6.54385	0.998065	cor47	gi|388259|emb|CAA42483.1|	Arabidopsis thaliana	2.24688e-73	K11984|1|5e-06|50.4|ppp:PHYPADRAFT_233757|U4/U6.U5 tri-snRNP-associated protein 1	GO:0005829//cytosol;GO:0009506//plasmodesma;GO:0016020//membrane;GO:0005794//Golgi apparatus	GO:0003779//actin binding	GO:0010029//regulation of seed germination;GO:0009651//response to salt stress;GO:0010286//heat acclimation;GO:0009269//response to desiccation;GO:0009737//response to abscisic acid stimulus;GO:0006972//hyperosmotic response;GO:0009631//cold acclimation;GO:0006833//water transport;GO:0007030//Golgi organization;GO:0006096//glycolysis;GO:0046686//response to cadmium ion;GO:0050832//defense respons…
Thhalv10005154m	5.77138	0.987701	hypothetical protein ARALYDRAFT_496922	gi|297797707|ref|XP_002866738.1|	Arabidopsis lyrata subsp. lyrata	2.47275e-49	-	GO:0005739//mitochondrion;GO:0009507//chloroplast	-	-
Thhalv10009317m	5.60393	0.987123	hypothetical protein ARALYDRAFT_471694	gi|297849930|ref|XP_002892846.1|	Arabidopsis lyrata subsp. lyrata	0	-	-	GO:0016787//hydrolase activity	GO:0006541//glutamine metabolic process;GO:2000032//regulation of secondary shoot formation
Thhalv10025420m	5.46277	0.959167		-			-	-	-	-
Thhalv10008154m	5.42261	0.967285	ATGOLS3	gi|297843726|ref|XP_002889744.1|	Arabidopsis lyrata subsp. lyrata	0	K00750|1|6e-16|83.6|rcu:RCOM_1590700|glycogenin glucosyltransferase [EC:2.4.1.186	GO:0005737//cytoplasm;GO:0005634//nucleus	GO:0046872//metal ion binding;GO:0047216//inositol 3-alpha-galactosyltransferase activity	GO:0009414//response to water deprivation;GO:0009644//response to high light intensity;GO:0009409//response to cold;GO:0016051//carbohydrate biosynthetic process;GO:0009737//response to abscisic acid stimulus;GO:0042542//response to hydrogen peroxide;GO:0006012//galactose metabolic process;GO:0009408//response to heat;GO:0009651//response to salt stress
Thhalv10015148m	5.2574	0.99146	unknown	gi|116830331|gb|ABK28123.1|	Arabidopsis thaliana	1.4949e-33	-	-	-	-
Thhalv10024925m	5.18054	0.941798		-			K08900|1|0.0|669|pop:POPTR_262253|mitochondrial chaperone BCS1	-	-	-
Thhalv10009011m	5.01181	0.987345	Probable desiccation-related protein LEA14	gi|62286902|sp|O03983.1|LEA14_ARATH		1.7873e-72	-	GO:0005829//cytosol	-	GO:0009644//response to high light intensity;GO:0009269//response to desiccation;GO:0009611//response to wounding;GO:0009409//response to cold;GO:0009793//embryo development ending in seed dormancy;GO:0050832//defense response to fungus;GO:0010286//heat acclimation;GO:0009737//response to abscisic acid stimulus
Thhalv10005229m	4.99684	0.985944	defensin-like protein	gi|229914882|gb|ACQ90607.1|	Eutrema halophilum	1.18913e-40	-	GO:0009505//plant-type cell wall;GO:0005576//extracellular region;GO:0009506//plasmodesma;GO:0005886//plasma membrane	GO:0030414//peptidase inhibitor activity;GO:0008233//peptidase activity	GO:0009825//multidimensional cell growth;GO:0010075//regulation of meristem growth;GO:0007389//pattern specification process;GO:0043481//anthocyanin accumulation in tissues in response to UV light;GO:0048767//root hair elongation;GO:0008361//regulation of cell size;GO:0000271//polysaccharide biosynthetic process;GO:0009926//auxin polar transport;GO:0019344//cysteine biosynthetic process;GO:000650…
Thhalv10010821m	4.82416	0.907037	dehydrin	gi|17684|emb|CAA45524.1|	Arabidopsis thaliana	2.34966e-39	-	-	-	GO:0009415//response to water stimulus
Thhalv10023854m	4.62676	0.865003	basic leucine-zipper 4	gi|15218037|ref|NP_176162.1|	Arabidopsis thaliana	1.97643e-57	K04371|1|4e-09|58.5|vvi:100254083|extracellular signal-regulated kinase 1/2 [EC:2.7.11.24;K09060|2|1e-07|53.5|gmx:778124|plant G-box-binding factor	GO:0005634//nucleus	GO:0043565//sequence-specific DNA binding;GO:0046983//protein dimerization activity;GO:0003700//sequence-specific DNA binding transcription factor activity	GO:0006355//regulation of transcription, DNA-dependent;GO:0009410//response to xenobiotic stimulus;GO:0030968//endoplasmic reticulum unfolded protein response
Thhalv10008985m	4.61816	0.982008	uncharacterized protein	gi|18394409|ref|NP_564008.1|	Arabidopsis thaliana	9.84719e-50	-	GO:0005576//extracellular region;GO:0005783//endoplasmic reticulum	-	GO:0009651//response to salt stress
Thhalv10019187m	4.57062	0.875411	hypothetical protein ARALYDRAFT_894881	gi|297838875|ref|XP_002887319.1|	Arabidopsis lyrata subsp. lyrata	2.41848e-66	-	GO:0005634//nucleus	GO:0005515//protein binding	-
Thhalv10017853m	4.56859	0.892781	hypothetical protein ARALYDRAFT_902137	gi|297826553|ref|XP_002881159.1|	Arabidopsis lyrata subsp. lyrata	2.18238e-73	-	GO:0005886//plasma membrane;GO:0031225//anchored to membrane	GO:0005507//copper ion binding	GO:0045492//xylan biosynthetic process;GO:0010413//glucuronoxylan metabolic process
Thhalv10012776m	4.54437	0.80024	homeobox-leucine zipper protein HDG9	gi|15237948|ref|NP_197234.1|	Arabidopsis thaliana	0	K09338|1|0.0|687|ath:AT3G03260|homeobox-leucine zipper protein	GO:0005634//nucleus	GO:0043565//sequence-specific DNA binding;GO:0003700//sequence-specific DNA binding transcription factor activity	GO:0006355//regulation of transcription, DNA-dependent
Thhalv10029528m	4.5256	0.903167		-			K01051|1|2e-07|53.1|gmx:100776781|pectinesterase [EC:3.1.1.11;K01115|2|3e-07|52.4|vcn:VOLCADRAFT_99471|phospholipase D [EC:3.1.4.4	-	-	-
Thhalv10017485m	4.5122	0.982252	late embryogenesis abundant group 1 protein	gi|15226951|ref|NP_181073.1|	Arabidopsis thaliana	7.56027e-38	-	GO:0009506//plasmodesma	-	GO:0009414//response to water deprivation;GO:0009793//embryo development ending in seed dormancy;GO:0048868//pollen tube development;GO:0006970//response to osmotic stress;GO:0009737//response to abscisic acid stimulus;GO:0010162//seed dormancy process;GO:0009845//seed germination
Thhalv10026723m	4.44763	0.980629	salt and low temperature response protein	gi|47132406|gb|AAT11798.1|	Brassica rapa subsp. pekinensis	8.75875e-35	-	GO:0016021//integral to membrane	-	GO:0042538//hyperosmotic salinity response;GO:0009409//response to cold;GO:0006333//chromatin assembly or disassembly;GO:0050832//defense response to fungus;GO:0042631//cellular response to water deprivation
Thhalv10026337m	4.40645	0.968842	unnamed protein product	gi|312282961|dbj|BAJ34346.1|	Thellungiella halophila	5.90134e-103	-	GO:0000214//tRNA-intron endonuclease complex;GO:0009507//chloroplast	GO:0000213//tRNA-intron endonuclease activity;GO:0003676//nucleic acid binding	GO:0006979//response to oxidative stress;GO:0009753//response to jasmonic acid stimulus;GO:0009744//response to sucrose stimulus;GO:0009750//response to fructose stimulus;GO:0009611//response to wounding;GO:0007568//aging;GO:0006388//tRNA splicing, via endonucleolytic cleavage and ligation
Thhalv10019401m	4.32163	0.918557	hypothetical protein ARALYDRAFT_481561	gi|297825917|ref|XP_002880841.1|	Arabidopsis lyrata subsp. lyrata	2.31002e-18	-	GO:0005634//nucleus	-	-
Thhalv10008048m	4.28087	0.948915	CBS domain-containing protein	gi|297844434|ref|XP_002890098.1|	Arabidopsis lyrata subsp. lyrata	4.34684e-168	-	GO:0005794//Golgi apparatus	-	GO:0009553//embryo sac development;GO:0009555//pollen development;GO:0010183//pollen tube guidance;GO:0048443//stamen development
Thhalv10023430m	4.22604	0.961414	vacuolar-processing enzyme beta-isozyme	gi|15221556|ref|NP_176458.1|	Arabidopsis thaliana	0	K01369|1|0.0|894|ath:AT1G62710|legumain [EC:3.4.22.34	-	GO:0004197//cysteine-type endopeptidase activity	GO:0006624//vacuolar protein processing;GO:0006508//proteolysis
Thhalv10015050m	4.17305	0.97518	hypothetical protein ARALYDRAFT_495134	gi|297795871|ref|XP_002865820.1|	Arabidopsis lyrata subsp. lyrata	1.047e-57	-	GO:0005739//mitochondrion;GO:0009507//chloroplast;GO:0016020//membrane	-	GO:0009269//response to desiccation;GO:0009409//response to cold;GO:0009908//flower development;GO:0042538//hyperosmotic salinity response;GO:0010507//negative regulation of autophagy;GO:0009737//response to abscisic acid stimulus;GO:0009555//pollen development
Thhalv10010326m	4.13111	0.936416	regulator of chromosome condensation repeat-containing protein	gi|15233306|ref|NP_191117.1|	Arabidopsis thaliana	0	K10615|1|1e-16|86.7|cme:CMB070C|E3 ubiquitin-protein ligase HERC4 [EC:6.3.2.19;K11493|3|1e-11|70.1|ota:Ot03g05690|regulator of chromosome condensation	GO:0005737//cytoplasm	GO:0016301//kinase activity	GO:0016310//phosphorylation
Thhalv10021397m	4.11862	0.976915	aluminum induced protein with YGL and LRDR motif	gi|18400774|ref|NP_566513.1|	Arabidopsis thaliana	2.29093e-130	K01953|1|1e-06|52.4|vcn:VOLCADRAFT_65699|asparagine synthase (glutamine-hydrolysing) [EC:6.3.5.4	GO:0005829//cytosol;GO:0009506//plasmodesma;GO:0009507//chloroplast;GO:0005634//nucleus;GO:0005886//plasma membrane	GO:0005515//protein binding	GO:0001666//response to hypoxia;GO:0009862//systemic acquired resistance, salicylic acid mediated signaling pathway;GO:0009744//response to sucrose stimulus;GO:0009750//response to fructose stimulus;GO:0010310//regulation of hydrogen peroxide metabolic process
Thhalv10016589m	4.10077	0.971399	unnamed protein product	gi|312282239|dbj|BAJ33985.1|	Thellungiella halophila	0	K00827|1|0.0|900|ath:AT2G38400|alanine-glyoxylate transaminase / (R)-3-amino-2-methylpropionate-pyruvate transaminase [EC:2.6.1.44 2.6.1.40	GO:0005739//mitochondrion	GO:0030170//pyridoxal phosphate binding;GO:0008453//alanine-glyoxylate transaminase activity	GO:0008152//metabolic process
Thhalv10019038m	4.03513	0.961836	zinc finger homeodomain 1	gi|15222382|ref|NP_177118.1|	Arabidopsis thaliana	3.71994e-111	-	GO:0005634//nucleus	GO:0003677//DNA binding;GO:0005515//protein binding;GO:0003700//sequence-specific DNA binding transcription factor activity	GO:0009414//response to water deprivation;GO:0009410//response to xenobiotic stimulus;GO:0045893//positive regulation of transcription, DNA-dependent
Thhalv10026279m	4.01904	0.972067	hypothetical protein ARALYDRAFT_491320	gi|297798566|ref|XP_002867167.1|	Arabidopsis lyrata subsp. lyrata	2.63498e-93	-	GO:0005774//vacuolar membrane;GO:0005634//nucleus;GO:0005886//plasma membrane	-	-
Thhalv10019384m	3.95182	0.897562	uncharacterized protein	gi|30697693|ref|NP_177017.2|	Arabidopsis thaliana	5.48218e-36	-	GO:0005737//cytoplasm	-	-
Thhalv10022326m	3.93545	0.833378	late embryogenesis abundant domain-containing protein	gi|15232660|ref|NP_188188.1|	Arabidopsis thaliana	4.35452e-101	K13118|1|1e-06|51.6|cre:CHLREDRAFT_17930|protein DGCR14	GO:0005634//nucleus	-	GO:0009793//embryo development ending in seed dormancy;GO:0010162//seed dormancy process;GO:0009830//cell wall modification involved in abscission
Thhalv10018523m	3.92899	0.960235		-			K01115|1|3e-07|55.1|vcn:VOLCADRAFT_99471|phospholipase D [EC:3.1.4.4;K01051|2|4e-06|51.6|gmx:100776781|pectinesterase [EC:3.1.1.11	-	-	-
Thhalv10017969m	3.92238	0.894605	ATPDX1.1	gi|297823699|ref|XP_002879732.1|	Arabidopsis lyrata subsp. lyrata	7.58944e-163	K06215|1|6e-164|574|aly:ARALYDRAFT_903020|pyridoxine biosynthesis protein [EC:4.-.-.-	GO:0009507//chloroplast;GO:0005829//cytosol;GO:0012505//endomembrane system;GO:0005886//plasma membrane	GO:0046982//protein heterodimerization activity;GO:0042803//protein homodimerization activity;GO:0003824//catalytic activity	GO:0006098//pentose-phosphate shunt;GO:0043085//positive regulation of catalytic activity;GO:0019252//starch biosynthetic process;GO:0010335//response to non-ionic osmotic stress;GO:0000023//maltose metabolic process;GO:0006982//response to lipid hydroperoxide;GO:0042823//pyridoxal phosphate biosynthetic process;GO:0042538//hyperosmotic salinity response;GO:0010224//response to UV-B;GO:0006520//c…
Thhalv10026521m	3.91502	0.973067	unnamed protein product	gi|312282413|dbj|BAJ34072.1|	Thellungiella halophila	5.8513e-101	-	GO:0005739//mitochondrion;GO:0009507//chloroplast;GO:0016020//membrane	-	GO:0009269//response to desiccation;GO:0009409//response to cold;GO:0009908//flower development;GO:0042538//hyperosmotic salinity response;GO:0010507//negative regulation of autophagy;GO:0009737//response to abscisic acid stimulus;GO:0009555//pollen development
Thhalv10000155m	3.83761	0.929633	CIPK16	gi|297825535|ref|XP_002880650.1|	Arabidopsis lyrata subsp. lyrata	0	K00924|1|4e-114|409|ath:AT1G30270|[EC:2.7.1.-;K07198|3|2e-63|241|smo:SELMODRAFT_234034|5'-AMP-activated protein kinase, catalytic alpha subunit [EC:2.7.11.11	GO:0005886//plasma membrane	GO:0004674//protein serine/threonine kinase activity;GO:0005524//ATP binding	GO:0006814//sodium ion transport;GO:0006468//protein phosphorylation;GO:0042538//hyperosmotic salinity response;GO:0007165//signal transduction
Thhalv10025553m	3.7805	0.950138	nodulin MtN21 family protein	gi|297803276|ref|XP_002869522.1|	Arabidopsis lyrata subsp. lyrata	5.12104e-173	-	GO:0009507//chloroplast;GO:0016020//membrane	-	-
Thhalv10026267m	3.75596	0.932568	hypothetical protein ARALYDRAFT_491275	gi|297798514|ref|XP_002867141.1|	Arabidopsis lyrata subsp. lyrata	1.83302e-68	-	GO:0005634//nucleus	-	GO:0080167//response to karrikin;GO:0007623//circadian rhythm
Thhalv10004495m	3.7548	0.960858	unnamed protein product	gi|10177849|dbj|BAB11201.1|	Arabidopsis thaliana	6.46762e-158	-	GO:0005840//ribosome;GO:0009570//chloroplast stroma;GO:0009534//chloroplast thylakoid	GO:0003735//structural constituent of ribosome	GO:0006412//translation
Thhalv10005099m	3.73657	0.825727	zinc finger family protein	gi|297815340|ref|XP_002875553.1|	Arabidopsis lyrata subsp. lyrata	2.47027e-57	K11982|1|4e-14|75.1|mtr:MTR_6g079660|E3 ubiquitin-protein ligase RNF115/126 [EC:6.3.2.19	GO:0005634//nucleus	GO:0008270//zinc ion binding	-
Thhalv10026655m	3.69111	0.832155	hypothetical protein ARALYDRAFT_913282	gi|297798786|ref|XP_002867277.1|	Arabidopsis lyrata subsp. lyrata	1.24882e-48	-	-	-	-
Thhalv10008406m	3.68673	0.947113	uncharacterized protein	gi|18395663|ref|NP_564234.1|	Arabidopsis thaliana	4.09637e-99	-	GO:0005634//nucleus	-	GO:0006598//polyamine catabolic process;GO:0010363//regulation of plant-type hypersensitive response;GO:0009625//response to insect;GO:0009862//systemic acquired resistance, salicylic acid mediated signaling pathway;GO:0031348//negative regulation of defense response;GO:0009867//jasmonic acid mediated signaling pathway;GO:0009698//phenylpropanoid metabolic process;GO:0010200//response to chitin;G…
Thhalv10011452m	3.66433	0.960346	polygalacturonase	gi|15221078|ref|NP_175244.1|	Arabidopsis thaliana	0	K01184|1|1e-104|378|rcu:RCOM_1063390|polygalacturonase [EC:3.2.1.15	GO:0005576//extracellular region	GO:0004650//polygalacturonase activity;GO:0047911	GO:0005975//carbohydrate metabolic process
Thhalv10016668m	3.6091	0.840205	hypothetical protein ARALYDRAFT_321332	gi|297827105|ref|XP_002881435.1|	Arabidopsis lyrata subsp. lyrata	0	K14432|1|0.0|763|aly:ARALYDRAFT_321332|ABA responsive element binding factor	GO:0005634//nucleus	GO:0046983//protein dimerization activity;GO:0043565//sequence-specific DNA binding;GO:0003700//sequence-specific DNA binding transcription factor activity	GO:0050826//response to freezing;GO:0009414//response to water deprivation;GO:0009793//embryo development ending in seed dormancy;GO:0009740//gibberellic acid mediated signaling pathway;GO:0010200//response to chitin;GO:0009651//response to salt stress;GO:0009640//photomorphogenesis;GO:0019915//lipid storage;GO:0010182//sugar mediated signaling pathway;GO:0009933//meristem structural organization…
Thhalv10004950m	3.60759	0.947491	invertase	gi|297793807|ref|XP_002864788.1|		2.25958e-82	K02355|1|1e-20|98.2|vvi:100257414|elongation factor G;K01051|2|2e-18|90.9|ath:AT1G53830|pectinesterase [EC:3.1.1.11	-	GO:0030599//pectinesterase activity;GO:0046910//pectinesterase inhibitor activity	GO:0043086//negative regulation of catalytic activity
Thhalv10005948m	3.52138	0.833867	hypothetical protein ARALYDRAFT_324222	gi|297817032|ref|XP_002876399.1|	Arabidopsis lyrata subsp. lyrata	0	K14508|1|3e-42|171|rcu:RCOM_1047190|regulatory protein NPR1	GO:0005737//cytoplasm;GO:0005634//nucleus	GO:0005515//protein binding	GO:0010434//bract formation;GO:0010227//floral organ abscission;GO:0009944//polarity specification of adaxial/abaxial axis;GO:0009864//induced systemic resistance, jasmonic acid mediated signaling pathway;GO:0009965//leaf morphogenesis;GO:0010254//nectary development;GO:0045893//positive regulation of transcription, DNA-dependent;GO:0009954//proximal/distal pattern formation;GO:0048439//flower mo…
Thhalv10018538m	3.49348	0.959456		-			K14963|1|4e-15|81.6|bdi:100832822|COMPASS component SWD3	-	-	-
Thhalv10022862m	3.46507	0.965706	unnamed protein product	gi|312282375|dbj|BAJ34053.1|	Thellungiella halophila	6.04021e-109	-	GO:0005773//vacuole;GO:0005886//plasma membrane;GO:0005739//mitochondrion	-	GO:0009744//response to sucrose stimulus;GO:0009269//response to desiccation;GO:0042631//cellular response to water deprivation;GO:0009737//response to abscisic acid stimulus;GO:0009749//response to glucose stimulus;GO:0009631//cold acclimation;GO:0009750//response to fructose stimulus;GO:0009651//response to salt stress
Thhalv10008313m	3.42205	0.964549	dehydrin	gi|301139697|gb|ADK66263.1|	Eutrema salsugineum	1.59127e-151	K11984|1|1e-08|59.3|ppp:PHYPADRAFT_233757|U4/U6.U5 tri-snRNP-associated protein 1;K11294|3|3e-06|51.2|osa:4337032|nucleolin;K03243|4|8e-06|50.1|sbi:SORBI_09g030590|translation initiation factor 5B	GO:0005829//cytosol;GO:0009506//plasmodesma;GO:0016020//membrane;GO:0005794//Golgi apparatus;GO:0005634//nucleus	GO:0003779//actin binding	GO:0010029//regulation of seed germination;GO:0009651//response to salt stress;GO:0010286//heat acclimation;GO:0009269//response to desiccation;GO:0009737//response to abscisic acid stimulus;GO:0006972//hyperosmotic response;GO:0009631//cold acclimation;GO:0006833//water transport;GO:0007030//Golgi organization;GO:0006096//glycolysis;GO:0046686//response to cadmium ion;GO:0050832//defense respons…
Thhalv10019067m	3.42117	0.945534	unnamed protein product	gi|312282733|dbj|BAJ34232.1|	Thellungiella halophila	2.08085e-141	-	GO:0005739//mitochondrion	-	GO:0010286//heat acclimation
Thhalv10017395m	3.35661	0.829931	cold response protein	gi|161789854|gb|ABX79675.1|	Eutrema salsugineum	2.01386e-71	K08917|1|2e-07|54.3|aly:ARALYDRAFT_471781|light-harvesting complex II chlorophyll a/b binding protein 6	GO:0009941//chloroplast envelope;GO:0009570//chloroplast stroma	-	GO:0061077//chaperone-mediated protein folding;GO:0031348//negative regulation of defense response;GO:0009631//cold acclimation;GO:0050826//response to freezing;GO:0009867//jasmonic acid mediated signaling pathway;GO:0035304//regulation of protein dephosphorylation;GO:0009862//systemic acquired resistance, salicylic acid mediated signaling pathway;GO:0010363//regulation of plant-type hypersensiti…
Thhalv10007543m	3.34294	0.95512	unnamed protein product	gi|312281515|dbj|BAJ33623.1|	Thellungiella halophila	0	K00166|1|0.0|874|aly:ARALYDRAFT_313033|2-oxoisovalerate dehydrogenase E1 component, alpha subunit [EC:1.2.4.4	GO:0005739//mitochondrion	GO:0003863//3-methyl-2-oxobutanoate dehydrogenase (2-methylpropanoyl-transferring) activity	GO:0055114//oxidation-reduction process
Thhalv10021322m	3.33011	0.96197	myb family transcription factor	gi|297833914|ref|XP_002884839.1|	Arabidopsis lyrata subsp. lyrata	2.84312e-131	-	GO:0005634//nucleus	GO:0003677//DNA binding;GO:0003700//sequence-specific DNA binding transcription factor activity;GO:0003682//chromatin binding	GO:0009739//response to gibberellin stimulus;GO:0006355//regulation of transcription, DNA-dependent;GO:0009751//response to salicylic acid stimulus;GO:0019344//cysteine biosynthetic process
Thhalv10013895m	3.28462	0.839472		-			K12135|1|3e-137|486|aly:ARALYDRAFT_488429|zinc finger protein CONSTANS;K12130|3|2e-09|62.4|rcu:RCOM_0969830|pseudo-response regulator 5;K12127|5|4e-08|57.8|smo:SELMODRAFT_438647|pseudo-response regulator 1	-	-	-
Thhalv10015228m	3.25081	0.962059	BN28a	gi|10121869|gb|AAG13407.1|AF297471_1	Brassica napus	1.60129e-24	-	GO:0009507//chloroplast;GO:0005634//nucleus;GO:0005886//plasma membrane	GO:0004674//protein serine/threonine kinase activity;GO:0005524//ATP binding	GO:0006468//protein phosphorylation;GO:0009414//response to water deprivation;GO:0006970//response to osmotic stress;GO:0009737//response to abscisic acid stimulus;GO:0009631//cold acclimation;GO:0009830//cell wall modification involved in abscission;GO:0010017//red or far-red light signaling pathway
Thhalv10024842m	3.2331	0.937083		-			K01177|1|0.0|1079|ath:AT4G17090|beta-amylase [EC:3.2.1.2	-	-	-
Thhalv10023597m	3.2293	0.92603	Probable purine permease 22; Short=AtPUP22	gi|75169042|sp|Q9C654.1|PUP22_ARATH		4.7588e-171	-	GO:0005886//plasma membrane;GO:0016021//integral to membrane;GO:0009507//chloroplast	GO:0005345//purine nucleobase transmembrane transporter activity	GO:0006863//purine nucleobase transport;GO:0015931//nucleobase-containing compound transport
Thhalv10000848m	3.20787	0.939841	ATSDAT	gi|297790903|ref|XP_002863336.1|	Arabidopsis lyrata subsp. lyrata	0	K14445|1|0.0|992|aly:ARALYDRAFT_494217|solute carrier family 13 (sodium-dependent dicarboxylate transporter), member 2/3/5	GO:0016020//membrane;GO:0005773//vacuole;GO:0000932//cytoplasmic mRNA processing body;GO:0005634//nucleus	GO:0015140//malate transmembrane transporter activity;GO:0050072//m7G(5')pppN diphosphatase activity;GO:0030145//manganese ion binding;GO:0000287//magnesium ion binding;GO:0017153//sodium:dicarboxylate symporter activity;GO:0042803//protein homodimerization activity;GO:0003729//mRNA binding	GO:0006635//fatty acid beta-oxidation;GO:0035725//sodium ion transmembrane transport;GO:0051453//regulation of intracellular pH;GO:0016558//protein import into peroxisome matrix;GO:0031087//deadenylation-independent decapping of nuclear-transcribed mRNA;GO:0016441//posttranscriptional gene silencing;GO:0010072//primary shoot apical meristem specification;GO:0071423//malate transmembrane transport
Thhalv10017079m	3.18111	0.913131	tropine dehydrogenase	gi|15227072|ref|NP_180493.1|	Arabidopsis thaliana	1.19673e-122	K08081|1|9e-124|441|ath:AT2G29320|tropine dehydrogenase [EC:1.1.1.206	-	GO:0016491//oxidoreductase activity;GO:0000166//nucleotide binding	GO:0010264//myo-inositol hexakisphosphate biosynthetic process;GO:0055114//oxidation-reduction process
Thhalv10014897m	3.09601	0.924851	LEA-like protein	gi|166359608|gb|ABY86896.1|	Eutrema halophilum	2.78138e-89	-	-	-	GO:0009793//embryo development ending in seed dormancy;GO:0009414//response to water deprivation;GO:0006970//response to osmotic stress;GO:0009409//response to cold
Thhalv10025934m	3.06441	0.955876	xyloglucan endotransglucosylase	gi|15238891|ref|NP_199618.1|		7.45088e-150	K08235|1|6e-151|531|ath:AT5G48070|xyloglucan:xyloglucosyl transferase [EC:2.4.1.207	GO:0009505//plant-type cell wall;GO:0009507//chloroplast;GO:0005794//Golgi apparatus;GO:0048046//apoplast	GO:0016762//xyloglucan:xyloglucosyl transferase activity;GO:0080039//xyloglucan endotransglucosylase activity;GO:0033946//xyloglucan-specific endo-beta-1,4-glucanase activity	GO:0010411//xyloglucan metabolic process;GO:0009409//response to cold;GO:0009611//response to wounding;GO:0009741//response to brassinosteroid stimulus;GO:0009408//response to heat;GO:0009733//response to auxin stimulus;GO:0010200//response to chitin;GO:0010089//xylem development;GO:0009664//plant-type cell wall organization;GO:0009612//response to mechanical stimulus
Thhalv10012719m	3.04162	0.957277	hypothetical protein ARALYDRAFT_910122	gi|297812265|ref|XP_002874016.1|	Arabidopsis lyrata subsp. lyrata	0	K00695|1|0.0|1528|aly:ARALYDRAFT_910122|sucrose synthase [EC:2.4.1.13	GO:0005829//cytosol;GO:0009506//plasmodesma;GO:0005886//plasma membrane;GO:0005773//vacuole;GO:0010445//nuclear dicing body	GO:0008026//ATP-dependent helicase activity;GO:0004525//ribonuclease III activity;GO:0003725//double-stranded RNA binding;GO:0016157//sucrose synthase activity;GO:0005515//protein binding;GO:0003677//DNA binding;GO:0005524//ATP binding	GO:0010267//production of ta-siRNAs involved in RNA interference;GO:0072708//response to sorbitol;GO:0009414//response to water deprivation;GO:0000911//cytokinesis by cell plate formation;GO:0009749//response to glucose stimulus;GO:0006306//DNA methylation;GO:0010599//production of lsiRNA involved in RNA interference;GO:0009908//flower development;GO:0010050//vegetative phase change;GO:0009880//e…
Thhalv10003894m	2.97561	0.945912		-			K12130|1|0.0|890|ath:AT5G24470|pseudo-response regulator 5;K12128|5|2e-78|292|ath:AT2G46790|pseudo-response regulator 9	-	-	-
Thhalv10014523m	2.97056	0.939129		-			K15687|1|6e-07|53.1|pop:POPTR_1087791|E3 ubiquitin-protein ligase makorin [EC:6.3.2.19	-	-	-
Thhalv10017461m	2.96622	0.956054	dormancy	gi|297826851|ref|XP_002881308.1|		6.4843e-49	-	GO:0005634//nucleus	-	GO:0009750//response to fructose stimulus;GO:0009744//response to sucrose stimulus;GO:0009749//response to glucose stimulus
Thhalv10014792m	2.95982	0.948937	predicted protein	gi|297796541|ref|XP_002866155.1|	Arabidopsis lyrata subsp. lyrata	2.50695e-69	-	GO:0016607//nuclear speck	-	GO:0046686//response to cadmium ion;GO:0006979//response to oxidative stress
Thhalv10011758m	2.92511	0.859421	zinc finger family protein	gi|297847200|ref|XP_002891481.1|	Arabidopsis lyrata subsp. lyrata	8.91772e-108	K05283|1|1e-13|75.1|aly:ARALYDRAFT_354960|phosphatidylinositol glycan, class W [EC:2.3.-.-;K15692|2|6e-10|62.8|ppp:PHYPADRAFT_16563|E3 ubiquitin-protein ligase RNF13 [EC:6.3.2.19;K11982|3|2e-09|61.2|sbi:SORBI_03g011120|E3 ubiquitin-protein ligase RNF115/126 [EC:6.3.2.19;K13148|5|5e-09|59.7|vvi:100261060|integrator complex subunit 11 [EC:3.1.27.-	-	GO:0004842//ubiquitin-protein ligase activity;GO:0008270//zinc ion binding	GO:0016567//protein ubiquitination
Thhalv10021895m	2.90217	0.954008	low temperature and salt responsive protein LTI6B	gi|6714402|gb|AAF26091.1|AC012393_17	Arabidopsis thaliana	4.76384e-22	-	GO:0016021//integral to membrane;GO:0016023//cytoplasmic membrane-bounded vesicle;GO:0005886//plasma membrane	-	GO:0009414//response to water deprivation;GO:0009409//response to cold;GO:0042538//hyperosmotic salinity response;GO:0032940//secretion by cell;GO:0009737//response to abscisic acid stimulus;GO:0006833//water transport;GO:0007030//Golgi organization;GO:0006096//glycolysis;GO:0046686//response to cadmium ion
Thhalv10012271m	2.88883	0.948514	abscisic acid responsive elements-binding factor 1	gi|396084202|gb|AFN84600.1|	Eutrema salsugineum	0	K14432|1|8e-156|548|aly:ARALYDRAFT_474101|ABA responsive element binding factor	GO:0005634//nucleus	GO:0005515//protein binding;GO:0043565//sequence-specific DNA binding;GO:0003700//sequence-specific DNA binding transcription factor activity	GO:0009414//response to water deprivation;GO:0009612//response to mechanical stimulus;GO:0009410//response to xenobiotic stimulus;GO:0009651//response to salt stress;GO:0019722//calcium-mediated signaling;GO:0009738//abscisic acid mediated signaling pathway;GO:0045893//positive regulation of transcription, DNA-dependent;GO:0030968//endoplasmic reticulum unfolded protein response;GO:0007623//circa…
Thhalv10028583m	2.87329	0.839182	CYP706A4	gi|297813755|ref|XP_002874761.1|	Arabidopsis lyrata subsp. lyrata	0	K05280|1|3e-100|363|vvi:100263810|flavonoid 3'-monooxygenase [EC:1.14.13.21;K13083|3|8e-97|352|gmx:547705|cytochrome P450, family 75, subfamily A (flavonoid 3',5'-hydroxylase) [EC:1.14.13.88;K13261|4|3e-96|350|gmx:100776878|cytochrome P450, family 93, subfamily A, polypeptide 1 (3,9-dihydroxypterocarpan 6a-monooxygenase) [EC:1.14.13.28	GO:0009507//chloroplast;GO:0005783//endoplasmic reticulum;GO:0071944//cell periphery	GO:0009055//electron carrier activity;GO:0004497//monooxygenase activity;GO:0005506//iron ion binding;GO:0020037//heme binding;GO:0016705//oxidoreductase activity, acting on paired donors, with incorporation or reduction of molecular oxygen;GO:0019825//oxygen binding	GO:0055114//oxidation-reduction process
Thhalv10025232m	2.87061	0.836981		-			K01176|1|0.0|763|ath:AT4G25000|alpha-amylase [EC:3.2.1.1	-	-	-
Thhalv10021794m	2.86598	0.921648	unnamed protein product	gi|312281525|dbj|BAJ33628.1|	Thellungiella halophila	0	K13420|1|4e-43|174|rcu:RCOM_0633880|LRR receptor-like serine/threonine-protein kinase FLS2 [EC:2.7.11.1	GO:0009506//plasmodesma;GO:0005886//plasma membrane;GO:0005618//cell wall;GO:0009507//chloroplast;GO:0048046//apoplast	GO:0016301//kinase activity;GO:0032440//2-alkenal reductase [NAD(P) activity	GO:0006952//defense response;GO:0016310//phosphorylation;GO:0007165//signal transduction;GO:0055114//oxidation-reduction process
Thhalv10003764m	2.86408	0.944489		-			K01610|1|0.0|1275|aly:ARALYDRAFT_496802|phosphoenolpyruvate carboxykinase (ATP) [EC:4.1.1.49	-	-	-
Thhalv10002634m	2.85486	0.890357	hypothetical protein ARALYDRAFT_479944	gi|297835508|ref|XP_002885636.1|	Arabidopsis lyrata subsp. lyrata	6.87174e-142	K09422|1|5e-143|504|aly:ARALYDRAFT_479944|myb proto-oncogene protein, plant	GO:0005634//nucleus	GO:0003700//sequence-specific DNA binding transcription factor activity;GO:0003677//DNA binding;GO:0003682//chromatin binding	GO:0006355//regulation of transcription, DNA-dependent
Thhalv10010269m	2.84509	0.934103	hypothetical protein ARALYDRAFT_485256	gi|297816106|ref|XP_002875936.1|	Arabidopsis lyrata subsp. lyrata	0	K13667|1|2e-140|498|gmx:100797600|protein glucosyltransferase [EC:2.4.1.-	GO:0005802//trans-Golgi network;GO:0005576//extracellular region;GO:0005794//Golgi apparatus;GO:0005768//endosome	-	-
Thhalv10006933m	2.84219	0.951806	ERD4 protein	gi|327537152|gb|ABX56139.2|	Brassica juncea	0	K03021|1|3e-11|69.3|ota:Ot01g06000|DNA-directed RNA polymerase III subunit RPC2 [EC:2.7.7.6	GO:0005576//extracellular region;GO:0005774//vacuolar membrane;GO:0009506//plasmodesma;GO:0009941//chloroplast envelope;GO:0005886//plasma membrane	-	-
Thhalv10011733m	2.83578	0.953452	predicted protein	gi|297853064|ref|XP_002894413.1|	Arabidopsis lyrata subsp. lyrata	3.19371e-137	K01953|1|1e-08|58.9|vcn:VOLCADRAFT_65699|asparagine synthase (glutamine-hydrolysing) [EC:6.3.5.4	GO:0005829//cytosol;GO:0009506//plasmodesma;GO:0009507//chloroplast;GO:0005634//nucleus;GO:0005886//plasma membrane	GO:0005515//protein binding	GO:0001666//response to hypoxia;GO:0009862//systemic acquired resistance, salicylic acid mediated signaling pathway;GO:0009744//response to sucrose stimulus;GO:0009750//response to fructose stimulus;GO:0010310//regulation of hydrogen peroxide metabolic process
Thhalv10001013m	2.76686	0.922849	PLATZ transcription factor family protein	gi|42566916|ref|NP_193524.2|	Arabidopsis thaliana	2.31138e-98	-	GO:0005634//nucleus;GO:0005739//mitochondrion	-	-
Thhalv10009139m	2.74203	0.951361	ST225	gi|193872612|gb|ACF23034.1|	Eutrema halophilum	3.97887e-63	-	GO:0005634//nucleus	-	GO:0009061//anaerobic respiration
Thhalv10010152m	2.73029	0.942732	AT3g52840	gi|297816572|ref|XP_002876169.1|		0	K12309|1|0.0|1381|aly:ARALYDRAFT_485655|beta-galactosidase [EC:3.2.1.23;K01190|3|2e-63|242|cme:CMP078C|beta-galactosidase [EC:3.2.1.23	GO:0005618//cell wall;GO:0048046//apoplast	GO:0043169//cation binding;GO:0030246//carbohydrate binding;GO:0004565//beta-galactosidase activity	GO:0005975//carbohydrate metabolic process;GO:0070838//divalent metal ion transport;GO:0030003//cellular cation homeostasis
Thhalv10028435m	2.71221	0.950405	unnamed protein product	gi|312281539|dbj|BAJ33635.1|	Thellungiella halophila	0	K00695|1|0.0|1548|ath:AT4G02280|sucrose synthase [EC:2.4.1.13	GO:0009507//chloroplast	GO:0016157//sucrose synthase activity	GO:0001666//response to hypoxia;GO:0005986//sucrose biosynthetic process;GO:0010555//response to mannitol stimulus;GO:0005982//starch metabolic process;GO:0010431//seed maturation;GO:0009414//response to water deprivation;GO:0019375//galactolipid biosynthetic process;GO:0010098//suspensor development
Thhalv10016392m	2.70795	0.915621	pentatricopeptide repeat-containing protein	gi|297823227|ref|XP_002879496.1|	Arabidopsis lyrata subsp. lyrata	0	K15271|1|8e-82|303|rcu:RCOM_1095670|ATP-dependent DNA helicase HFM1/MER3 [EC:3.6.4.12;K15078|3|4e-80|297|vvi:100250139|structure-specific endonuclease subunit SLX1 [EC:3.6.1.-;K03798|4|2e-73|275|rcu:RCOM_0340700|cell division protease FtsH [EC:3.4.24.-	GO:0005739//mitochondrion	-	-
Thhalv10008308m	2.70308	0.927119	unnamed protein product	gi|312281973|dbj|BAJ33852.1|	Thellungiella halophila	5.11452e-175	-	GO:0005634//nucleus;GO:0005739//mitochondrion	-	-
Thhalv10026076m	2.66651	0.946802	hypothetical protein ARALYDRAFT_915018	gi|297800412|ref|XP_002868090.1|	Arabidopsis lyrata subsp. lyrata	1.00239e-131	-	GO:0005576//extracellular region	-	GO:0019953//sexual reproduction;GO:0009828//plant-type cell wall loosening;GO:0009826//unidimensional cell growth
Thhalv10023626m	2.66355	0.924606	beta carbonic anhydrase 6	gi|30696223|ref|NP_176114.2|	Arabidopsis thaliana	4.24569e-144	K01673|1|1e-144|510|aly:ARALYDRAFT_475428|carbonic anhydrase [EC:4.2.1.1	GO:0005739//mitochondrion;GO:0009507//chloroplast	GO:0008270//zinc ion binding;GO:0004089//carbonate dehydratase activity	GO:0015976//carbon utilization
Thhalv10018163m	2.6584	0.88473		-			K01507|1|0.0|1396|aly:ARALYDRAFT_888959|inorganic pyrophosphatase [EC:3.6.1.1	-	-	-
Thhalv10017258m	2.60144	0.863291	ethylene-responsive transcription factor ERF038	gi|15227471|ref|NP_181113.1|	Arabidopsis thaliana	6.36896e-87	K09286|1|1e-40|165|vvi:100252531|EREBP-like factor	GO:0009536//plastid;GO:0005634//nucleus	GO:0003677//DNA binding;GO:0003700//sequence-specific DNA binding transcription factor activity	GO:0006355//regulation of transcription, DNA-dependent;GO:0009834//secondary cell wall biogenesis;GO:0009793//embryo development ending in seed dormancy
Thhalv10013388m	2.55897	0.926675	zinc induced facilitator 1 proetin	gi|22326785|ref|NP_196878.2|	Arabidopsis thaliana	0	-	GO:0009705//plant-type vacuole membrane;GO:0005886//plasma membrane;GO:0016021//integral to membrane	GO:0005351//sugar:hydrogen symporter activity	GO:0009624//response to nematode;GO:0055069//zinc ion homeostasis;GO:0010043//response to zinc ion;GO:0055085//transmembrane transport;GO:0080167//response to karrikin
Thhalv10007897m	2.5559	0.866204	branched-chain-amino-acid aminotransferase 2	gi|15218409|ref|NP_172478.1|	Arabidopsis thaliana	0	K00826|1|0.0|707|ath:AT1G10070|branched-chain amino acid aminotransferase [EC:2.6.1.42	GO:0009507//chloroplast;GO:0005739//mitochondrion	GO:0052654//L-leucine transaminase activity;GO:0052655//L-valine transaminase activity;GO:0052656//L-isoleucine transaminase activity	GO:0009407//toxin catabolic process;GO:0009744//response to sucrose stimulus;GO:0009081//branched-chain amino acid metabolic process;GO:0009750//response to fructose stimulus
Thhalv10004256m	2.55522	0.944133	G protein-coupled receptor-like protein	gi|15451140|gb|AAK96841.1|	Arabidopsis thaliana	0	-	GO:0005737//cytoplasm;GO:0019898//extrinsic to membrane	GO:0003824//catalytic activity	GO:0008152//metabolic process
Thhalv10004933m	2.54153	0.946557	hypothetical protein ARALYDRAFT_496412	gi|297793803|ref|XP_002864786.1|	Arabidopsis lyrata subsp. lyrata	1.28135e-89	K01051|1|4e-24|110|rcu:RCOM_0417480|pectinesterase [EC:3.1.1.11	GO:0005576//extracellular region	GO:0030599//pectinesterase activity;GO:0046910//pectinesterase inhibitor activity	GO:0031348//negative regulation of defense response;GO:0009595//detection of biotic stimulus;GO:0043086//negative regulation of catalytic activity;GO:0009867//jasmonic acid mediated signaling pathway;GO:0009697//salicylic acid biosynthetic process;GO:0006833//water transport;GO:0009862//systemic acquired resistance, salicylic acid mediated signaling pathway;GO:0010363//regulation of plant-type hy…
Thhalv10004056m	2.53891	0.935593	beta-glucosidase 3	gi|22328869|ref|NP_193941.2|	Arabidopsis thaliana	0	K01188|1|6e-142|502|osa:4338560|beta-glucosidase [EC:3.2.1.21;K05350|4|3e-122|437|smo:SELMODRAFT_149851|beta-glucosidase [EC:3.2.1.21	GO:0005773//vacuole;GO:0005576//extracellular region	GO:0004553//hydrolase activity, hydrolyzing O-glycosyl compounds;GO:0043169//cation binding	GO:0005975//carbohydrate metabolic process;GO:0009610//response to symbiotic fungus;GO:0046283//anthocyanin-containing compound metabolic process;GO:0080167//response to karrikin
Thhalv10012847m	2.53865	0.916222	predicted protein	gi|297793199|ref|XP_002864484.1|	Arabidopsis lyrata subsp. lyrata	0	K12309|1|0.0|1211|aly:ARALYDRAFT_485655|beta-galactosidase [EC:3.2.1.23;K01190|3|2e-64|245|cme:CMP078C|beta-galactosidase [EC:3.2.1.23	GO:0005618//cell wall;GO:0048046//apoplast	GO:0043169//cation binding;GO:0030246//carbohydrate binding;GO:0004565//beta-galactosidase activity	GO:0005975//carbohydrate metabolic process;GO:0070838//divalent metal ion transport;GO:0030003//cellular cation homeostasis
Thhalv10025231m	2.53662	0.936171		-			-	-	-	-
Thhalv10013821m	2.52756	0.928943		-			K12134|1|3e-37|154|aly:ARALYDRAFT_904154|circadian clock associated 1;K12133|3|3e-36|150|ath:AT1G01060|LATE ELONGATED HYPOCOTYL	-	-	-
Thhalv10026106m	2.51538	0.945089	early nodulin-like protein 2	gi|15234164|ref|NP_194482.1|	Arabidopsis thaliana	1.78435e-121	K14709|1|3e-19|92.0|vcn:VOLCADRAFT_104214|solute carrier family 39 (zinc transporter), member 1/2/3	GO:0005773//vacuole;GO:0046658//anchored to plasma membrane;GO:0009507//chloroplast;GO:0048046//apoplast	GO:0005507//copper ion binding;GO:0009055//electron carrier activity	GO:0019761//glucosinolate biosynthetic process
Thhalv10026221m	2.51273	0.938462	RING	gi|30685760|ref|NP_193956.2|		3.14511e-98	K12169|1|3e-06|50.8|vvi:100250977|Kip1 ubiquitination-promoting complex protein 1 [EC:6.3.2.19	GO:0005739//mitochondrion	GO:0008270//zinc ion binding	-
Thhalv10010463m	2.50159	0.935459	BTB and TAZ domain protein 2	gi|18408618|ref|NP_566902.1|	Arabidopsis thaliana	0	K00517|1|0.0|652|ath:AT3G48360|[EC:1.14.-.-;K04498|3|3e-07|55.1|ath:AT3G12980|E1A/CREB-binding protein [EC:2.3.1.48;K10523|5|2e-06|52.4|zma:100191618|speckle-type POZ protein	GO:0005737//cytoplasm;GO:0005634//nucleus	GO:0008270//zinc ion binding;GO:0004402//histone acetyltransferase activity;GO:0003712//transcription cofactor activity;GO:0005516//calmodulin binding	GO:0009611//response to wounding;GO:0042542//response to hydrogen peroxide;GO:0009734//auxin mediated signaling pathway;GO:0006355//regulation of transcription, DNA-dependent;GO:0009651//response to salt stress;GO:0009753//response to jasmonic acid stimulus;GO:0009751//response to salicylic acid stimulus;GO:0051973//positive regulation of telomerase activity;GO:0010182//sugar mediated signaling p…
Thhalv10023696m	2.49357	0.945267	plant invertase	gi|18407657|ref|NP_564802.1|		1.65068e-94	K01051|1|2e-17|87.8|aly:ARALYDRAFT_478847|pectinesterase [EC:3.1.1.11	GO:0009506//plasmodesma;GO:0005768//endosome;GO:0009505//plant-type cell wall;GO:0005774//vacuolar membrane;GO:0005802//trans-Golgi network;GO:0005576//extracellular region;GO:0005794//Golgi apparatus;GO:0005634//nucleus;GO:0005886//plasma membrane	GO:0005488//binding;GO:0046910//pectinesterase inhibitor activity;GO:0030599//pectinesterase activity;GO:0016491//oxidoreductase activity	GO:0015706//nitrate transport;GO:0010014//meristem initiation;GO:0010089//xylem development;GO:0043086//negative regulation of catalytic activity;GO:0010167//response to nitrate
Thhalv10008385m	2.49123	0.919869	TRAM, LAG1 and CLN8 (TLC) lipid-sensing domain containing protein	gi|18395035|ref|NP_564152.1|	Arabidopsis thaliana	5.01992e-158	-	GO:0005739//mitochondrion;GO:0016021//integral to membrane	GO:0003676//nucleic acid binding;GO:0004813//alanine-tRNA ligase activity;GO:0005524//ATP binding	GO:0006419//alanyl-tRNA aminoacylation
Thhalv10009563m	2.49087	0.927831	hypothetical protein ARALYDRAFT_472555	gi|297845344|ref|XP_002890553.1|	Arabidopsis lyrata subsp. lyrata	4.65791e-70	K12831|1|1e-06|50.4|cre:CHLREDRAFT_196073|splicing factor 3B subunit 4;K13095|2|1e-06|50.1|sbi:SORBI_06g025810|splicing factor 1	GO:0031225//anchored to membrane;GO:0005576//extracellular region	-	GO:0010264//myo-inositol hexakisphosphate biosynthetic process
Thhalv10014990m	2.48551	0.842007	uncharacterized protein	gi|240256251|ref|NP_195836.5|	Arabidopsis thaliana	5.5546e-54	-	GO:0009535//chloroplast thylakoid membrane	GO:0031072//heat shock protein binding;GO:0051082//unfolded protein binding	GO:0009965//leaf morphogenesis;GO:0030154//cell differentiation;GO:0030003//cellular cation homeostasis;GO:0070838//divalent metal ion transport;GO:0045893//positive regulation of transcription, DNA-dependent;GO:0043085//positive regulation of catalytic activity
Thhalv10014272m	2.46117	0.925652		-			K11778|1|3e-134|475|ath:AT5G58780|ditrans,polycis-polyprenyl diphosphate synthase [EC:2.5.1.87	-	-	-
Thhalv10014617m	2.45865	0.912775		-			K08515|1|5e-117|419|ath:AT5G11150|vesicle-associated membrane protein 7	-	-	-
Thhalv10015164m	2.43737	0.878191	putative defensin-like protein 203	gi|79324430|ref|NP_001031491.1|	Arabidopsis thaliana	8.40711e-13	-	-	-	-
Thhalv10019146m	2.43114	0.929588	hypothetical protein ARALYDRAFT_893300	gi|297840349|ref|XP_002888056.1|	Arabidopsis lyrata subsp. lyrata	3.53902e-109	K14837|1|2e-28|126|rcu:RCOM_1278180|nucleolar protein 12;K03243|2|2e-26|119|aly:ARALYDRAFT_313019|translation initiation factor 5B	GO:0005794//Golgi apparatus;GO:0005739//mitochondrion;GO:0005634//nucleus	-	GO:0009409//response to cold
Thhalv10015960m	2.42235	0.870274	cbl-interacting protein kinase 5	gi|297811203|ref|XP_002873485.1|	Arabidopsis lyrata subsp. lyrata	0	K00924|1|2e-122|437|ath:AT1G30270|[EC:2.7.1.-;K07198|3|3e-67|254|gmx:100806916|5'-AMP-activated protein kinase, catalytic alpha subunit [EC:2.7.11.11	GO:0005886//plasma membrane	GO:0005524//ATP binding;GO:0004674//protein serine/threonine kinase activity	GO:0050832//defense response to fungus;GO:0006468//protein phosphorylation;GO:0007165//signal transduction
Thhalv10023664m	2.41898	0.831465	hypothetical protein ARALYDRAFT_475075	gi|297837145|ref|XP_002886454.1|	Arabidopsis lyrata subsp. lyrata	4.73779e-116	-	GO:0009570//chloroplast stroma	-	GO:0009902//chloroplast relocation;GO:0006098//pentose-phosphate shunt;GO:0019288//isopentenyl diphosphate biosynthetic process, mevalonate-independent pathway;GO:0010027//thylakoid membrane organization;GO:0000023//maltose metabolic process;GO:0019252//starch biosynthetic process;GO:0034660//ncRNA metabolic process
Thhalv10013978m	2.40267	0.941197		-			K03146|1|0.0|644|aly:ARALYDRAFT_918614|thiamine biosynthetic enzyme	-	-	-
Thhalv10023946m	2.39865	0.880238	hypothetical protein ARALYDRAFT_489952	gi|297813585|ref|XP_002874676.1|	Arabidopsis lyrata subsp. lyrata	1.87427e-45	K09286|1|3e-31|133|vvi:100246641|EREBP-like factor	-	GO:0005515//protein binding	GO:0044260;GO:0009793//embryo development ending in seed dormancy;GO:0010033//response to organic substance;GO:0048827//phyllome development;GO:0048513//organ development;GO:0034654;GO:0050794//regulation of cellular process;GO:1901700;GO:0006606//protein import into nucleus
Thhalv10028420m	2.38743	0.864981	hypothetical protein ARALYDRAFT_490380	gi|297809965|ref|XP_002872866.1|	Arabidopsis lyrata subsp. lyrata	0	K06611|1|0.0|1618|aly:ARALYDRAFT_490380|stachyose synthetase [EC:2.4.1.67	GO:0005737//cytoplasm	GO:0004553//hydrolase activity, hydrolyzing O-glycosyl compounds;GO:0047268//galactinol-raffinose galactosyltransferase activity	GO:0080167//response to karrikin;GO:0008152//metabolic process;GO:0006979//response to oxidative stress
Thhalv10021314m	2.38123	0.929121	hypothetical protein ARALYDRAFT_897442	gi|297829784|ref|XP_002882774.1|	Arabidopsis lyrata subsp. lyrata	1.06423e-128	-	GO:0005634//nucleus	-	GO:0007623//circadian rhythm;GO:0010264//myo-inositol hexakisphosphate biosynthetic process;GO:0009737//response to abscisic acid stimulus;GO:0009651//response to salt stress;GO:0080167//response to karrikin
Thhalv10002872m	2.37505	0.926208	hypothetical protein ARALYDRAFT_479964	gi|297831294|ref|XP_002883529.1|	Arabidopsis lyrata subsp. lyrata	4.10926e-149	-	GO:0005634//nucleus	GO:0043565//sequence-specific DNA binding;GO:0003700//sequence-specific DNA binding transcription factor activity	GO:0006355//regulation of transcription, DNA-dependent;GO:0009407//toxin catabolic process
Thhalv10006356m	2.36769	0.912441	uncharacterized protein	gi|15229386|ref|NP_191875.1|	Arabidopsis thaliana	7.22976e-23	-	GO:0009535//chloroplast thylakoid membrane;GO:0009707//chloroplast outer membrane	-	GO:0009965//leaf morphogenesis;GO:0007623//circadian rhythm;GO:0000023//maltose metabolic process;GO:0030154//cell differentiation;GO:0019252//starch biosynthetic process;GO:0045893//positive regulation of transcription, DNA-dependent
Thhalv10003924m	2.35246	0.934503	two-component response regulator-like APRR1	gi|15240235|ref|NP_200946.1|	Arabidopsis thaliana	0	K12127|1|0.0|972|ath:AT5G61380|pseudo-response regulator 1	GO:0005634//nucleus	GO:0000156//phosphorelay response regulator activity;GO:0044212//transcription regulatory region DNA binding;GO:0005515//protein binding;GO:0003700//sequence-specific DNA binding transcription factor activity	GO:0000160//two-component signal transduction system (phosphorelay);GO:0035556//intracellular signal transduction;GO:0042752//regulation of circadian rhythm;GO:0006355//regulation of transcription, DNA-dependent;GO:0010031//circumnutation;GO:0048574//long-day photoperiodism, flowering;GO:0010629//negative regulation of gene expression;GO:0009639//response to red or far red light
Thhalv10002654m	2.35161	0.901855	Probable calcium-binding protein CML22; AltName: Full=Calmodulin-like protein 22	gi|75335367|sp|Q9LRN6.1|CML22_ARATH		1.22879e-118	K13448|1|1e-119|427|ath:AT3G24110|calcium-binding protein CML	-	GO:0005509//calcium ion binding	-
Thhalv10014930m	2.34101	0.899875	hypothetical protein ARALYDRAFT_908064	gi|297810301|ref|XP_002873034.1|	Arabidopsis lyrata subsp. lyrata	8.20504e-64	-	GO:0005634//nucleus	-	GO:0009651//response to salt stress;GO:0006914//autophagy
Thhalv10017095m	2.31678	0.807579	unnamed protein product	gi|312283155|dbj|BAJ34443.1|	Thellungiella halophila	6.03263e-158	-	GO:0005576//extracellular region;GO:0016020//membrane	-	GO:0009831//plant-type cell wall modification involved in multidimensional cell growth;GO:0009828//plant-type cell wall loosening;GO:0009739//response to gibberellin stimulus;GO:0009826//unidimensional cell growth;GO:0010114//response to red light;GO:0006949//syncytium formation
Thhalv10011848m	2.31317	0.90935	uncharacterized protein	gi|18404297|ref|NP_564621.1|	Arabidopsis thaliana	2.39828e-76	-	GO:0009507//chloroplast	-	GO:0007623//circadian rhythm
Thhalv10027797m	2.31228	0.916956		-			-	-	-	-
Thhalv10015145m	2.31191	0.885197	hypothetical protein ARALYDRAFT_487036	gi|297806193|ref|XP_002870980.1|	Arabidopsis lyrata subsp. lyrata	4.34543e-46	-	-	-	GO:0006635//fatty acid beta-oxidation;GO:0032502//developmental process
Thhalv10004746m	2.30754	0.840428	uncharacterized protein	gi|15232126|ref|NP_189361.1|	Arabidopsis thaliana	4.82831e-138	-	GO:0005634//nucleus	-	-
Thhalv10011825m	2.2917	0.921849	At1g47960	gi|15724357|gb|AAL06571.1|AF412119_1		2.93866e-73	-	GO:0005576//extracellular region;GO:0005618//cell wall	GO:0030599//pectinesterase activity;GO:0046910//pectinesterase inhibitor activity	GO:0043086//negative regulation of catalytic activity
Thhalv10008975m	2.25967	0.940819	ST6-66	gi|193872588|gb|ACF23022.1|	Eutrema halophilum	9.02044e-85	-	GO:0009941//chloroplast envelope;GO:0005829//cytosol;GO:0009570//chloroplast stroma;GO:0005886//plasma membrane;GO:0005634//nucleus	GO:0042393//histone binding;GO:0003682//chromatin binding	GO:0006094//gluconeogenesis;GO:0009611//response to wounding;GO:0042744//hydrogen peroxide catabolic process;GO:0009805//coumarin biosynthetic process;GO:0006833//water transport;GO:0010311//lateral root formation;GO:0009617//response to bacterium;GO:0009651//response to salt stress;GO:0006333//chromatin assembly or disassembly;GO:0008283//cell proliferation;GO:0006972//hyperosmotic response;GO:0…
Thhalv10004326m	2.24534	0.912174	protein TWIN LOV 1	gi|18395411|ref|NP_565288.1|	Arabidopsis thaliana	0	K08282|1|4e-49|194|ota:Ot16g02900|non-specific serine/threonine protein kinase [EC:2.7.11.1	GO:0005886//plasma membrane	GO:0000155//phosphorelay sensor kinase activity	GO:0000160//two-component signal transduction system (phosphorelay);GO:0046777//protein autophosphorylation;GO:0006355//regulation of transcription, DNA-dependent;GO:0023014//signal transduction by phosphorylation;GO:0010155//regulation of proton transport
Thhalv10018679m	2.23309	0.914865		-			-	-	-	-
Thhalv10004423m	2.21681	0.845276	zinc finger protein CONSTANS-LIKE 10	gi|15238918|ref|NP_199636.1|	Arabidopsis thaliana	0	K12135|1|2e-25|115|aly:ARALYDRAFT_488429|zinc finger protein CONSTANS;K12127|3|2e-08|59.7|aly:ARALYDRAFT_496297|pseudo-response regulator 1	GO:0005634//nucleus;GO:0005886//plasma membrane	GO:0008270//zinc ion binding;GO:0005515//protein binding;GO:0003700//sequence-specific DNA binding transcription factor activity	GO:0048579//negative regulation of long-day photoperiodism, flowering;GO:0006355//regulation of transcription, DNA-dependent;GO:0007623//circadian rhythm
Thhalv10025226m	2.19413	0.935993		-			K15172|1|2e-27|122|vcn:VOLCADRAFT_106802|transcription elongation factor SPT5	-	-	-
Thhalv10019399m	2.1857	0.899964	Defensin-like protein 3; AltName: Full=Cysteine-rich antifungal protein 3; Short=AFP3; Flags: Precursor	gi|11386640|sp|Q39313.1|DEF3_BRANA		7.38056e-39	-	GO:0005576//extracellular region;GO:0005618//cell wall	-	GO:0009625//response to insect;GO:0009751//response to salicylic acid stimulus;GO:0009861//jasmonic acid and ethylene-dependent systemic resistance;GO:0009753//response to jasmonic acid stimulus;GO:0009723//response to ethylene stimulus
Thhalv10017026m	2.18247	0.901721	unnamed protein product	gi|312283247|dbj|BAJ34489.1|	Thellungiella halophila	7.39622e-166	K09872|1|6e-158|555|ath:AT2G39010|aquaporin PIP	GO:0016021//integral to membrane;GO:0005886//plasma membrane	GO:0015250//water channel activity	GO:0055085//transmembrane transport;GO:0019684//photosynthesis, light reaction;GO:0009750//response to fructose stimulus;GO:0009651//response to salt stress;GO:0042742//defense response to bacterium;GO:0009409//response to cold;GO:0006816//calcium ion transport;GO:0006833//water transport;GO:0007030//Golgi organization;GO:0030003//cellular cation homeostasis;GO:0009624//response to nematode;GO:00…
Thhalv10024738m	2.17097	0.936683		-			K04424|1|1e-57|223|aly:ARALYDRAFT_909157|sterile alpha motif and leucine zipper containing kinase AZK [EC:2.7.11.25;K14510|3|3e-55|215|ppp:PHYPADRAFT_30352|serine/threonine-protein kinase CTR1 [EC:2.7.11.1	-	-	-
Thhalv10008710m	2.16358	0.830576	predicted protein	gi|297848464|ref|XP_002892113.1|	Arabidopsis lyrata subsp. lyrata	5.00802e-103	K10661|1|1e-08|58.5|bdi:100827964|E3 ubiquitin-protein ligase MARCH6 [EC:6.3.2.19	GO:0005737//cytoplasm;GO:0005886//plasma membrane	GO:0008270//zinc ion binding	-
Thhalv10018997m	2.15981	0.813495	unnamed protein product	gi|312283489|dbj|BAJ34610.1|	Thellungiella halophila	9.3572e-164	-	GO:0005634//nucleus	GO:0003677//DNA binding;GO:0003700//sequence-specific DNA binding transcription factor activity	GO:0009825//multidimensional cell growth;GO:0006355//regulation of transcription, DNA-dependent;GO:0009908//flower development;GO:0045087//innate immune response;GO:0009617//response to bacterium;GO:0010150//leaf senescence
Thhalv10026195m	2.15565	0.908038	predicted protein	gi|297790810|ref|XP_002863290.1|	Arabidopsis lyrata subsp. lyrata	7.21974e-115	K02699|1|6e-116|415|aly:ARALYDRAFT_683115|photosystem I subunit XI	GO:0016021//integral to membrane;GO:0009538//photosystem I reaction center;GO:0009941//chloroplast envelope;GO:0009535//chloroplast thylakoid membrane;GO:0010287//plastoglobule	-	GO:0006364//rRNA processing;GO:0009657//plastid organization;GO:0030003//cellular cation homeostasis;GO:0010207//photosystem II assembly;GO:0070838//divalent metal ion transport
Thhalv10013919m	2.14247	0.93477		-			K12135|1|3e-60|231|aly:ARALYDRAFT_488429|zinc finger protein CONSTANS;K12129|3|6e-11|67.4|rcu:RCOM_0819890|pseudo-response regulator 7;K12127|4|2e-09|62.0|smo:SELMODRAFT_438647|pseudo-response regulator 1;K12130|5|3e-09|61.6|aly:ARALYDRAFT_910487|pseudo-response regulator 5	-	-	-
Thhalv10025915m	2.13938	0.936127	hypothetical protein ARALYDRAFT_492200	gi|297799390|ref|XP_002867579.1|	Arabidopsis lyrata subsp. lyrata	5.32852e-121	-	-	-	GO:0070838//divalent metal ion transport;GO:0030003//cellular cation homeostasis
Thhalv10014573m	2.1386	0.860822		-			K12135|1|6e-08|57.0|ath:AT5G15840|zinc finger protein CONSTANS;K11323|2|1e-06|52.8|vcn:VOLCADRAFT_121342|histone arginine demethylase JMJD6 [EC:1.14.11.-;K14856|4|9e-06|49.7|ota:Ot17g01620|protein SDA1	-	-	-
Thhalv10021706m	2.13234	0.908282	hypothetical protein ARALYDRAFT_477990	gi|297833450|ref|XP_002884607.1|	Arabidopsis lyrata subsp. lyrata	6.86519e-62	K01115|1|4e-10|63.2|gmx:100791059|phospholipase D [EC:3.1.4.4;K15174|2|2e-09|61.2|rcu:RCOM_1489440|RNA polymerase II-associated factor 1;K13095|4|6e-09|59.3|sbi:SORBI_01g038690|splicing factor 1	GO:0031225//anchored to membrane;GO:0005886//plasma membrane	-	GO:0010162//seed dormancy process;GO:0009740//gibberellic acid mediated signaling pathway;GO:0009736//cytokinin mediated signaling pathway
Thhalv10000308m	2.12957	0.930722	MADS-box protein SVP	gi|392522078|gb|AFM77909.1|	Brassica napus	7.01887e-117	K09264|1|2e-38|158|gmx:100808145|MADS-box transcription factor, plant	GO:0005634//nucleus	GO:0000900//translation repressor activity, nucleic acid binding;GO:0046983//protein dimerization activity;GO:0003677//DNA binding;GO:0003700//sequence-specific DNA binding transcription factor activity	GO:0031348//negative regulation of defense response;GO:0010076//maintenance of floral meristem identity;GO:0009867//jasmonic acid mediated signaling pathway;GO:0035304//regulation of protein dephosphorylation;GO:0009862//systemic acquired resistance, salicylic acid mediated signaling pathway;GO:0010363//regulation of plant-type hypersensitive response;GO:0006944//cellular membrane fusion;GO:00099…
Thhalv10014471m	2.12952	0.936104		-			K00522|1|3e-122|437|aly:ARALYDRAFT_907990|ferritin heavy chain [EC:1.16.3.1	-	-	-
Thhalv10018877m	2.12069	0.905035		-			K09285|1|5e-139|492|ath:AT1G79700|AP2-like factor, ANT lineage	-	-	-
Thhalv10016575m	2.11007	0.911084	ent-kaurenoic acid hydroxylase	gi|297823013|ref|XP_002879389.1|	Arabidopsis lyrata subsp. lyrata	0	K04123|1|0.0|891|aly:ARALYDRAFT_482171|ent-kaurenoic acid hydroxylase [EC:1.14.13.79	GO:0005739//mitochondrion;GO:0016023//cytoplasmic membrane-bounded vesicle;GO:0005783//endoplasmic reticulum	GO:0051777//ent-kaurenoate oxidase activity;GO:0009055//electron carrier activity;GO:0019825//oxygen binding;GO:0020037//heme binding;GO:0005506//iron ion binding	GO:0022900//electron transport chain;GO:0032940//secretion by cell;GO:0009686//gibberellin biosynthetic process
Thhalv10022892m	2.10983	0.89525	DNAJ heat shock N-terminal domain-containing protein	gi|15227919|ref|NP_179378.1|	Arabidopsis thaliana	2.49273e-67	K03686|1|2e-12|71.2|ppp:PHYPADRAFT_108109|molecular chaperone DnaJ	GO:0009507//chloroplast;GO:0005634//nucleus	GO:0031072//heat shock protein binding	GO:0006457//protein folding;GO:0009744//response to sucrose stimulus;GO:0006950//response to stress;GO:0009750//response to fructose stimulus
Thhalv10000386m	2.10578	0.938284	putative glycine-rich RNA-binding protein	gi|209976406|gb|ACJ04160.1|	Chorispora bungeana	2.40946e-51	K13195|1|2e-42|170|pop:POPTR_712972|cold-inducible RNA-binding protein;K14411|2|2e-16|84.3|osa:4348867|RNA-binding protein Musashi	GO:0048046//apoplast;GO:0009507//chloroplast;GO:0005618//cell wall;GO:0005777//peroxisome;GO:0005730//nucleolus;GO:0005829//cytosol;GO:0009506//plasmodesma;GO:0005886//plasma membrane;GO:0005739//mitochondrion	GO:0009055//electron carrier activity;GO:0003697//single-stranded DNA binding;GO:0016621//cinnamoyl-CoA reductase activity;GO:0004674//protein serine/threonine kinase activity;GO:0050662//coenzyme binding;GO:0046608//carotenoid isomerase activity;GO:0003690//double-stranded DNA binding;GO:0042803//protein homodimerization activity;GO:0005524//ATP binding;GO:0003729//mRNA binding	GO:0042754//negative regulation of circadian rhythm;GO:0006094//gluconeogenesis;GO:0032508//DNA duplex unwinding;GO:0016117//carotenoid biosynthetic process;GO:0010119//regulation of stomatal movement;GO:0006833//water transport;GO:0009414//response to water deprivation;GO:0009662//etioplast organization;GO:0006406//mRNA export from nucleus;GO:0010200//response to chitin;GO:0009651//response to s…
Thhalv10002530m	2.09801	0.91571	isovaleryl-CoA-dehydrogenase precursor	gi|5596622|gb|AAD45605.1|AF160729_1	Arabidopsis thaliana	0	K00253|1|0.0|765|ath:AT3G45300|isovaleryl-CoA dehydrogenase [EC:1.3.8.4	GO:0005759//mitochondrial matrix	GO:0005524//ATP binding;GO:0008470//isovaleryl-CoA dehydrogenase activity;GO:0050660//flavin adenine dinucleotide binding	GO:0055114//oxidation-reduction process;GO:0009744//response to sucrose stimulus;GO:0009750//response to fructose stimulus;GO:0006552//leucine catabolic process
Thhalv10017086m	2.09325	0.883751	copper-binding family protein	gi|297822593|ref|XP_002879179.1|	Arabidopsis lyrata subsp. lyrata	1.19929e-119	K07213|1|2e-11|68.6|sbi:SORBI_08g022260|copper chaperone	GO:0005634//nucleus	GO:0005507//copper ion binding	GO:0010363//regulation of plant-type hypersensitive response;GO:0006825//copper ion transport;GO:0009963//positive regulation of flavonoid biosynthetic process;GO:0006612//protein targeting to membrane
Thhalv10000405m	2.08802	0.93139	Late embryogenesis abundant protein, group 6	gi|18400173|ref|NP_565548.1|	Arabidopsis thaliana	1.42569e-25	-	GO:0005737//cytoplasm;GO:0005886//plasma membrane	-	GO:0009737//response to abscisic acid stimulus;GO:0009414//response to water deprivation;GO:0009409//response to cold
Thhalv10001353m	2.08613	0.913998		-			K00311|1|0.0|1170|aly:ARALYDRAFT_483447|electron-transferring-flavoprotein dehydrogenase [EC:1.5.5.1	-	-	-
Thhalv10021229m	2.0804	0.917979	hypothetical protein ARALYDRAFT_478057	gi|297829280|ref|XP_002882522.1|	Arabidopsis lyrata subsp. lyrata	1.51636e-145	-	GO:0005739//mitochondrion	-	-
Thhalv10005873m	2.07333	0.936216	strictosidine synthase family protein	gi|15230182|ref|NP_191260.1|	Arabidopsis thaliana	0	K01757|1|8e-42|170|ath:AT1G74020|strictosidine synthase [EC:4.3.3.2	GO:0009506//plasmodesma;GO:0009505//plant-type cell wall;GO:0005576//extracellular region;GO:0009507//chloroplast;GO:0005773//vacuole;GO:0005783//endoplasmic reticulum;GO:0005886//plasma membrane	GO:0016844//strictosidine synthase activity	GO:0016132//brassinosteroid biosynthetic process;GO:0009744//response to sucrose stimulus;GO:0010224//response to UV-B;GO:0009813//flavonoid biosynthetic process;GO:0009821//alkaloid biosynthetic process
Thhalv10004116m	2.07159	0.929677	predicted protein	gi|297812715|ref|XP_002874241.1|	Arabidopsis lyrata subsp. lyrata	0	K00924|1|2e-128|457|ath:AT1G30270|[EC:2.7.1.-;K07198|3|9e-68|256|gmx:100806916|5'-AMP-activated protein kinase, catalytic alpha subunit [EC:2.7.11.11	GO:0005886//plasma membrane	GO:0005524//ATP binding;GO:0004674//protein serine/threonine kinase activity	GO:0050832//defense response to fungus;GO:0006468//protein phosphorylation;GO:0007165//signal transduction
Thhalv10010680m	2.06859	0.934214	peroxiredoxin-2E	gi|15231718|ref|NP_190864.1|	Arabidopsis thaliana	7.83504e-112	K03386|1|1e-47|189|ath:AT1G60740|peroxiredoxin (alkyl hydroperoxide reductase subunit C) [EC:1.11.1.15;K11187|2|2e-42|171|cre:CHLREDRAFT_196639|peroxiredoxin 5, atypical 2-Cys peroxiredoxin [EC:1.11.1.15;K01115|3|1e-17|89.4|vcn:VOLCADRAFT_99471|phospholipase D [EC:3.1.4.4	GO:0009941//chloroplast envelope;GO:0009505//plant-type cell wall;GO:0009570//chloroplast stroma;GO:0009579//thylakoid	GO:0004601//peroxidase activity;GO:0051920//peroxiredoxin activity	GO:0042742//defense response to bacterium;GO:0055114//oxidation-reduction process
Thhalv10005004m	2.05621	0.922872	C	gi|297794051|ref|XP_002864910.1|		5.42607e-76	-	GO:0005576//extracellular region	GO:0030599//pectinesterase activity;GO:0046910//pectinesterase inhibitor activity	GO:0080167//response to karrikin;GO:0043086//negative regulation of catalytic activity
Thhalv10004603m	2.051	0.897941	uncharacterized protein	gi|18406113|ref|NP_566847.1|	Arabidopsis thaliana	3.14765e-172	K07735|1|4e-94|343|gmx:100783218|putative transcriptional regulator	GO:0009543//chloroplast thylakoid lumen	-	-
Thhalv10005580m	2.04028	0.841451	hypothetical protein ARALYDRAFT_889749	gi|297845262|ref|XP_002890512.1|	Arabidopsis lyrata subsp. lyrata	2.87759e-37	-	GO:0005739//mitochondrion	-	-
Thhalv10001548m	2.03549	0.932279		-			K12135|1|5e-24|110|aly:ARALYDRAFT_488429|zinc finger protein CONSTANS;K12130|3|3e-08|58.2|pop:POPTR_806314|pseudo-response regulator 5	-	-	-
Thhalv10015935m	2.03424	0.88026	uncharacterized protein	gi|15240772|ref|NP_196350.1|	Arabidopsis thaliana	2.42659e-70	-	GO:0005739//mitochondrion	-	GO:0006457//protein folding;GO:0009644//response to high light intensity;GO:0042542//response to hydrogen peroxide;GO:0009408//response to heat
Thhalv10003303m	2.02824	0.9305	hypothetical protein ARALYDRAFT_917289	gi|297795059|ref|XP_002865414.1|	Arabidopsis lyrata subsp. lyrata	5.34637e-30	-	-	GO:0004867//serine-type endopeptidase inhibitor activity	GO:0009611//response to wounding;GO:0050832//defense response to fungus;GO:0002213//defense response to insect
Thhalv10023585m	2.02661	0.934525	galactinol synthase 4	gi|15219093|ref|NP_176250.1|	Arabidopsis thaliana	0	K00750|1|1e-15|83.2|rcu:RCOM_1590700|glycogenin glucosyltransferase [EC:2.4.1.186	GO:0005737//cytoplasm;GO:0005634//nucleus	GO:0046872//metal ion binding;GO:0047216//inositol 3-alpha-galactosyltransferase activity	GO:0006979//response to oxidative stress;GO:0010325//raffinose family oligosaccharide biosynthetic process;GO:0006012//galactose metabolic process;GO:0052576;GO:0070417//cellular response to cold
Thhalv10028449m	2.02545	0.913108	early-responsive to dehydration stress-related protein	gi|15233476|ref|NP_192343.1|	Arabidopsis thaliana	0	K03021|1|4e-17|89.0|ota:Ot01g06000|DNA-directed RNA polymerase III subunit RPC2 [EC:2.7.7.6	GO:0005886//plasma membrane	-	GO:0009664//plant-type cell wall organization;GO:0019252//starch biosynthetic process;GO:0009832//plant-type cell wall biogenesis;GO:0043085//positive regulation of catalytic activity;GO:0000023//maltose metabolic process
Thhalv10025976m	2.01447	0.929877	unnamed protein product	gi|312283259|dbj|BAJ34495.1|	Thellungiella halophila	2.97264e-156	-	GO:0009505//plant-type cell wall;GO:0005794//Golgi apparatus;GO:0009506//plasmodesma;GO:0005576//extracellular region;GO:0016020//membrane;GO:0005829//cytosol	-	GO:0009828//plant-type cell wall loosening;GO:0009826//unidimensional cell growth;GO:0019953//sexual reproduction
Thhalv10021555m	2.01231	0.932746	hypothetical protein ARALYDRAFT_477902	gi|297833342|ref|XP_002884553.1|	Arabidopsis lyrata subsp. lyrata	9.86333e-95	-	GO:0046658//anchored to plasma membrane	-	GO:0009750//response to fructose stimulus;GO:0009651//response to salt stress;GO:0010075//regulation of meristem growth;GO:0006833//water transport;GO:0030003//cellular cation homeostasis;GO:0070838//divalent metal ion transport
Thhalv10024122m	2.00869	0.847211	galactinol synthase-like protein	gi|20340247|gb|AAM19710.1|AF499723_1	Eutrema halophilum	0	K00750|1|5e-16|83.6|rcu:RCOM_1590700|glycogenin glucosyltransferase [EC:2.4.1.186	GO:0005737//cytoplasm;GO:0005634//nucleus	GO:0046872//metal ion binding;GO:0047216//inositol 3-alpha-galactosyltransferase activity	GO:0009414//response to water deprivation;GO:0009644//response to high light intensity;GO:0009409//response to cold;GO:0016051//carbohydrate biosynthetic process;GO:0009737//response to abscisic acid stimulus;GO:0042542//response to hydrogen peroxide;GO:0006012//galactose metabolic process;GO:0009408//response to heat;GO:0009651//response to salt stress
Thhalv10008396m	2.00455	0.811805	transcription factor HFR1	gi|18378953|ref|NP_563650.1|	Arabidopsis thaliana	4.206e-110	K12126|1|1e-14|79.3|ath:AT1G09530|phytochrome-interacting factor 3	GO:0005829//cytosol;GO:0005634//nucleus	GO:0005515//protein binding;GO:0003712//transcription cofactor activity;GO:0003677//DNA binding;GO:0003700//sequence-specific DNA binding transcription factor activity	GO:0009630//gravitropism;GO:0009642//response to light intensity;GO:0006779//porphyrin-containing compound biosynthetic process;GO:0009585//red, far-red light phototransduction;GO:0010099//regulation of photomorphogenesis;GO:0046148//pigment biosynthetic process;GO:0010029//regulation of seed germination;GO:0044238//primary metabolic process;GO:0009738//abscisic acid mediated signaling pathway;GO…
Thhalv10003365m	1.99973	0.818566	AT-HSFA6A	gi|297791491|ref|XP_002863630.1|	Arabidopsis lyrata subsp. lyrata	1.44661e-125	-	GO:0005634//nucleus	GO:0043565//sequence-specific DNA binding;GO:0003700//sequence-specific DNA binding transcription factor activity	GO:0006355//regulation of transcription, DNA-dependent;GO:0009408//response to heat;GO:0009407//toxin catabolic process
Thhalv10026271m	1.99786	0.914309	stress responsive protein	gi|166359606|gb|ABY86895.1|	Eutrema halophilum	3.61622e-113	-	GO:0005886//plasma membrane;GO:0005774//vacuolar membrane;GO:0005739//mitochondrion	-	GO:0009744//response to sucrose stimulus;GO:0009628//response to abiotic stimulus;GO:0006950//response to stress;GO:0009749//response to glucose stimulus;GO:0009750//response to fructose stimulus
Thhalv10024297m	1.99744	0.804288	starch synthase 4	gi|42566924|ref|NP_193558.3|	Arabidopsis thaliana	0	K00703|1|3e-121|434|vvi:100233071|starch synthase [EC:2.4.1.21	GO:0009507//chloroplast	GO:0009011//starch synthase activity	GO:0001666//response to hypoxia;GO:0019375//galactolipid biosynthetic process;GO:0019252//starch biosynthetic process;GO:0009664//plant-type cell wall organization;GO:0000272//polysaccharide catabolic process
Thhalv10005906m	1.99632	0.921426	unnamed protein product	gi|312282631|dbj|BAJ34181.1|	Thellungiella halophila	0	K01647|1|0.0|962|aly:ARALYDRAFT_486329|citrate synthase [EC:2.3.3.1	GO:0005829//cytosol;GO:0005777//peroxisome;GO:0009506//plasmodesma	GO:0004108//citrate (Si)-synthase activity	GO:0043161//proteasomal ubiquitin-dependent protein catabolic process;GO:0007031//peroxisome organization;GO:0051788//response to misfolded protein;GO:0019243//methylglyoxal catabolic process to D-lactate;GO:0080129//proteasome core complex assembly;GO:0006099//tricarboxylic acid cycle;GO:0044262//cellular carbohydrate metabolic process;GO:0006635//fatty acid beta-oxidation;GO:0009407//toxin cata…
Thhalv10010043m	1.992	0.849057		-			-	-	-	-
Thhalv10006937m	1.99114	0.87272	methylcrotonoyl-CoA carboxylase subunit alpha	gi|18379053|ref|NP_563674.1|	Arabidopsis thaliana	0	K01968|1|0.0|1353|ath:AT1G03090|3-methylcrotonyl-CoA carboxylase alpha subunit [EC:6.4.1.4	GO:0005739//mitochondrion;GO:0022626//cytosolic ribosome	GO:0050897//cobalt ion binding;GO:0005524//ATP binding;GO:0004075//biotin carboxylase activity;GO:0004485//methylcrotonoyl-CoA carboxylase activity	GO:0009744//response to sucrose stimulus;GO:0009750//response to fructose stimulus;GO:0006552//leucine catabolic process
Thhalv10008700m	1.99019	0.907459	cold regulated 314 thylakoid membrane 2	gi|18397074|ref|NP_564327.1|	Arabidopsis thaliana	5.2017e-103	-	GO:0031357//integral to chloroplast inner membrane;GO:0005739//mitochondrion;GO:0009535//chloroplast thylakoid membrane	-	GO:0009269//response to desiccation;GO:0042538//hyperosmotic salinity response;GO:0042631//cellular response to water deprivation;GO:0009737//response to abscisic acid stimulus;GO:0009631//cold acclimation;GO:0070417//cellular response to cold;GO:0030003//cellular cation homeostasis;GO:0070838//divalent metal ion transport
Thhalv10005529m	1.98857	0.847812	unnamed protein product	gi|312283249|dbj|BAJ34490.1|	Thellungiella halophila	0	K09285|1|0.0|716|ath:AT5G65510|AP2-like factor, ANT lineage	GO:0005634//nucleus	GO:0003677//DNA binding;GO:0003700//sequence-specific DNA binding transcription factor activity	GO:0009944//polarity specification of adaxial/abaxial axis;GO:0048364//root development;GO:0006355//regulation of transcription, DNA-dependent;GO:0010014//meristem initiation;GO:0060771//phyllotactic patterning;GO:0035265//organ growth;GO:0009887//organ morphogenesis;GO:0010080//regulation of floral meristem growth;GO:0010089//xylem development;GO:0010492//maintenance of shoot apical meristem ide…
Thhalv10025435m	1.98853	0.867183		-			K00016|1|0.0|631|aly:ARALYDRAFT_493149|L-lactate dehydrogenase [EC:1.1.1.27	-	-	-
Thhalv10007979m	1.98833	0.864002	StaR-like protein domain-containing protein	gi|145336153|ref|NP_174031.2|	Arabidopsis thaliana	0	-	GO:0005634//nucleus	-	-
Thhalv10013008m	1.98604	0.93159	hypothetical protein ARALYDRAFT_486945	gi|297806095|ref|XP_002870931.1|	Arabidopsis lyrata subsp. lyrata	0	K01568|1|0.0|1157|aly:ARALYDRAFT_486945|pyruvate decarboxylase [EC:4.1.1.1	GO:0005829//cytosol;GO:0009507//chloroplast;GO:0016020//membrane	GO:0030976//thiamine pyrophosphate binding;GO:0016740//transferase activity;GO:0000287//magnesium ion binding;GO:0004737//pyruvate decarboxylase activity	GO:0001666//response to hypoxia;GO:0009862//systemic acquired resistance, salicylic acid mediated signaling pathway;GO:0010498//proteasomal protein catabolic process;GO:0007010//cytoskeleton organization;GO:0006094//gluconeogenesis;GO:0010310//regulation of hydrogen peroxide metabolic process
Thhalv10014410m	1.98575	0.901054		-			-	-	-	-
Thhalv10010545m	1.98383	0.917868	RNA-binding protein cp29	gi|681902|dbj|BAA06518.1|	Arabidopsis thaliana	4.00946e-149	K11294|1|9e-36|149|smo:SELMODRAFT_15428|nucleolin;K14411|5|8e-21|100|osa:4348867|RNA-binding protein Musashi	GO:0009941//chloroplast envelope;GO:0009535//chloroplast thylakoid membrane;GO:0009570//chloroplast stroma;GO:0010319//stromule	GO:0008266//poly(U) RNA binding;GO:0000166//nucleotide binding	GO:0019684//photosynthesis, light reaction;GO:0042742//defense response to bacterium;GO:0008380//RNA splicing;GO:0007623//circadian rhythm;GO:0009737//response to abscisic acid stimulus;GO:0009631//cold acclimation;GO:0043489//RNA stabilization;GO:0009814//defense response, incompatible interaction;GO:0009697//salicylic acid biosynthetic process
Thhalv10020977m	1.96923	0.920781	uncharacterized protein	gi|18397912|ref|NP_566302.1|	Arabidopsis thaliana	0	-	GO:0009507//chloroplast;GO:0005634//nucleus	-	GO:0010162//seed dormancy process;GO:0009627//systemic acquired resistance;GO:0000023//maltose metabolic process;GO:0019252//starch biosynthetic process;GO:0031347//regulation of defense response;GO:0009740//gibberellic acid mediated signaling pathway;GO:0043085//positive regulation of catalytic activity
Thhalv10014317m	1.96386	0.927119		-			K07199|1|6e-97|352|gmx:100789052|5'-AMP-activated protein kinase, regulatory beta subunit	-	-	-
Thhalv10022889m	1.96232	0.93159	nonsymbiotic hemoglobin	gi|30909306|gb|AAP37043.1|	Raphanus sativus	1.02571e-80	-	GO:0005829//cytosol;GO:0005618//cell wall;GO:0009506//plasmodesma;GO:0005886//plasma membrane	GO:0005344//oxygen transporter activity;GO:0019825//oxygen binding;GO:0020037//heme binding;GO:0005506//iron ion binding	GO:0001666//response to hypoxia;GO:0009862//systemic acquired resistance, salicylic acid mediated signaling pathway;GO:0009399//nitrogen fixation;GO:0015671//oxygen transport;GO:0010310//regulation of hydrogen peroxide metabolic process
Thhalv10009480m	1.96096	0.872743	hypothetical protein ARALYDRAFT_471281	gi|297843974|ref|XP_002889868.1|	Arabidopsis lyrata subsp. lyrata	9.36413e-148	-	GO:0005634//nucleus	GO:0004674//protein serine/threonine kinase activity	GO:0046777//protein autophosphorylation
Thhalv10022827m	1.95242	0.929388	maternal effect embryo arrest 14 protein	gi|18397956|ref|NP_565383.1|	Arabidopsis thaliana	3.85981e-93	-	GO:0009507//chloroplast;GO:0005634//nucleus	-	GO:0009793//embryo development ending in seed dormancy;GO:0050832//defense response to fungus
Thhalv10002054m	1.94757	0.9025	hypothetical protein ARALYDRAFT_480901	gi|297836830|ref|XP_002886297.1|	Arabidopsis lyrata subsp. lyrata	2.48269e-151	-	GO:0005634//nucleus;GO:0009507//chloroplast	-	-
Thhalv10025047m	1.94731	0.907103		-			-	-	-	-
Thhalv10008857m	1.9411	0.923272	disease resistance-responsive family protein	gi|297791775|ref|XP_002863772.1|	Arabidopsis lyrata subsp. lyrata	8.07364e-73	-	GO:0005576//extracellular region;GO:0005618//cell wall	-	GO:0006952//defense response;GO:0009807//lignan biosynthetic process
Thhalv10018763m	1.93829	0.923984		-			-	-	-	-
Thhalv10009943m	1.93532	0.869829		-			-	-	-	-
Thhalv10007705m	1.93382	0.891135	protein phosphatase 2C 3	gi|15222398|ref|NP_172223.1|	Arabidopsis thaliana	0	K14497|1|0.0|716|ath:AT1G07430|protein phosphatase 2C [EC:3.1.3.16	GO:0005829//cytosol;GO:0033106//cis-Golgi network membrane;GO:0008287//protein serine/threonine phosphatase complex;GO:0005794//Golgi apparatus;GO:0005634//nucleus;GO:0005886//plasma membrane	GO:0046872//metal ion binding;GO:0004722//protein serine/threonine phosphatase activity	GO:0009788//negative regulation of abscisic acid mediated signaling pathway;GO:0010118//stomatal movement;GO:0009753//response to jasmonic acid stimulus;GO:0006470//protein dephosphorylation;GO:0009414//response to water deprivation;GO:0009409//response to cold;GO:0009611//response to wounding;GO:0042538//hyperosmotic salinity response;GO:0009658//chloroplast organization;GO:0009733//response to …
Thhalv10026529m	1.93233	0.913131	uncharacterized protein	gi|42573211|ref|NP_974702.1|	Arabidopsis thaliana	1.13294e-65	-	GO:0009507//chloroplast;GO:0005739//mitochondrion	-	-
Thhalv10022882m	1.93144	0.864892	histone H1-3	gi|15227957|ref|NP_179396.1|	Arabidopsis thaliana	2.45382e-52	K11275|1|2e-53|207|ath:AT2G18050|histone H1/5	GO:0000786//nucleosome;GO:0005634//nucleus	GO:0031492//nucleosomal DNA binding	GO:0009414//response to water deprivation;GO:0006334//nucleosome assembly
Thhalv10021729m	1.92626	0.916845	ribosomal protein L18ae family protein	gi|18400450|ref|NP_566490.1|	Arabidopsis thaliana	2.16615e-55	K02882|1|6e-23|106|rcu:RCOM_0632990|large subunit ribosomal protein L18Ae	GO:0005840//ribosome	GO:0003735//structural constituent of ribosome;GO:0005515//protein binding	GO:0006810//transport;GO:0006412//translation
Thhalv10014291m	1.91515	0.915221		-			-	-	-	-
Thhalv10022264m	1.90661	0.922627	hypothetical protein ARALYDRAFT_478694	gi|297834136|ref|XP_002884950.1|	Arabidopsis lyrata subsp. lyrata	5.73639e-46	-	-	-	-
Thhalv10005240m	1.8909	0.915377	unknown	gi|21553394|gb|AAM62487.1|	Arabidopsis thaliana	3.89565e-26	-	-	-	-
Thhalv10004974m	1.88881	0.924851	light-dependent short hypocotyls 1	gi|297813085|ref|XP_002874426.1|	Arabidopsis lyrata subsp. lyrata	8.92479e-103	-	GO:0005634//nucleus	-	GO:0009826//unidimensional cell growth;GO:0009637//response to blue light;GO:0010218//response to far red light;GO:0010114//response to red light
Thhalv10026108m	1.88598	0.898185	zinc finger family protein	gi|297803354|ref|XP_002869561.1|	Arabidopsis lyrata subsp. lyrata	8.36247e-129	K10666|1|2e-24|111|osa:4325492|E3 ubiquitin-protein ligase RNF5 [EC:6.3.2.19	GO:0005783//endoplasmic reticulum;GO:0005634//nucleus	GO:0004842//ubiquitin-protein ligase activity;GO:0008270//zinc ion binding	-
Thhalv10022195m	1.88595	0.930077	Metallothionein-like protein type 2	gi|59799840|sp|P69164.1|MT2_BRARA		1.75135e-42	-	-	GO:0005507//copper ion binding	GO:0006878//cellular copper ion homeostasis;GO:0046686//response to cadmium ion;GO:0006970//response to osmotic stress;GO:0006007//glucose catabolic process
Thhalv10007958m	1.88509	0.908416	unnamed protein product	gi|312282267|dbj|BAJ33999.1|	Thellungiella halophila	0	-	GO:0005739//mitochondrion;GO:0009507//chloroplast	-	-
Thhalv10013162m	1.88079	0.892647	hypothetical protein ARALYDRAFT_488489	gi|297811775|ref|XP_002873771.1|	Arabidopsis lyrata subsp. lyrata	0	K00666|1|6e-151|532|sbi:SORBI_10g012080|fatty-acyl-CoA synthase [EC:6.2.1.-;K01904|2|4e-48|191|ath:AT3G21240|4-coumarate--CoA ligase [EC:6.2.1.12	GO:0005777//peroxisome;GO:0009507//chloroplast;GO:0005739//mitochondrion	GO:0008756//o-succinylbenzoate-CoA ligase activity	GO:0006511//ubiquitin-dependent protein catabolic process
Thhalv10001600m	1.87716	0.924028		-			K09338|1|4e-75|280|aly:ARALYDRAFT_486694|homeobox-leucine zipper protein	-	-	-
Thhalv10019005m	1.87472	0.881327	hypothetical protein ARALYDRAFT_470766	gi|297849036|ref|XP_002892399.1|	Arabidopsis lyrata subsp. lyrata	4.40387e-122	K08081|1|3e-123|439|aly:ARALYDRAFT_470766|tropine dehydrogenase [EC:1.1.1.206	-	GO:0016491//oxidoreductase activity;GO:0000166//nucleotide binding	GO:0006098//pentose-phosphate shunt;GO:0000023//maltose metabolic process;GO:0019252//starch biosynthetic process;GO:0046686//response to cadmium ion;GO:0080167//response to karrikin;GO:0043085//positive regulation of catalytic activity
Thhalv10021447m	1.86916	0.912775	nodulin MtN3 family protein	gi|297834560|ref|XP_002885162.1|	Arabidopsis lyrata subsp. lyrata	3.997e-113	K15382|1|3e-114|409|aly:ARALYDRAFT_479135|solute carrier family 50 (sugar transporter)	GO:0005887//integral to plasma membrane	GO:0051119//sugar transmembrane transporter activity	GO:0006833//water transport;GO:0008643//carbohydrate transport;GO:0009750//response to fructose stimulus;GO:0009651//response to salt stress
Thhalv10021714m	1.86913	0.87828	histidine-containing phosphotransfer protein 4	gi|334185397|ref|NP_001189912.1|	Arabidopsis thaliana	1.84322e-75	K14490|1|3e-61|232|rcu:RCOM_1489450|histidine-containing phosphotransfer peotein	GO:0005737//cytoplasm;GO:0005634//nucleus	GO:0009927//histidine phosphotransfer kinase activity;GO:0032440//2-alkenal reductase [NAD(P) activity	GO:0000160//two-component signal transduction system (phosphorelay);GO:0080036//regulation of cytokinin mediated signaling pathway;GO:0055114//oxidation-reduction process
Thhalv10027518m	1.86225	0.878102		-			-	-	-	-
Thhalv10011782m	1.8611	0.884975	RAB GTPase homolog G3D	gi|15218194|ref|NP_175638.1|	Arabidopsis thaliana	3.71223e-116	K07976|1|3e-117|419|aly:ARALYDRAFT_474344|Rab family, other;K07897|3|1e-111|400|aly:ARALYDRAFT_479064|Ras-related protein Rab-7A	GO:0005794//Golgi apparatus;GO:0005886//plasma membrane;GO:0005774//vacuolar membrane;GO:0005634//nucleus	GO:0005525//GTP binding;GO:0016787//hydrolase activity	GO:0016192//vesicle-mediated transport;GO:0007264//small GTPase mediated signal transduction;GO:0015031//protein transport
Thhalv10020510m	1.85881	0.914754		-			K08073|1|0.0|703|aly:ARALYDRAFT_672344|bifunctional polynucleotide phosphatase/kinase [EC:3.1.3.32 2.7.1.78	-	-	-
Thhalv10012523m	1.85506	0.918468	unnamed protein product	gi|312282693|dbj|BAJ34212.1|	Thellungiella halophila	0	K01537|1|0.0|1538|ath:AT4G29900|Ca2+-transporting ATPase [EC:3.6.3.8	GO:0016021//integral to membrane;GO:0009506//plasmodesma;GO:0005886//plasma membrane	GO:0008270//zinc ion binding;GO:0043621//protein self-association;GO:0004089//carbonate dehydratase activity;GO:0005388//calcium-transporting ATPase activity;GO:0005516//calmodulin binding;GO:0005524//ATP binding	GO:0048281//inflorescence morphogenesis;GO:0009624//response to nematode;GO:0006730//one-carbon metabolic process;GO:0006754//ATP biosynthetic process;GO:0048367//shoot system development;GO:0006882//cellular zinc ion homeostasis;GO:0070588//calcium ion transmembrane transport
Thhalv10011455m	1.8457	0.895205	AT1G55810	gi|222423899|dbj|BAH19913.1|	Arabidopsis thaliana	0	K00876|1|0.0|894|ath:AT1G55810|uridine kinase [EC:2.7.1.48	-	GO:0004845//uracil phosphoribosyltransferase activity;GO:0004849//uridine kinase activity;GO:0016773//phosphotransferase activity, alcohol group as acceptor;GO:0005524//ATP binding	GO:0007010//cytoskeleton organization;GO:0006094//gluconeogenesis;GO:0010498//proteasomal protein catabolic process;GO:0016310//phosphorylation;GO:0044206//UMP salvage;GO:0044211//CTP salvage
Thhalv10009221m	1.84539	0.92772	Unknown protein	gi|25084163|gb|AAN72189.1|	Arabidopsis thaliana	5.98274e-27	-	GO:0005739//mitochondrion	-	GO:0010075//regulation of meristem growth;GO:0009061//anaerobic respiration;GO:0010014//meristem initiation;GO:0009944//polarity specification of adaxial/abaxial axis;GO:0009855//determination of bilateral symmetry
Thhalv10002575m	1.8445	0.80927	hypothetical protein ARALYDRAFT_484802	gi|297815454|ref|XP_002875610.1|	Arabidopsis lyrata subsp. lyrata	0	-	GO:0005576//extracellular region;GO:0009507//chloroplast	-	-
Thhalv10025224m	1.8441	0.913953		-			K14497|1|0.0|764|ath:AT4G26080|protein phosphatase 2C [EC:3.1.3.16	-	-	-
Thhalv10005272m	1.84354	0.818477	DNAJ heat shock N-terminal domain-containing protein	gi|15237259|ref|NP_197715.1|	Arabidopsis thaliana	0	K05337|1|6e-18|90.5|olu:OSTLU_7956|ferredoxin;K03686|4|1e-09|62.8|gmx:100786143|molecular chaperone DnaJ	GO:0009507//chloroplast	GO:0051082//unfolded protein binding;GO:0031072//heat shock protein binding	GO:0006457//protein folding;GO:0006950//response to stress
Thhalv10011054m	1.84031	0.913042	unnamed protein product	gi|312283043|dbj|BAJ34387.1|	Thellungiella halophila	0	K03514|1|4e-06|51.2|cre:CHLREDRAFT_17066|DNA polymerase sigma subunit [EC:2.7.7.7;K08867|2|9e-06|50.1|cre:CHLREDRAFT_206084|WNK lysine deficient protein kinase [EC:2.7.11.1;K01501|3|9e-06|50.1|rcu:RCOM_1258620|nitrilase [EC:3.5.5.1	GO:0005634//nucleus	GO:0005515//protein binding;GO:0003700//sequence-specific DNA binding transcription factor activity	GO:0010029//regulation of seed germination;GO:0009739//response to gibberellin stimulus;GO:0009735//response to cytokinin stimulus;GO:0006355//regulation of transcription, DNA-dependent;GO:0010229//inflorescence development;GO:0009737//response to abscisic acid stimulus;GO:0031347//regulation of defense response;GO:0008283//cell proliferation
Thhalv10028148m	1.83006	0.896161	hypothetical protein ARALYDRAFT_493913	gi|297805602|ref|XP_002870685.1|	Arabidopsis lyrata subsp. lyrata	3.94965e-99	K11323|1|7e-08|55.5|vcn:VOLCADRAFT_121342|histone arginine demethylase JMJD6 [EC:1.14.11.-	GO:0005634//nucleus;GO:0005737//cytoplasm	-	-
Thhalv10008322m	1.82539	0.913375	unknown	gi|21593266|gb|AAM65215.1|	Arabidopsis thaliana	1.29696e-95	-	-	-	GO:0009414//response to water deprivation;GO:0006979//response to oxidative stress;GO:0009409//response to cold;GO:0009737//response to abscisic acid stimulus
Thhalv10018310m	1.82167	0.904768		-			K14638|1|8e-142|502|ppp:PHYPADRAFT_134814|solute carrier family 15 (peptide/histidine transporter), member 3/4	-	-	-
Thhalv10021268m	1.81125	0.922227	band 7 family protein	gi|297828612|ref|XP_002882188.1|	Arabidopsis lyrata subsp. lyrata	5.5515e-151	-	GO:0005774//vacuolar membrane;GO:0005794//Golgi apparatus;GO:0005829//cytosol;GO:0009506//plasmodesma;GO:0005886//plasma membrane;GO:0005634//nucleus;GO:0005739//mitochondrion	GO:0043424//protein histidine kinase binding;GO:0004674//protein serine/threonine kinase activity;GO:0005524//ATP binding	GO:0010363//regulation of plant-type hypersensitive response;GO:0006944//cellular membrane fusion;GO:0030003//cellular cation homeostasis;GO:0010075//regulation of meristem growth;GO:0015706//nitrate transport;GO:0006612//protein targeting to membrane;GO:0050832//defense response to fungus;GO:0043069//negative regulation of programmed cell death;GO:0006468//protein phosphorylation;GO:0070838//div…
Thhalv10015871m	1.80849	0.831087	predicted protein	gi|297810695|ref|XP_002873231.1|	Arabidopsis lyrata subsp. lyrata	4.81622e-61	-	GO:0005634//nucleus	-	-
Thhalv10014037m	1.80477	0.867694		-			K13148|1|6e-27|120|rcu:RCOM_0598050|integrator complex subunit 11 [EC:3.1.27.-;K15692|3|2e-11|68.9|ppp:PHYPADRAFT_16563|E3 ubiquitin-protein ligase RNF13 [EC:6.3.2.19	-	-	-
Thhalv10022328m	1.80474	0.894983	ankyrin repeat-containing protein	gi|15232175|ref|NP_186824.1|	Arabidopsis thaliana	0	K06694|1|4e-09|62.0|ath:AT2G03430|26S proteasome non-ATPase regulatory subunit 10;K13118|5|3e-07|55.5|cre:CHLREDRAFT_17930|protein DGCR14	GO:0005737//cytoplasm	-	-
Thhalv10022544m	1.80452	0.901988	predicted protein	gi|297832542|ref|XP_002884153.1|	Arabidopsis lyrata subsp. lyrata	0	K16055|1|0.0|1675|aly:ARALYDRAFT_674660|trehalose 6-phosphate synthase/phosphatase [EC:2.4.1.15 3.1.3.12	-	GO:0003825//alpha,alpha-trehalose-phosphate synthase (UDP-forming) activity;GO:0004805//trehalose-phosphatase activity	GO:0005992//trehalose biosynthetic process
Thhalv10026387m	1.80318	0.893804	zinc finger family protein	gi|297799648|ref|XP_002867708.1|	Arabidopsis lyrata subsp. lyrata	1.83176e-59	K02936|1|1e-16|84.7|rcu:RCOM_0790270|large subunit ribosomal protein L7Ae;K15692|2|1e-07|54.7|smo:SELMODRAFT_67002|E3 ubiquitin-protein ligase RNF13 [EC:6.3.2.19;K14297|3|4e-07|52.8|mtr:MTR_1g066430|nuclear pore complex protein Nup98-Nup96;K10601|4|1e-06|51.2|olu:OSTLU_3177|E3 ubiquitin-protein ligase synoviolin [EC:6.3.2.19	GO:0005737//cytoplasm;GO:0005634//nucleus	GO:0008270//zinc ion binding;GO:0004842//ubiquitin-protein ligase activity;GO:0005515//protein binding	GO:0009789//positive regulation of abscisic acid mediated signaling pathway;GO:0009414//response to water deprivation;GO:0010286//heat acclimation;GO:0010729//positive regulation of hydrogen peroxide biosynthetic process;GO:0006914//autophagy
Thhalv10014742m	1.79072	0.854194	unknown	gi|21592859|gb|AAM64809.1|	Arabidopsis thaliana	2.37771e-95	K14489|1|5e-11|66.6|vvi:100263145|arabidopsis histidine kinase 2/3/4 (cytokinin receptor) [EC:2.7.13.3	GO:0009506//plasmodesma;GO:0009505//plant-type cell wall;GO:0046658//anchored to plasma membrane	GO:0001872//(1->3)-beta-D-glucan binding	GO:0010162//seed dormancy process;GO:0009069//serine family amino acid metabolic process;GO:0052543//callose deposition in cell wall;GO:0000096//sulfur amino acid metabolic process;GO:0008652//cellular amino acid biosynthetic process;GO:0009740//gibberellic acid mediated signaling pathway;GO:0009664//plant-type cell wall organization
Thhalv10020381m	1.78961	0.867294		-			-	-	-	-
Thhalv10027760m	1.78902	0.910684		-			-	-	-	-
Thhalv10006018m	1.78724	0.907659	unnamed protein product	gi|312281991|dbj|BAJ33861.1|	Thellungiella halophila	0	K01757|1|1e-36|152|aly:ARALYDRAFT_476541|strictosidine synthase [EC:4.3.3.2	GO:0009506//plasmodesma;GO:0009505//plant-type cell wall;GO:0005576//extracellular region;GO:0009507//chloroplast;GO:0005773//vacuole;GO:0005783//endoplasmic reticulum;GO:0005886//plasma membrane	GO:0016844//strictosidine synthase activity	GO:0016132//brassinosteroid biosynthetic process;GO:0009744//response to sucrose stimulus;GO:0010224//response to UV-B;GO:0009813//flavonoid biosynthetic process;GO:0009821//alkaloid biosynthetic process
Thhalv10016838m	1.7867	0.826394	MAPKKK17	gi|297826695|ref|XP_002881230.1|	Arabidopsis lyrata subsp. lyrata	0	K11228|1|1e-43|175|ota:Ot13g01170|mitogen-activated protein kinase kinase kinase [EC:2.7.11.1;K13414|2|2e-38|157|aly:ARALYDRAFT_489755|mitogen-activated protein kinase kinase kinase 1, plant [EC:2.7.11.25	GO:0005634//nucleus	GO:0004674//protein serine/threonine kinase activity;GO:0005524//ATP binding	GO:0006468//protein phosphorylation
Thhalv10008636m	1.78584	0.852905	auxin-responsive protein IAA3	gi|15219692|ref|NP_171920.1|	Arabidopsis thaliana	9.96898e-93	K14484|1|8e-94|342|ath:AT1G04240|auxin-responsive protein IAA	GO:0005634//nucleus	GO:0003677//DNA binding;GO:0046983//protein dimerization activity;GO:0003700//sequence-specific DNA binding transcription factor activity	GO:0006417//regulation of translation;GO:0006355//regulation of transcription, DNA-dependent;GO:0009741//response to brassinosteroid stimulus;GO:0010583//response to cyclopentenone;GO:0048527//lateral root development;GO:0007020//microtubule nucleation;GO:0009734//auxin mediated signaling pathway;GO:0009736//cytokinin mediated signaling pathway
Thhalv10027649m	1.78436	0.857998		-			K06617|1|0.0|1491|aly:ARALYDRAFT_493949|raffinose synthase [EC:2.4.1.82	-	-	-
Thhalv10013861m	1.77764	0.903011		-			K05277|1|2e-66|251|pop:POPTR_646527|leucoanthocyanidin dioxygenase [EC:1.14.11.19;K05278|2|2e-64|244|rcu:RCOM_1031460|flavonol synthase [EC:1.14.11.23;K06892|4|5e-63|239|pop:POPTR_550478|	-	-	-
Thhalv10004595m	1.77394	0.918312	unnamed protein product	gi|312282799|dbj|BAJ34265.1|	Thellungiella halophila	0	K15450|1|2e-17|88.6|gmx:100816336|tRNA wybutosine-synthesizing protein 3 [EC:2.1.1.-	GO:0005829//cytosol;GO:0005634//nucleus	-	GO:0043161//proteasomal ubiquitin-dependent protein catabolic process;GO:0051788//response to misfolded protein;GO:0080129//proteasome core complex assembly;GO:0009627//systemic acquired resistance;GO:0019762//glucosinolate catabolic process;GO:0006635//fatty acid beta-oxidation;GO:0080028//nitrile biosynthetic process;GO:0010043//response to zinc ion;GO:0009407//toxin catabolic process;GO:000969…
Thhalv10010026m	1.76262	0.918557		-			-	-	-	-
Thhalv10014814m	1.75224	0.909594	hypothetical protein ARALYDRAFT_908188	gi|297806269|ref|XP_002871018.1|	Arabidopsis lyrata subsp. lyrata	1.95944e-84	-	GO:0005634//nucleus	-	-
Thhalv10014000m	1.74303	0.872298		-			K00847|1|0.0|636|ath:AT5G51830|fructokinase [EC:2.7.1.4	-	-	-
Thhalv10006221m	1.73999	0.87381	ATHB-12	gi|297821072|ref|XP_002878419.1|	Arabidopsis lyrata subsp. lyrata	8.07256e-108	K09338|1|6e-109|391|aly:ARALYDRAFT_486694|homeobox-leucine zipper protein	GO:0005634//nucleus	GO:0003700//sequence-specific DNA binding transcription factor activity;GO:0000976//transcription regulatory region sequence-specific DNA binding	GO:0009615//response to virus;GO:0009414//response to water deprivation;GO:0009409//response to cold;GO:0042538//hyperosmotic salinity response;GO:0006944//cellular membrane fusion;GO:0009738//abscisic acid mediated signaling pathway;GO:0045893//positive regulation of transcription, DNA-dependent
Thhalv10018312m	1.73759	0.856307		-			-	-	-	-
Thhalv10020379m	1.7346	0.864336		-			K14165|1|2e-12|72.8|cme:CMT465C|dual specificity phosphatase [EC:3.1.3.16 3.1.3.48;K07200|2|9e-07|53.9|olu:OSTLU_19706|5'-AMP-activated protein kinase, regulatory gamma subunit;K07199|4|2e-06|53.1|aly:ARALYDRAFT_915121|5'-AMP-activated protein kinase, regulatory beta subunit	-	-	-
Thhalv10019131m	1.73102	0.862646	hypothetical protein ARALYDRAFT_339588	gi|297839265|ref|XP_002887514.1|	Arabidopsis lyrata subsp. lyrata	1.5173e-96	-	GO:0009535//chloroplast thylakoid membrane	-	-
Thhalv10014988m	1.73014	0.885798	uncharacterized protein	gi|79326710|ref|NP_001031821.1|	Arabidopsis thaliana	2.1042e-08	-	-	-	-
Thhalv10004014m	1.72186	0.903901	glucose-6-phosphate dehydrogenase 5	gi|297818304|ref|XP_002877035.1|	Arabidopsis lyrata subsp. lyrata	0	K00036|1|0.0|967|aly:ARALYDRAFT_322854|glucose-6-phosphate 1-dehydrogenase [EC:1.1.1.49	GO:0005829//cytosol;GO:0009507//chloroplast	GO:0004345//glucose-6-phosphate dehydrogenase activity;GO:0050661//NADP binding	GO:0006333//chromatin assembly or disassembly;GO:0009051//pentose-phosphate shunt, oxidative branch;GO:0046686//response to cadmium ion
Thhalv10008088m	1.72085	0.911084	TMPIT-like protein	gi|18398772|ref|NP_564420.1|	Arabidopsis thaliana	0	-	GO:0005737//cytoplasm;GO:0016021//integral to membrane	-	-
Thhalv10024272m	1.71178	0.870719	kinase family protein	gi|297799354|ref|XP_002867561.1|	Arabidopsis lyrata subsp. lyrata	0	K00924|1|4e-163|574|ath:AT1G75820|[EC:2.7.1.-;K13420|5|1e-146|519|vvi:100253808|LRR receptor-like serine/threonine-protein kinase FLS2 [EC:2.7.11.1	GO:0016021//integral to membrane;GO:0005886//plasma membrane	GO:0016491//oxidoreductase activity;GO:0004674//protein serine/threonine kinase activity;GO:0005524//ATP binding	GO:0010103//stomatal complex morphogenesis;GO:0048653//anther development;GO:0016126//sterol biosynthetic process;GO:0010075//regulation of meristem growth;GO:0007169//transmembrane receptor protein tyrosine kinase signaling pathway;GO:0006084//acetyl-CoA metabolic process;GO:0006468//protein phosphorylation;GO:0002237//response to molecule of bacterial origin;GO:0016132//brassinosteroid biosynth…
Thhalv10000866m	1.70935	0.82317	aluminum activated malate transporter family protein	gi|15237471|ref|NP_199472.1|	Arabidopsis thaliana	0	-	GO:0012505//endomembrane system;GO:0005886//plasma membrane	GO:0008509//anion transmembrane transporter activity	GO:0010044//response to aluminum ion;GO:0010118//stomatal movement;GO:0015743//malate transport
Thhalv10017335m	1.70749	0.910528	uncharacterized protein	gi|15225221|ref|NP_180787.1|	Arabidopsis thaliana	1.18448e-85	-	-	-	-
Thhalv10023678m	1.70737	0.844831	predicted protein	gi|297840203|ref|XP_002887983.1|	Arabidopsis lyrata subsp. lyrata	2.63931e-88	K09286|1|1e-30|131|ath:AT4G25490|EREBP-like factor	GO:0005634//nucleus	GO:0003677//DNA binding;GO:0003700//sequence-specific DNA binding transcription factor activity	GO:0045893//positive regulation of transcription, DNA-dependent
Thhalv10027747m	1.70724	0.898474		-			-	-	-	-
Thhalv10019151m	1.70496	0.922694	kunitz trypsin inhibitor 1	gi|18410311|ref|NP_565061.1|	Arabidopsis thaliana	2.10519e-98	-	GO:0005739//mitochondrion;GO:0005576//extracellular region	GO:0004866//endopeptidase inhibitor activity	GO:0012501//programmed cell death;GO:0015706//nitrate transport;GO:0009651//response to salt stress;GO:0042742//defense response to bacterium;GO:0009751//response to salicylic acid stimulus;GO:0010951//negative regulation of endopeptidase activity;GO:0010167//response to nitrate;GO:0042542//response to hydrogen peroxide
Thhalv10010473m	1.6957	0.882795	Carbohydrate-binding protein	gi|15229610|ref|NP_190548.1|	Arabidopsis thaliana	1.72978e-167	-	-	GO:0005524//ATP binding	GO:0009750//response to fructose stimulus;GO:0009744//response to sucrose stimulus
Thhalv10015027m	1.69487	0.906147	bifunctional inhibitor	gi|186512422|ref|NP_001078427.2|		8.91118e-06	-	-	-	-
Thhalv10014876m	1.69423	0.853149	zinc finger family protein	gi|297810207|ref|XP_002872987.1|	Arabidopsis lyrata subsp. lyrata	1.76524e-77	K05283|1|6e-15|78.2|aly:ARALYDRAFT_354960|phosphatidylinositol glycan, class W [EC:2.3.-.-;K11982|2|1e-10|63.9|zma:100383341|E3 ubiquitin-protein ligase RNF115/126 [EC:6.3.2.19;K15692|4|4e-10|62.0|smo:SELMODRAFT_66937|E3 ubiquitin-protein ligase RNF13 [EC:6.3.2.19	-	GO:0008270//zinc ion binding	-
Thhalv10008065m	1.69332	0.904746	UDP-D-glucose	gi|297849662|ref|XP_002892712.1|		0	K01784|1|0.0|697|aly:ARALYDRAFT_471431|UDP-glucose 4-epimerase [EC:5.1.3.2	GO:0005794//Golgi apparatus;GO:0005886//plasma membrane;GO:0005829//cytosol	GO:0046983//protein dimerization activity;GO:0003978//UDP-glucose 4-epimerase activity;GO:0050662//coenzyme binding;GO:0000166//nucleotide binding	GO:0009555//pollen development;GO:0046369//galactose biosynthetic process;GO:0006950//response to stress;GO:0044237//cellular metabolic process
Thhalv10025040m	1.68809	0.889734		-			-	-	-	-
Thhalv10022504m	1.67849	0.890535	soluble epoxide hydrolase	gi|22208300|emb|CAD30841.1|	Brassica napus	2.15987e-171	-	GO:0005634//nucleus;GO:0005829//cytosol	GO:0016740//transferase activity;GO:0004301//epoxide hydrolase activity	GO:0009414//response to water deprivation;GO:0009733//response to auxin stimulus;GO:0008152//metabolic process
Thhalv10026399m	1.67765	0.904768	hypothetical protein ARALYDRAFT_912615	gi|297802220|ref|XP_002868994.1|	Arabidopsis lyrata subsp. lyrata	3.44507e-80	-	GO:0005634//nucleus	-	GO:0009793//embryo development ending in seed dormancy
Thhalv10015251m	1.67603	0.854395	C2H2 and C2HC zinc finger-containing protein	gi|15238913|ref|NP_196658.1|	Arabidopsis thaliana	6.10138e-123	-	GO:0005634//nucleus	GO:0003700//sequence-specific DNA binding transcription factor activity;GO:0003676//nucleic acid binding;GO:0008270//zinc ion binding	GO:0006355//regulation of transcription, DNA-dependent
Thhalv10017945m	1.67284	0.912775	myb family transcription factor	gi|297827739|ref|XP_002881752.1|	Arabidopsis lyrata subsp. lyrata	1.33312e-116	K14491|1|2e-21|100|aly:ARALYDRAFT_685456|two-component response regulator ARR-B family	GO:0005634//nucleus	GO:0003700//sequence-specific DNA binding transcription factor activity;GO:0003677//DNA binding;GO:0003682//chromatin binding	GO:0009409//response to cold;GO:0006355//regulation of transcription, DNA-dependent
Thhalv10011405m	1.67112	0.917401	unnamed protein product	gi|312283183|dbj|BAJ34457.1|	Thellungiella halophila	0	K14085|1|0.0|974|ath:AT1G54100|aldehyde dehydrogenase family 7 member A1 [EC:1.2.1.31 1.2.1.8 1.2.1.3	GO:0005829//cytosol	GO:0004028//3-chloroallyl aldehyde dehydrogenase activity	GO:0055114//oxidation-reduction process;GO:0009651//response to salt stress;GO:0009269//response to desiccation;GO:0009743//response to carbohydrate stimulus;GO:0015996//chlorophyll catabolic process;GO:0009733//response to auxin stimulus;GO:0009737//response to abscisic acid stimulus;GO:0000303//response to superoxide;GO:0009873//ethylene mediated signaling pathway
Thhalv10000886m	1.66898	0.892292	6-phosphofructokinase 2	gi|15238818|ref|NP_199592.1|	Arabidopsis thaliana	0	K00850|1|0.0|785|ath:AT5G47810|6-phosphofructokinase [EC:2.7.1.11	GO:0005945//6-phosphofructokinase complex;GO:0009536//plastid	GO:0003872//6-phosphofructokinase activity;GO:0005524//ATP binding	GO:0006002//fructose 6-phosphate metabolic process;GO:0006096//glycolysis;GO:0016310//phosphorylation
Thhalv10016982m	1.66781	0.91898	hypothetical protein ARALYDRAFT_482064	gi|297826577|ref|XP_002881171.1|	Arabidopsis lyrata subsp. lyrata	8.77084e-173	K00507|1|7e-174|608|aly:ARALYDRAFT_482064|stearoyl-CoA desaturase (delta-9 desaturase) [EC:1.14.19.1	GO:0005739//mitochondrion;GO:0016021//integral to membrane;GO:0005789//endoplasmic reticulum membrane;GO:0005886//plasma membrane	GO:0016717//oxidoreductase activity, acting on paired donors, with oxidation of a pair of donors resulting in the reduction of molecular oxygen to two molecules of water;GO:0015238//drug transmembrane transporter activity;GO:0015297//antiporter activity	GO:0055114//oxidation-reduction process;GO:0031348//negative regulation of defense response;GO:0006855//drug transmembrane transport;GO:0042761//very long-chain fatty acid biosynthetic process;GO:0002213//defense response to insect;GO:0001676//long-chain fatty acid metabolic process;GO:0046685//response to arsenic-containing substance
Thhalv10010412m	1.66311	0.910907	unnamed protein product	gi|312282525|dbj|BAJ34128.1|	Thellungiella halophila	0	-	GO:0005768//endosome;GO:0005802//trans-Golgi network;GO:0005576//extracellular region;GO:0005794//Golgi apparatus;GO:0005634//nucleus;GO:0005886//plasma membrane	GO:0008270//zinc ion binding;GO:0008289//lipid binding;GO:0003677//DNA binding;GO:0005515//protein binding;GO:0003700//sequence-specific DNA binding transcription factor activity	GO:0006649//phospholipid transfer to membrane;GO:0012501//programmed cell death;GO:0048510//regulation of timing of transition from vegetative to reproductive phase;GO:0009414//response to water deprivation;GO:0006355//regulation of transcription, DNA-dependent
Thhalv10006565m	1.65916	0.879882	alpha-glucan water dikinase 1	gi|18391200|ref|NP_563877.1|	Arabidopsis thaliana	0	K08244|1|0.0|2539|ath:AT1G10760|alpha-glucan, water dikinase [EC:2.7.9.4	GO:0005739//mitochondrion;GO:0009941//chloroplast envelope;GO:0009570//chloroplast stroma	GO:0004673//protein histidine kinase activity;GO:0005524//ATP binding;GO:0050521//alpha-glucan, water dikinase activity;GO:0005515//protein binding	GO:0009610//response to symbiotic fungus;GO:0005983//starch catabolic process;GO:0007623//circadian rhythm;GO:0009631//cold acclimation;GO:0019252//starch biosynthetic process;GO:0016310//phosphorylation
Thhalv10005532m	1.65655	0.909594	unnamed protein product	gi|312281959|dbj|BAJ33845.1|	Thellungiella halophila	2.48721e-73	K04371|1|5e-11|64.7|vvi:100254083|extracellular signal-regulated kinase 1/2 [EC:2.7.11.24;K09060|2|3e-07|52.0|rcu:RCOM_0553250|plant G-box-binding factor	GO:0005634//nucleus	GO:0046982//protein heterodimerization activity;GO:0043565//sequence-specific DNA binding;GO:0003700//sequence-specific DNA binding transcription factor activity	GO:0071333//cellular response to glucose stimulus;GO:0006521//regulation of cellular amino acid metabolic process;GO:0009410//response to xenobiotic stimulus;GO:0009617//response to bacterium;GO:0009651//response to salt stress;GO:0010182//sugar mediated signaling pathway;GO:0009901//anther dehiscence;GO:0045893//positive regulation of transcription, DNA-dependent;GO:0030968//endoplasmic reticulu…
Thhalv10010220m	1.65574	0.909194	pectinesterase	gi|15229105|ref|NP_190491.1|	Arabidopsis thaliana	0	K01051|1|2e-135|481|rcu:RCOM_1179070|pectinesterase [EC:3.1.1.11	GO:0009505//plant-type cell wall;GO:0005634//nucleus	GO:0045330;GO:0030599//pectinesterase activity;GO:0004857//enzyme inhibitor activity	GO:0009750//response to fructose stimulus;GO:0042744//hydrogen peroxide catabolic process;GO:0043086//negative regulation of catalytic activity;GO:0006833//water transport;GO:0010363//regulation of plant-type hypersensitive response;GO:0009651//response to salt stress;GO:0045490//pectin catabolic process;GO:0006612//protein targeting to membrane;GO:0009963//positive regulation of flavonoid biosyn…
Thhalv10002645m	1.6539	0.882995	hypothetical protein ARALYDRAFT_479939	gi|297835492|ref|XP_002885628.1|	Arabidopsis lyrata subsp. lyrata	6.38686e-101	K12811|1|3e-08|57.0|mtr:MTR_2g007000|ATP-dependent RNA helicase DDX46/PRP5 [EC:3.6.4.13;K11984|3|3e-06|50.4|ppp:PHYPADRAFT_233757|U4/U6.U5 tri-snRNP-associated protein 1;K13173|4|5e-06|49.7|rcu:RCOM_0123640|arginine and glutamate-rich protein 1;K13091|5|9e-06|48.9|vvi:100243992|RNA-binding protein 39	GO:0005737//cytoplasm	-	-
Thhalv10028574m	1.6474	0.894182	hypothetical protein ARALYDRAFT_901457	gi|297822237|ref|XP_002879001.1|	Arabidopsis lyrata subsp. lyrata	0	K15639|1|0.0|996|aly:ARALYDRAFT_901457|cytochrome P450, family 734, subfamily A, polypeptide 1 (PHYB activation tagged suppressor 1) [EC:1.14.-.-;K10717|3|4e-98|357|vvi:100258332|cytokinin trans-hydroxylase	-	GO:0050616;GO:0009055//electron carrier activity;GO:0005506//iron ion binding;GO:0020037//heme binding;GO:0016705//oxidoreductase activity, acting on paired donors, with incorporation or reduction of molecular oxygen;GO:0008395//steroid hydroxylase activity;GO:0019825//oxygen binding	GO:0010268//brassinosteroid homeostasis;GO:0016131//brassinosteroid metabolic process;GO:0009733//response to auxin stimulus;GO:0009741//response to brassinosteroid stimulus;GO:0009416//response to light stimulus;GO:0055114//oxidation-reduction process
Thhalv10019114m	1.64595	0.919736	unnamed protein product	gi|312282431|dbj|BAJ34081.1|	Thellungiella halophila	4.61002e-126	K00799|1|3e-80|296|gmx:547936|glutathione S-transferase [EC:2.5.1.18	GO:0005774//vacuolar membrane;GO:0048046//apoplast;GO:0005794//Golgi apparatus;GO:0005829//cytosol;GO:0009570//chloroplast stroma;GO:0005886//plasma membrane;GO:0005634//nucleus	GO:0043295//glutathione binding;GO:0004364//glutathione transferase activity;GO:0019899//enzyme binding	GO:0016036//cellular response to phosphate starvation;GO:0051788//response to misfolded protein;GO:0006094//gluconeogenesis;GO:0006635//fatty acid beta-oxidation;GO:0019375//galactolipid biosynthetic process;GO:0043161//proteasomal ubiquitin-dependent protein catabolic process;GO:0043085//positive regulation of catalytic activity;GO:0019252//starch biosynthetic process;GO:0042631//cellular respon…
Thhalv10015184m	1.64477	0.904857	80A08_3	gi|72384472|gb|AAZ67588.1|	Brassica rapa subsp. pekinensis	2.38905e-23	-	-	-	GO:0009862//systemic acquired resistance, salicylic acid mediated signaling pathway;GO:0009061//anaerobic respiration;GO:0010310//regulation of hydrogen peroxide metabolic process;GO:0001666//response to hypoxia
Thhalv10013738m	1.63758	0.879637		-			-	-	-	-
Thhalv10012728m	1.63667	0.868873	hypothetical protein ARALYDRAFT_496192	gi|297796993|ref|XP_002866381.1|	Arabidopsis lyrata subsp. lyrata	0	K14486|1|2e-138|491|vvi:100245251|auxin response factor	GO:0005634//nucleus	GO:0003677//DNA binding;GO:0046983//protein dimerization activity;GO:0003700//sequence-specific DNA binding transcription factor activity	GO:0006355//regulation of transcription, DNA-dependent;GO:0010050//vegetative phase change;GO:0010158//abaxial cell fate specification;GO:0009734//auxin mediated signaling pathway
Thhalv10021702m	1.63428	0.850903	unnamed protein product	gi|312283161|dbj|BAJ34446.1|	Thellungiella halophila	2.55481e-82	-	-	-	-
Thhalv10014420m	1.63295	0.917579		-			-	-	-	-
Thhalv10020967m	1.63013	0.888711	zinc finger protein CONSTANS-LIKE 9	gi|15231491|ref|NP_187422.1|	Arabidopsis thaliana	0	K12135|1|8e-25|113|aly:ARALYDRAFT_488429|zinc finger protein CONSTANS;K12127|3|4e-07|54.7|osa:4330000|pseudo-response regulator 1	GO:0005634//nucleus;GO:0005886//plasma membrane	GO:0008270//zinc ion binding;GO:0005515//protein binding;GO:0003700//sequence-specific DNA binding transcription factor activity	GO:0048579//negative regulation of long-day photoperiodism, flowering;GO:0006355//regulation of transcription, DNA-dependent;GO:0007623//circadian rhythm
Thhalv10026033m	1.62815	0.83638	hypothetical protein ARALYDRAFT_912657	gi|297802252|ref|XP_002869010.1|	Arabidopsis lyrata subsp. lyrata	1.52947e-128	K08233|1|5e-116|415|ath:AT4G37150|polyneuridine-aldehyde esterase [EC:3.1.1.78	GO:0005737//cytoplasm	GO:0005515//protein binding;GO:0080032//methyl jasmonate esterase activity;GO:0080030//methyl indole-3-acetate esterase activity;GO:0080031//methyl salicylate esterase activity	GO:0009750//response to fructose stimulus;GO:0009696//salicylic acid metabolic process;GO:0006833//water transport;GO:0010363//regulation of plant-type hypersensitive response;GO:0009651//response to salt stress;GO:0006612//protein targeting to membrane;GO:0009817//defense response to fungus, incompatible interaction;GO:0019344//cysteine biosynthetic process;GO:0009963//positive regulation of fla…
Thhalv10020795m	1.62797	0.917823		-			K01115|1|1e-14|79.7|vcn:VOLCADRAFT_99471|phospholipase D [EC:3.1.4.4	-	-	-
Thhalv10016462m	1.62706	0.861934	binding protein	gi|297826365|ref|XP_002881065.1|	Arabidopsis lyrata subsp. lyrata	0	-	GO:0009507//chloroplast	-	GO:0019252//starch biosynthetic process;GO:0000023//maltose metabolic process
Thhalv10004173m	1.62555	0.907793	eukaryotic release factor 1 homolog	gi|1155261|gb|AAA91169.1|	Arabidopsis thaliana	0	K03265|1|0.0|824|ath:AT5G47880|peptide chain release factor subunit 1	GO:0005737//cytoplasm;GO:0005886//plasma membrane	GO:0016149//translation release factor activity, codon specific	GO:0006415//translational termination
Thhalv10010502m	1.61936	0.874522	hypothetical protein ARALYDRAFT_906011	gi|297815966|ref|XP_002875866.1|	Arabidopsis lyrata subsp. lyrata	0	K01785|1|0.0|651|aly:ARALYDRAFT_906011|aldose 1-epimerase [EC:5.1.3.3	GO:0005737//cytoplasm	GO:0030246//carbohydrate binding;GO:0004034//aldose 1-epimerase activity	GO:0006012//galactose metabolic process
Thhalv10000152m	1.61807	0.897251	hypothetical protein ARALYDRAFT_900693	gi|297821469|ref|XP_002878617.1|	Arabidopsis lyrata subsp. lyrata	0	K14652|1|0.0|833|aly:ARALYDRAFT_900693|3,4-dihydroxy 2-butanone 4-phosphate synthase / GTP cyclohydrolase II [EC:4.1.99.12 3.5.4.25	GO:0009570//chloroplast stroma;GO:0016020//membrane	GO:0003935//GTP cyclohydrolase II activity;GO:0008686//3,4-dihydroxy-2-butanone-4-phosphate synthase activity	GO:0048767//root hair elongation;GO:0007623//circadian rhythm;GO:0009231//riboflavin biosynthetic process
Thhalv10005091m	1.61557	0.881327	unknown	gi|229914862|gb|ACQ90587.1|	Eutrema halophilum	5.21178e-81	-	GO:0005634//nucleus	-	-
Thhalv10018867m	1.61192	0.898852		-			K13422|1|5e-13|73.9|ppp:PHYPADRAFT_164647|transcription factor MYC2	-	-	-
Thhalv10025544m	1.61018	0.814363		-			-	-	-	-
Thhalv10027405m	1.60949	0.902099		-			K09286|1|2e-103|373|ath:AT4G25490|EREBP-like factor	-	-	-
Thhalv10003733m	1.60927	0.887154		-			K14963|1|1e-18|94.0|mtr:MTR_4g119620|COMPASS component SWD3	-	-	-
Thhalv10002045m	1.60516	0.916444	putative CCCH-type zinc finger protein	gi|21593538|gb|AAM65505.1|	Arabidopsis thaliana	2.25948e-137	K15172|1|3e-26|117|vcn:VOLCADRAFT_106802|transcription elongation factor SPT5	GO:0005737//cytoplasm;GO:0005634//nucleus	GO:0003723//RNA binding;GO:0008270//zinc ion binding;GO:0003677//DNA binding;GO:0003700//sequence-specific DNA binding transcription factor activity	GO:0006355//regulation of transcription, DNA-dependent
Thhalv10010150m	1.60244	0.9029	delta 1-pyrroline-5-carboxylate synthetase B	gi|12667251|gb|AAK01361.1|AF314812_1	Brassica napus	0	K12657|1|0.0|1331|aly:ARALYDRAFT_485989|delta-1-pyrroline-5-carboxylate synthetase [EC:2.7.2.11 1.2.1.41	GO:0005829//cytosol;GO:0005739//mitochondrion;GO:0009506//plasmodesma;GO:0009507//chloroplast;GO:0016020//membrane	GO:0004350//glutamate-5-semialdehyde dehydrogenase activity;GO:0004349//glutamate 5-kinase activity;GO:0017084//delta1-pyrroline-5-carboxylate synthetase activity	GO:0006979//response to oxidative stress;GO:0055114//oxidation-reduction process;GO:0048364//root development;GO:0009269//response to desiccation;GO:0042538//hyperosmotic salinity response;GO:0009737//response to abscisic acid stimulus;GO:0009555//pollen development;GO:0006561//proline biosynthetic process;GO:0009793//embryo development ending in seed dormancy
Thhalv10021442m	1.59154	0.906258	unnamed protein product	gi|312282949|dbj|BAJ34340.1|	Thellungiella halophila	7.49028e-132	-	GO:0005576//extracellular region;GO:0005829//cytosol;GO:0005783//endoplasmic reticulum	GO:0004869//cysteine-type endopeptidase inhibitor activity;GO:0050897//cobalt ion binding	GO:0009414//response to water deprivation;GO:0010466//negative regulation of peptidase activity;GO:0006979//response to oxidative stress;GO:0009409//response to cold;GO:0006972//hyperosmotic response
Thhalv10021565m	1.59087	0.91571	universal stress protein family protein	gi|297829748|ref|XP_002882756.1|	Arabidopsis lyrata subsp. lyrata	4.21686e-84	-	GO:0005737//cytoplasm;GO:0005634//nucleus	-	GO:0006950//response to stress;GO:0002238//response to molecule of fungal origin
Thhalv10013179m	1.58897	0.91293	serine carboxypeptidase-like 35	gi|15241571|ref|NP_196443.1|	Arabidopsis thaliana	0	K13289|1|8e-146|515|pop:POPTR_801038|cathepsin A (carboxypeptidase C) [EC:3.4.16.5	GO:0005576//extracellular region	GO:0004185//serine-type carboxypeptidase activity	GO:0006508//proteolysis
Thhalv10007686m	1.58601	0.8471	predicted protein	gi|297843944|ref|XP_002889853.1|	Arabidopsis lyrata subsp. lyrata	0	-	GO:0005739//mitochondrion	GO:0016757//transferase activity, transferring glycosyl groups	-
Thhalv10005461m	1.58554	0.913197	unnamed protein product	gi|312282027|dbj|BAJ33879.1|	Thellungiella halophila	1.37897e-177	-	GO:0005829//cytosol;GO:0009506//plasmodesma;GO:0009505//plant-type cell wall;GO:0005576//extracellular region;GO:0009507//chloroplast;GO:0016020//membrane;GO:0005794//Golgi apparatus	GO:0016298//lipase activity;GO:0016746//transferase activity, transferring acyl groups;GO:0004091//carboxylesterase activity	GO:0006629//lipid metabolic process;GO:0010584//pollen exine formation;GO:0019953//sexual reproduction;GO:0046685//response to arsenic-containing substance;GO:0050832//defense response to fungus
Thhalv10014902m	1.58357	0.877191	S-adenosyl-L-methionine-dependent methyltransferase-like protein	gi|79326918|ref|NP_001031831.1|	Arabidopsis thaliana	4.78476e-105	K08241|1|4e-40|162|vvi:100260930|jasmonate O-methyltransferase [EC:2.1.1.141	GO:0016020//membrane;GO:0005634//nucleus	GO:0080150//S-adenosyl-L-methionine:benzoic acid carboxyl methyl transferase activity;GO:0052624//2-phytyl-1,4-naphthoquinone methyltransferase activity;GO:0008757//S-adenosylmethionine-dependent methyltransferase activity	GO:0006952//defense response;GO:0009753//response to jasmonic acid stimulus;GO:0006633//fatty acid biosynthetic process;GO:0009620//response to fungus;GO:0009611//response to wounding;GO:0009695//jasmonic acid biosynthetic process;GO:0032259//methylation;GO:0016114//terpenoid biosynthetic process;GO:0010089//xylem development;GO:0046686//response to cadmium ion;GO:0044036//cell wall macromolecule…
Thhalv10014604m	1.58176	0.862245		-			K03919|1|4e-06|50.4|osa:4334565|alkylated DNA repair protein [EC:1.14.11.-	-	-	-
Thhalv10020648m	1.57795	0.8614		-			-	-	-	-
Thhalv10013010m	1.56985	0.914954	pyruvate decarboxylase-2	gi|297796369|ref|XP_002866069.1|	Arabidopsis lyrata subsp. lyrata	0	K01568|1|0.0|1184|aly:ARALYDRAFT_495579|pyruvate decarboxylase [EC:4.1.1.1	GO:0005829//cytosol;GO:0009507//chloroplast;GO:0016020//membrane	GO:0030976//thiamine pyrophosphate binding;GO:0016740//transferase activity;GO:0000287//magnesium ion binding;GO:0004737//pyruvate decarboxylase activity	GO:0001666//response to hypoxia;GO:0009862//systemic acquired resistance, salicylic acid mediated signaling pathway;GO:0010498//proteasomal protein catabolic process;GO:0007010//cytoskeleton organization;GO:0006094//gluconeogenesis;GO:0010310//regulation of hydrogen peroxide metabolic process
Thhalv10004507m	1.56814	0.83856	hypothetical protein ARALYDRAFT_919578	gi|297793887|ref|XP_002864828.1|	Arabidopsis lyrata subsp. lyrata	0	-	GO:0009507//chloroplast;GO:0016020//membrane	-	-
Thhalv10010499m	1.56578	0.843675	unnamed protein product	gi|312281555|dbj|BAJ33643.1|	Thellungiella halophila	0	K01501|1|2e-169|593|ath:AT3G44300|nitrilase [EC:3.5.5.1;K13035|4|2e-137|487|aly:ARALYDRAFT_662033|beta-cyano-L-alanine hydratase/nitrilase [EC:3.5.5.1 3.5.5.4	GO:0005829//cytosol;GO:0009506//plasmodesma;GO:0009507//chloroplast;GO:0005886//plasma membrane;GO:0048046//apoplast	GO:0080061//indole-3-acetonitrile nitrilase activity;GO:0080109//indole-3-acetonitrile nitrile hydratase activity	GO:0009684//indoleacetic acid biosynthetic process;GO:0009617//response to bacterium;GO:0019762//glucosinolate catabolic process;GO:0009970//cellular response to sulfate starvation;GO:0046686//response to cadmium ion
Thhalv10025430m	1.5655	0.877902		-			K14306|1|2e-07|55.8|rcu:RCOM_1609340|nuclear pore complex protein Nup62;K14856|4|2e-07|55.5|osa:4337094|protein SDA1;K08762|5|2e-06|52.8|osa:4333305|diazepam-binding inhibitor (GABA receptor modulator, acyl-CoA-binding protein)	-	-	-
Thhalv10014772m	1.56321	0.827751	PREDICTED: protein LURP-one-related 8	gi|225439060|ref|XP_002266077.1|	Vitis vinifera	7.13952e-52	K03239|1|5e-15|79.7|ath:AT1G53880|translation initiation factor eIF-2B subunit alpha	GO:0043231//intracellular membrane-bounded organelle	-	-
Thhalv10005895m	1.56077	0.903256	hypothetical protein ARALYDRAFT_486479	gi|297817310|ref|XP_002876538.1|	Arabidopsis lyrata subsp. lyrata	0	K01188|1|0.0|801|ath:AT5G44640|beta-glucosidase [EC:3.2.1.21	GO:0005829//cytosol;GO:0009506//plasmodesma;GO:0009505//plant-type cell wall;GO:0005576//extracellular region;GO:0005794//Golgi apparatus	GO:0043169//cation binding;GO:0004553//hydrolase activity, hydrolyzing O-glycosyl compounds	GO:0009651//response to salt stress;GO:0010359//regulation of anion channel activity;GO:0005975//carbohydrate metabolic process;GO:0009860//pollen tube growth;GO:0006816//calcium ion transport;GO:0007030//Golgi organization
Thhalv10007787m	1.56066	0.811427	galactosyltransferase family protein	gi|297848780|ref|XP_002892271.1|	Arabidopsis lyrata subsp. lyrata	0	K14413|1|7e-10|63.5|pop:POPTR_567039|beta-1,3-galactosyltransferase [EC:2.4.1.-	GO:0005794//Golgi apparatus;GO:0016021//integral to membrane	GO:0008378//galactosyltransferase activity	GO:0006486//protein glycosylation
Thhalv10025207m	1.55941	0.910929		-			K07375|1|0.0|903|ath:AT4G20890|tubulin beta	-	-	-
Thhalv10006039m	1.55606	0.912641	strictosidine synthase family protein	gi|15230182|ref|NP_191260.1|	Arabidopsis thaliana	0	K01757|1|8e-40|163|ath:AT1G74000|strictosidine synthase [EC:4.3.3.2	GO:0009506//plasmodesma;GO:0009505//plant-type cell wall;GO:0005576//extracellular region;GO:0009507//chloroplast;GO:0005773//vacuole;GO:0005783//endoplasmic reticulum;GO:0005886//plasma membrane	GO:0016844//strictosidine synthase activity	GO:0016132//brassinosteroid biosynthetic process;GO:0009744//response to sucrose stimulus;GO:0010224//response to UV-B;GO:0009813//flavonoid biosynthetic process;GO:0009821//alkaloid biosynthetic process
Thhalv10018857m	1.55358	0.909972		-			-	-	-	-
Thhalv10008807m	1.55213	0.909239	invertase	gi|297844396|ref|XP_002890079.1|		1.35506e-98	K01051|1|5e-12|70.5|rcu:RCOM_0417480|pectinesterase [EC:3.1.1.11;K02355|2|1e-11|69.3|vvi:100257414|elongation factor G	GO:0005576//extracellular region;GO:0005739//mitochondrion	GO:0030599//pectinesterase activity;GO:0046910//pectinesterase inhibitor activity	GO:0043086//negative regulation of catalytic activity
Thhalv10001646m	1.5504	0.89456		-			K08818|1|5e-14|77.4|vvi:100246062|cell division cycle 2-like [EC:2.7.11.22;K03243|2|5e-06|50.8|mtr:MTR_1g099000|translation initiation factor 5B	-	-	-
Thhalv10021476m	1.54941	0.89396	uncharacterized protein	gi|30678442|ref|NP_186835.2|	Arabidopsis thaliana	5.01256e-77	-	GO:0005634//nucleus	-	GO:0010363//regulation of plant-type hypersensitive response;GO:0009963//positive regulation of flavonoid biosynthetic process;GO:0006612//protein targeting to membrane;GO:0046686//response to cadmium ion
Thhalv10018894m	1.54653	0.805222		-			-	-	-	-
Thhalv10021515m	1.54648	0.858932	uncharacterized protein	gi|15229554|ref|NP_188422.1|	Arabidopsis thaliana	2.46576e-96	-	GO:0005634//nucleus	-	GO:0009741//response to brassinosteroid stimulus
Thhalv10013504m	1.54551	0.909461	aspartyl protease family protein	gi|79507883|ref|NP_196320.2|	Arabidopsis thaliana	0	K00924|1|7e-22|103|ath:AT5G22850|[EC:2.7.1.-	GO:0009505//plant-type cell wall;GO:0048046//apoplast;GO:0009507//chloroplast	GO:0004190//aspartic-type endopeptidase activity	GO:0006508//proteolysis
Thhalv10025294m	1.54471	0.86656		-			-	-	-	-
Thhalv10009086m	1.54366	0.910195	unnamed protein product	gi|312283059|dbj|BAJ34395.1|	Thellungiella halophila	4.40384e-74	-	GO:0005634//nucleus	-	GO:0009750//response to fructose stimulus;GO:0009744//response to sucrose stimulus;GO:0009749//response to glucose stimulus
Thhalv10026312m	1.54309	0.865826	uncharacterized protein	gi|15236303|ref|NP_193090.1|	Arabidopsis thaliana	2.6853e-74	-	GO:0005737//cytoplasm	-	-
Thhalv10026460m	1.54265	0.811738	hypothetical protein	gi|3549682|emb|CAA20593.1|	Arabidopsis thaliana	2.61888e-62	-	GO:0005634//nucleus	-	-
Thhalv10011377m	1.54108	0.831932	unnamed protein product	gi|312282087|dbj|BAJ33909.1|	Thellungiella halophila	0	K13600|1|0.0|1018|aly:ARALYDRAFT_473812|chlorophyllide a oxygenase [EC:1.14.13.122	GO:0009706//chloroplast inner membrane;GO:0009535//chloroplast thylakoid membrane	GO:0010277//chlorophyllide a oxygenase [overall activity;GO:0016705//oxidoreductase activity, acting on paired donors, with incorporation or reduction of molecular oxygen;GO:0051537//2 iron, 2 sulfur cluster binding;GO:0005506//iron ion binding	GO:0015995//chlorophyll biosynthetic process;GO:0009965//leaf morphogenesis;GO:0030154//cell differentiation;GO:0019344//cysteine biosynthetic process;GO:0055114//oxidation-reduction process;GO:0045893//positive regulation of transcription, DNA-dependent;GO:0009073//aromatic amino acid family biosynthetic process
Thhalv10027957m	1.53818	0.883106	heavy-metal-associated domain-containing protein	gi|186501250|ref|NP_849973.3|	Arabidopsis thaliana	3.17885e-97	K07213|1|3e-10|64.3|smo:SELMODRAFT_109953|copper chaperone	GO:0005576//extracellular region	GO:0046872//metal ion binding	GO:0030001//metal ion transport
Thhalv10008836m	1.53616	0.844854	uncharacterized protein	gi|18396990|ref|NP_564323.1|	Arabidopsis thaliana	2.43292e-80	-	GO:0009507//chloroplast	-	-
Thhalv10026276m	1.53166	0.865893	ethylene-responsive transcription factor ERF039	gi|15235858|ref|NP_193408.1|	Arabidopsis thaliana	5.38259e-88	K09286|1|2e-41|167|vvi:100252531|EREBP-like factor	GO:0005634//nucleus	GO:0003677//DNA binding;GO:0003700//sequence-specific DNA binding transcription factor activity	GO:0006355//regulation of transcription, DNA-dependent;GO:0009834//secondary cell wall biogenesis;GO:0009793//embryo development ending in seed dormancy
Thhalv10024464m	1.53001	0.842741		-			K09291|1|3e-21|102|smo:SELMODRAFT_444132|nucleoprotein TPR	-	-	-
Thhalv10016701m	1.52995	0.851481	hypothetical protein ARALYDRAFT_901976	gi|297822721|ref|XP_002879243.1|	Arabidopsis lyrata subsp. lyrata	0	-	GO:0005783//endoplasmic reticulum	-	GO:0006333//chromatin assembly or disassembly;GO:0009620//response to fungus
Thhalv10010456m	1.52781	0.852838	starch-excess 4	gi|297819928|ref|XP_002877847.1|	Arabidopsis lyrata subsp. lyrata	0	K14165|1|1e-17|89.7|cme:CMT465C|dual specificity phosphatase [EC:3.1.3.16 3.1.3.48	GO:0009570//chloroplast stroma	GO:0030247//polysaccharide binding;GO:0008138//protein tyrosine/serine/threonine phosphatase activity;GO:0005515//protein binding;GO:0019203//carbohydrate phosphatase activity	GO:0006470//protein dephosphorylation;GO:0005983//starch catabolic process;GO:0007623//circadian rhythm;GO:0000023//maltose metabolic process;GO:0019252//starch biosynthetic process;GO:0019761//glucosinolate biosynthetic process;GO:0043085//positive regulation of catalytic activity
Thhalv10008018m	1.52194	0.83042	uncharacterized protein	gi|22329567|ref|NP_172956.2|	Arabidopsis thaliana	1.14597e-164	-	GO:0005634//nucleus	-	-
Thhalv10025450m	1.51815	0.853461		-			K00517|1|1e-60|232|ath:AT3G48360|[EC:1.14.-.-;K04498|3|1e-15|82.8|aly:ARALYDRAFT_337685|E1A/CREB-binding protein [EC:2.3.1.48	-	-	-
Thhalv10023775m	1.51494	0.909483	water stress-induced protein	gi|310896465|gb|ADP37979.1|	Brassica napus	1.29803e-46	K01785|1|3e-07|53.9|ath:AT5G15140|aldose 1-epimerase [EC:5.1.3.3	GO:0009507//chloroplast	-	GO:0010730//negative regulation of hydrogen peroxide biosynthetic process;GO:0009415//response to water stimulus
Thhalv10020145m	1.51391	0.856952		-			K13179|1|6e-179|626|sbi:SORBI_01g050040|ATP-dependent RNA helicase DDX18/HAS1 [EC:3.6.4.13	-	-	-
Thhalv10006603m	1.51203	0.892314	hypothetical protein ARALYDRAFT_889789	gi|297845302|ref|XP_002890532.1|	Arabidopsis lyrata subsp. lyrata	0	K12124|1|0.0|2213|aly:ARALYDRAFT_889789|GIGANTEA	GO:0005654//nucleoplasm	GO:0005515//protein binding	GO:0005982//starch metabolic process;GO:0009409//response to cold;GO:0006355//regulation of transcription, DNA-dependent;GO:0009908//flower development;GO:0010229//inflorescence development;GO:0009637//response to blue light;GO:0010378//temperature compensation of the circadian clock;GO:0010218//response to far red light;GO:0042542//response to hydrogen peroxide;GO:0080167//response to karrikin;G…
Thhalv10020722m	1.51135	0.827951		-			K00924|1|8e-125|446|ath:AT1G30270|[EC:2.7.1.-;K07198|3|4e-71|267|pop:POPTR_818055|5'-AMP-activated protein kinase, catalytic alpha subunit [EC:2.7.11.11	-	-	-
Thhalv10016879m	1.50607	0.894315	unnamed protein product	gi|312282223|dbj|BAJ33977.1|	Thellungiella halophila	4.22019e-174	K01097|1|4e-13|74.3|ppp:PHYPADRAFT_170201|N-acylneuraminate-9-phosphatase [EC:3.1.3.29	-	GO:0008967//phosphoglycolate phosphatase activity	GO:0048573//photoperiodism, flowering;GO:0008152//metabolic process;GO:0046685//response to arsenic-containing substance
Thhalv10014025m	1.50214	0.860866		-			K12133|1|4e-26|117|ath:AT1G01060|LATE ELONGATED HYPOCOTYL;K12134|3|3e-24|111|aly:ARALYDRAFT_904154|circadian clock associated 1	-	-	-
Thhalv10005967m	1.49948	0.889445	delta-8 sphingolipid desaturase	gi|297817478|ref|XP_002876622.1|	Arabidopsis lyrata subsp. lyrata	0	K13076|1|0.0|907|aly:ARALYDRAFT_907699|delta8-fatty-acid desaturase [EC:1.14.19.4	GO:0005737//cytoplasm	GO:0016717//oxidoreductase activity, acting on paired donors, with oxidation of a pair of donors resulting in the reduction of molecular oxygen to two molecules of water;GO:0005506//iron ion binding;GO:0020037//heme binding;GO:0052631//sphingolipid delta-8 desaturase activity	GO:0006633//fatty acid biosynthetic process;GO:0006007//glucose catabolic process;GO:0055114//oxidation-reduction process
Thhalv10021415m	1.49853	0.840161	nodulin MtN3-like protein	gi|18400517|ref|NP_566493.1|	Arabidopsis thaliana	9.66511e-120	K15382|1|7e-121|432|ath:AT3G14770|solute carrier family 50 (sugar transporter)	GO:0005887//integral to plasma membrane	GO:0051119//sugar transmembrane transporter activity	GO:0008643//carbohydrate transport
Thhalv10018322m	1.49812	0.870096		-			-	-	-	-
Thhalv10025818m	1.49546	0.830375	unnamed protein product	gi|312281511|dbj|BAJ33621.1|	Thellungiella halophila	4.22051e-179	-	GO:0005634//nucleus	GO:0003677//DNA binding;GO:0003700//sequence-specific DNA binding transcription factor activity	GO:0009753//response to jasmonic acid stimulus;GO:0009414//response to water deprivation;GO:0009409//response to cold;GO:0009611//response to wounding;GO:0042538//hyperosmotic salinity response;GO:0009733//response to auxin stimulus;GO:0009738//abscisic acid mediated signaling pathway;GO:0007275//multicellular organismal development;GO:0009723//response to ethylene stimulus;GO:0045893//positive r…
Thhalv10001363m	1.49243	0.845588		-			K01362|1|7e-16|84.3|ath:AT5G27660|[EC:3.4.21.-;K14810|3|1e-14|80.5|ota:Ot01g04880|ATP-dependent RNA helicase DDX56/DBP9 [EC:3.6.4.13	-	-	-
Thhalv10025494m	1.48969	0.90826		-			K01376|1|3e-144|509|ath:AT4G16190|[EC:3.4.22.-;K01373|3|4e-117|419|ppp:PHYPADRAFT_209158|cathepsin F [EC:3.4.22.41	-	-	-
Thhalv10028272m	1.48853	0.883707	hypothetical protein	gi|6143867|gb|AAF04414.1|AC010927_7	Arabidopsis thaliana	1.49046e-08	-	-	-	-
Thhalv10008288m	1.48728	0.856129	abscisic acid-responsive HVA22 family protein	gi|297844956|ref|XP_002890359.1|	Arabidopsis lyrata subsp. lyrata	7.21237e-139	-	-	-	GO:0007165//signal transduction
Thhalv10007420m	1.48451	0.809403	NHL domain-containing protein	gi|22329761|ref|NP_173800.2|	Arabidopsis thaliana	0	-	GO:0009506//plasmodesma;GO:0005576//extracellular region;GO:0005634//nucleus	-	GO:0009086//methionine biosynthetic process;GO:0000394//RNA splicing, via endonucleolytic cleavage and ligation
Thhalv10024753m	1.48178	0.849991		-			K01969|1|0.0|1134|ath:AT4G34030|3-methylcrotonyl-CoA carboxylase beta subunit [EC:6.4.1.4	-	-	-
Thhalv10020161m	1.47406	0.900654		-			-	-	-	-
Thhalv10001088m	1.47187	0.904724	uncharacterized protein	gi|145334737|ref|NP_001078714.1|	Arabidopsis thaliana	5.6537e-13	-	-	-	-
Thhalv10014345m	1.46817	0.90608		-			-	-	-	-
Thhalv10001796m	1.46593	0.857286		-			-	-	-	-
Thhalv10005286m	1.46551	0.859354	mate efflux domain-containing protein	gi|15231577|ref|NP_189291.1|	Arabidopsis thaliana	0	K03327|1|0.0|878|ath:AT3G26590|multidrug resistance protein, MATE family	GO:0005774//vacuolar membrane;GO:0009507//chloroplast;GO:0005886//plasma membrane	GO:0015297//antiporter activity;GO:0046872//metal ion binding;GO:0008728//GTP diphosphokinase activity;GO:0015238//drug transmembrane transporter activity;GO:0008081//phosphoric diester hydrolase activity	GO:0009611//response to wounding;GO:0009620//response to fungus;GO:0009414//response to water deprivation;GO:0015969//guanosine tetraphosphate metabolic process;GO:0009624//response to nematode;GO:0009753//response to jasmonic acid stimulus;GO:0006855//drug transmembrane transport;GO:0042538//hyperosmotic salinity response;GO:0048765//root hair cell differentiation;GO:0009695//jasmonic acid biosy…
Thhalv10014723m	1.4611	0.883462	50S ribosomal protein L24, chloroplast	gi|297792927|ref|XP_002864348.1|	Arabidopsis lyrata subsp. lyrata	5.687e-104	K02895|1|5e-105|379|aly:ARALYDRAFT_495542|large subunit ribosomal protein L24	GO:0009941//chloroplast envelope;GO:0015934//large ribosomal subunit;GO:0009570//chloroplast stroma	GO:0019843//rRNA binding;GO:0003735//structural constituent of ribosome	GO:0032544//plastid translation;GO:0019288//isopentenyl diphosphate biosynthetic process, mevalonate-independent pathway
Thhalv10003305m	1.45889	0.900231	Serine protease inhibitor, potato inhibitor I-type family protein	gi|334188174|ref|NP_199171.3|	Arabidopsis thaliana	2.23603e-34	-	GO:0005576//extracellular region	GO:0004867//serine-type endopeptidase inhibitor activity	GO:0009611//response to wounding;GO:0050832//defense response to fungus;GO:0002213//defense response to insect
Thhalv10028824m	1.45292	0.904079	unnamed protein product	gi|312281971|dbj|BAJ33851.1|	Thellungiella halophila	3.12992e-178	K12126|1|1e-14|79.7|aly:ARALYDRAFT_471048|phytochrome-interacting factor 3;K10863|3|2e-08|58.9|ath:AT5G01310|aprataxin [EC:3.-.-.-;K13422|5|9e-06|50.1|osa:4349484|transcription factor MYC2	GO:0005634//nucleus	GO:0003677//DNA binding;GO:0046983//protein dimerization activity;GO:0003700//sequence-specific DNA binding transcription factor activity	GO:0006355//regulation of transcription, DNA-dependent;GO:0031347//regulation of defense response;GO:0009567//double fertilization forming a zygote and endosperm
Thhalv10009112m	1.45257	0.818722	thioredoxin-like protein CXXS1	gi|15220418|ref|NP_172620.1|	Arabidopsis thaliana	4.95535e-54	K03671|1|5e-20|95.5|pop:POPTR_819244|thioredoxin 1	GO:0005829//cytosol	GO:0009055//electron carrier activity;GO:0003756//protein disulfide isomerase activity;GO:0015035//protein disulfide oxidoreductase activity	GO:0006457//protein folding;GO:0045454//cell redox homeostasis;GO:0006662//glycerol ether metabolic process;GO:0006661//phosphatidylinositol biosynthetic process;GO:0080058//protein deglutathionylation
Thhalv10007936m	1.45064	0.817899	Dof-type zinc finger domain-containing protein	gi|15223349|ref|NP_174001.1|	Arabidopsis thaliana	2.03571e-154	-	GO:0005634//nucleus	GO:0003700//sequence-specific DNA binding transcription factor activity;GO:0003677//DNA binding;GO:0008270//zinc ion binding	GO:0006355//regulation of transcription, DNA-dependent
Thhalv10027982m	1.4498	0.820857	ferredoxin thioredoxin reductase catalytic beta chain family protein	gi|297831548|ref|XP_002883656.1|	Arabidopsis lyrata subsp. lyrata	5.27273e-78	-	GO:0009941//chloroplast envelope;GO:0009570//chloroplast stroma	GO:0046872//metal ion binding;GO:0008937//ferredoxin-NAD(P) reductase activity;GO:0051539//4 iron, 4 sulfur cluster binding;GO:0030385//ferredoxin:thioredoxin reductase activity	GO:0055114//oxidation-reduction process;GO:0000023//maltose metabolic process;GO:0019252//starch biosynthetic process;GO:0043085//positive regulation of catalytic activity
Thhalv10007481m	1.44543	0.808825	Pectin lyase-like protein	gi|18378969|ref|NP_563654.1|	Arabidopsis thaliana	0	K01184|1|9e-102|369|rcu:RCOM_1063390|polygalacturonase [EC:3.2.1.15	GO:0005576//extracellular region	GO:0004650//polygalacturonase activity	GO:0005975//carbohydrate metabolic process
Thhalv10005218m	1.44193	0.894404	hypothetical protein ARALYDRAFT_489276	gi|297808421|ref|XP_002872094.1|	Arabidopsis lyrata subsp. lyrata	3.52726e-32	-	GO:0009507//chloroplast	-	-
Thhalv10024517m	1.4365	0.893559		-			K08150|1|2e-38|159|bdi:100834044|MFS transporter, SP family, solute carrier family 2 (myo-inositol transporter), member 13	-	-	-
Thhalv10001043m	1.43508	0.901299	hypothetical protein ARALYDRAFT_494274	gi|297794523|ref|XP_002865146.1|	Arabidopsis lyrata subsp. lyrata	1.68809e-77	-	GO:0005634//nucleus	-	-
Thhalv10026085m	1.43138	0.84541	unnamed protein product	gi|312282573|dbj|BAJ34152.1|	Thellungiella halophila	1.25461e-135	K14484|1|2e-43|174|aly:ARALYDRAFT_470436|auxin-responsive protein IAA	GO:0009506//plasmodesma;GO:0005634//nucleus	GO:0046983//protein dimerization activity;GO:0003700//sequence-specific DNA binding transcription factor activity	GO:0006355//regulation of transcription, DNA-dependent;GO:0010583//response to cyclopentenone;GO:0009734//auxin mediated signaling pathway
Thhalv10007867m	1.42571	0.872898	hypothetical protein ARALYDRAFT_472678	gi|297850896|ref|XP_002893329.1|	Arabidopsis lyrata subsp. lyrata	0	K13648|1|3e-23|108|zma:100285419|alpha-1,4-galacturonosyltransferase [EC:2.4.1.43	GO:0005794//Golgi apparatus	GO:0047262//polygalacturonate 4-alpha-galacturonosyltransferase activity	GO:0016051//carbohydrate biosynthetic process
Thhalv10015302m	1.42292	0.9027	sulfotransferase 2A	gi|18415376|ref|NP_568177.1|	Arabidopsis thaliana	5.61426e-179	K11821|1|1e-68|258|aly:ARALYDRAFT_895283|desulfoglucosinolate sulfotransferase A/B/C [EC:2.8.2.-;K01014|3|7e-10|63.2|olu:OSTLU_32551|aryl sulfotransferase [EC:2.8.2.1	GO:0009507//chloroplast	GO:0004027//alcohol sulfotransferase activity;GO:0080131//hydroxyjasmonate sulfotransferase activity	GO:0009695//jasmonic acid biosynthetic process;GO:0009611//response to wounding;GO:0009867//jasmonic acid mediated signaling pathway
Thhalv10010579m	1.42234	0.897229	uncoupling mitochondrial protein 1	gi|15232420|ref|NP_190979.1|	Arabidopsis thaliana	2.77443e-161	K15103|1|2e-162|570|aly:ARALYDRAFT_485808|solute carrier family 25 (mitochondrial uncoupling protein), member 8/9	GO:0016021//integral to membrane;GO:0005743//mitochondrial inner membrane;GO:0009506//plasmodesma;GO:0005774//vacuolar membrane;GO:0009507//chloroplast;GO:0005886//plasma membrane	GO:0017077//oxidative phosphorylation uncoupler activity	GO:0006007//glucose catabolic process;GO:0009749//response to glucose stimulus;GO:0009744//response to sucrose stimulus;GO:0006839//mitochondrial transport;GO:0009750//response to fructose stimulus;GO:0009853//photorespiration
Thhalv10028724m	1.42135	0.893114	homeodomain protein KNAT1	gi|19908861|gb|AAM03027.1|AF482995_1		0	-	GO:0005634//nucleus	GO:0043565//sequence-specific DNA binding;GO:0005515//protein binding;GO:0003700//sequence-specific DNA binding transcription factor activity	GO:0009944//polarity specification of adaxial/abaxial axis;GO:0048519//negative regulation of biological process;GO:0006355//regulation of transcription, DNA-dependent;GO:0010014//meristem initiation;GO:0009887//organ morphogenesis;GO:0010051//xylem and phloem pattern formation;GO:0048439//flower morphogenesis;GO:0009855//determination of bilateral symmetry;GO:0048438//floral whorl development;GO…
Thhalv10021279m	1.41739	0.811916	hypothetical protein ARALYDRAFT_478773	gi|297829918|ref|XP_002882841.1|	Arabidopsis lyrata subsp. lyrata	2.88641e-124	K11145|1|2e-125|446|aly:ARALYDRAFT_478773|ribonuclease III family protein [EC:3.1.26.-	GO:0009507//chloroplast;GO:0005634//nucleus	GO:0003723//RNA binding;GO:0004525//ribonuclease III activity	GO:0006396//RNA processing
Thhalv10013771m	1.41376	0.899097		-			K14709|1|4e-26|117|vcn:VOLCADRAFT_104214|solute carrier family 39 (zinc transporter), member 1/2/3	-	-	-
Thhalv10011631m	1.41109	0.870919	fructose 1,6-bisphosphatase	gi|73811203|gb|AAZ86538.1|	Brassica rapa subsp. pekinensis	0	K03841|1|0.0|665|aly:ARALYDRAFT_891347|fructose-1,6-bisphosphatase I [EC:3.1.3.11	GO:0005829//cytosol;GO:0005634//nucleus	GO:0042132//fructose 1,6-bisphosphate 1-phosphatase activity;GO:0032440//2-alkenal reductase [NAD(P) activity	GO:0005986//sucrose biosynthetic process;GO:0055114//oxidation-reduction process;GO:0009750//response to fructose stimulus;GO:0005983//starch catabolic process;GO:0009737//response to abscisic acid stimulus;GO:0015979//photosynthesis;GO:0006000//fructose metabolic process;GO:0030388//fructose 1,6-bisphosphate metabolic process
Thhalv10016913m	1.40352	0.814852	hypothetical protein ARALYDRAFT_903325	gi|297827667|ref|XP_002881716.1|	Arabidopsis lyrata subsp. lyrata	3.04138e-122	K09286|1|6e-53|206|aly:ARALYDRAFT_487335|EREBP-like factor	GO:0005634//nucleus	GO:0003677//DNA binding;GO:0005515//protein binding;GO:0003700//sequence-specific DNA binding transcription factor activity	GO:0010286//heat acclimation;GO:0006355//regulation of transcription, DNA-dependent;GO:0009737//response to abscisic acid stimulus
Thhalv10010404m	1.40343	0.895161	CBS domain-containing protein	gi|297816056|ref|XP_002875911.1|	Arabidopsis lyrata subsp. lyrata	0	-	GO:0009505//plant-type cell wall	GO:0016301//kinase activity	GO:0016310//phosphorylation
Thhalv10006134m	1.40292	0.885375	ATPP2-A13	gi|297817416|ref|XP_002876591.1|	Arabidopsis lyrata subsp. lyrata	1.99008e-149	-	GO:0005634//nucleus	GO:0030246//carbohydrate binding;GO:0005515//protein binding	GO:0009611//response to wounding;GO:0009750//response to fructose stimulus;GO:0009744//response to sucrose stimulus
Thhalv10017039m	1.40246	0.901899	aquaporin NIP2-1	gi|15226298|ref|NP_180986.1|	Arabidopsis thaliana	8.95003e-139	K09874|1|7e-140|494|ath:AT2G34390|aquaporin NIP	GO:0016021//integral to membrane;GO:0005783//endoplasmic reticulum;GO:0005886//plasma membrane	GO:0015105//arsenite transmembrane transporter activity;GO:0015250//water channel activity;GO:0015129//lactate transmembrane transporter activity;GO:0005515//protein binding	GO:0015700//arsenite transport;GO:0001666//response to hypoxia;GO:0006857//oligopeptide transport;GO:0080170//hydrogen peroxide transmembrane transport;GO:0006833//water transport;GO:0031347//regulation of defense response;GO:0015727//lactate transport;GO:0046685//response to arsenic-containing substance
Thhalv10013163m	1.40106	0.876523	Sodium	gi|15238663|ref|NP_197287.1|		0	K13754|1|1e-151|535|mtr:MTR_7g086690|solute carrier family 24 (sodium/potassium/calcium exchanger), member 6	GO:0016021//integral to membrane	GO:0005432//calcium:sodium antiporter activity	GO:0035725//sodium ion transmembrane transport
Thhalv10015028m	1.40001	0.881194	hypothetical protein ARALYDRAFT_910025	gi|297808053|ref|XP_002871910.1|	Arabidopsis lyrata subsp. lyrata	1.87251e-59	-	GO:0005739//mitochondrion	-	GO:0006979//response to oxidative stress
Thhalv10000389m	1.39253	0.850125	maternal effect embryo arrest 3 protein	gi|15226604|ref|NP_179759.1|	Arabidopsis thaliana	5.79522e-46	-	GO:0005634//nucleus	GO:0003677//DNA binding;GO:0003700//sequence-specific DNA binding transcription factor activity;GO:0003682//chromatin binding	GO:0010114//response to red light;GO:0006355//regulation of transcription, DNA-dependent;GO:0009630//gravitropism;GO:0009793//embryo development ending in seed dormancy
Thhalv10024696m	1.39079	0.845076		-			K14487|1|0.0|1192|ath:AT4G27260|auxin responsive GH3 gene family	-	-	-
Thhalv10018296m	1.38788	0.872209		-			-	-	-	-
Thhalv10017171m	1.3867	0.838671	hypothetical protein ARALYDRAFT_481677	gi|297826109|ref|XP_002880937.1|	Arabidopsis lyrata subsp. lyrata	1.18302e-114	K06966|1|9e-116|414|aly:ARALYDRAFT_481677|	GO:0005829//cytosol;GO:0005634//nucleus	GO:0016787//hydrolase activity;GO:0016829//lyase activity	-
Thhalv10024791m	1.37656	0.829108		-			K00924|1|1e-14|80.1|aly:ARALYDRAFT_489138|[EC:2.7.1.-;K01115|3|3e-12|72.0|vcn:VOLCADRAFT_99471|phospholipase D [EC:3.1.4.4	-	-	-
Thhalv10005081m	1.376	0.871475	hypothetical protein ARALYDRAFT_910505	gi|297808475|ref|XP_002872121.1|	Arabidopsis lyrata subsp. lyrata	2.55314e-77	-	-	-	-
Thhalv10001463m	1.37249	0.892247		-			K12418|1|6e-11|67.4|cre:CHLREDRAFT_32523|fatty acid desaturase (delta-4 desaturase) [EC:1.14.19.-;K03509|2|2e-08|58.9|vcn:VOLCADRAFT_116690|DNA polymerase eta subunit [EC:2.7.7.7;K12447|3|2e-06|52.4|cre:CHLREDRAFT_32796|UDP-sugar pyrophosphorylase [EC:2.7.7.64	-	-	-
Thhalv10020583m	1.36287	0.879948		-			K00849|1|0.0|921|aly:ARALYDRAFT_896791|galactokinase [EC:2.7.1.6	-	-	-
Thhalv10001716m	1.35861	0.862446		-			-	-	-	-
Thhalv10007715m	1.35825	0.868272	hypothetical protein ARALYDRAFT_494049	gi|297801684|ref|XP_002868726.1|	Arabidopsis lyrata subsp. lyrata	0	K05356|1|0.0|733|aly:ARALYDRAFT_494049|all-trans-nonaprenyl-diphosphate synthase [EC:2.5.1.84 2.5.1.85	GO:0005829//cytosol;GO:0005739//mitochondrion;GO:0009570//chloroplast stroma;GO:0005783//endoplasmic reticulum;GO:0005634//nucleus;GO:0005886//plasma membrane	GO:0046524//sucrose-phosphate synthase activity;GO:0009055//electron carrier activity;GO:0000010//trans-hexaprenyltranstransferase activity;GO:0020037//heme binding;GO:0016709//oxidoreductase activity, acting on paired donors, with incorporation or reduction of molecular oxygen, NAD(P)H as one donor, and incorporation of one atom of oxygen;GO:0005506//iron ion binding;GO:0050347//trans-octaprenyl…	GO:0001666//response to hypoxia;GO:0010208//pollen wall assembly;GO:0009625//response to insect;GO:0006744//ubiquinone biosynthetic process;GO:0005985//sucrose metabolic process;GO:0019375//galactolipid biosynthetic process;GO:0015979//photosynthesis;GO:0019761//glucosinolate biosynthetic process;GO:0008299//isoprenoid biosynthetic process
Thhalv10018746m	1.35658	0.810537		-			K03875|1|0.0|679|aly:ARALYDRAFT_476863|F-box and leucine-rich repeat protein 1 (S-phase kinase-associated protein 2);K10268|5|6e-28|123|smo:SELMODRAFT_410553|F-box and leucine-rich repeat protein 2/20	-	-	-
Thhalv10014207m	1.35376	0.89545		-			K10712|1|5e-145|512|ath:AT5G15120|cysteamine dioxygenase [EC:1.13.11.19	-	-	-
Thhalv10029065m	1.35348	0.894894		-			-	-	-	-
Thhalv10015292m	1.34841	0.816876	hypothetical protein ARALYDRAFT_919160	gi|297793481|ref|XP_002864625.1|	Arabidopsis lyrata subsp. lyrata	5.15929e-34	-	GO:0005739//mitochondrion	-	-
Thhalv10011352m	1.34789	0.805222	auxin-responsive GH3 family protein	gi|297852488|ref|XP_002894125.1|	Arabidopsis lyrata subsp. lyrata	0	K14487|1|0.0|851|aly:ARALYDRAFT_474007|auxin responsive GH3 gene family	GO:0005737//cytoplasm;GO:0005634//nucleus	GO:0010279//indole-3-acetic acid amido synthetase activity;GO:0052626//benzoate amino acid synthetase activity;GO:0052627//vanillate amino acid synthetase activity;GO:0052628//4-hydroxybenzoate amino acid synthetase activity;GO:0052625//4-aminobenzoate amino acid synthetase activity	GO:0031348//negative regulation of defense response;GO:0009867//jasmonic acid mediated signaling pathway;GO:0009697//salicylic acid biosynthetic process;GO:0035304//regulation of protein dephosphorylation;GO:0009862//systemic acquired resistance, salicylic acid mediated signaling pathway;GO:0010252//auxin homeostasis;GO:0016046//detection of fungus;GO:0006944//cellular membrane fusion;GO:0009816/…
Thhalv10013050m	1.34777	0.807424	ABC transporter G family member 8	gi|15237291|ref|NP_200098.1|	Arabidopsis thaliana	0	K12843|1|1e-86|319|vvi:100248403|U4/U6 small nuclear ribonucleoprotein PRP3;K05681|2|1e-53|209|cme:CMS467C|ATP-binding cassette, subfamily G (WHITE), member 2;K05641|4|5e-20|97.8|ota:Ot18g01460|ATP-binding cassette, subfamily A (ABC1), member 1	GO:0016020//membrane	GO:0042626//ATPase activity, coupled to transmembrane movement of substances;GO:0005524//ATP binding	GO:0006200//ATP catabolic process
Thhalv10006901m	1.34388	0.872854	hypothetical protein ARALYDRAFT_470732	gi|297848998|ref|XP_002892380.1|	Arabidopsis lyrata subsp. lyrata	0	K01103|1|0.0|1356|aly:ARALYDRAFT_470732|6-phosphofructo-2-kinase / fructose-2,6-bisphosphatase [EC:2.7.1.105 3.1.3.46	GO:0005829//cytosol;GO:0005634//nucleus;GO:0005886//plasma membrane	GO:0003873//6-phosphofructo-2-kinase activity;GO:0004331//fructose-2,6-bisphosphate 2-phosphatase activity;GO:0005524//ATP binding;GO:2001070//starch binding	GO:0042732//D-xylose metabolic process;GO:0006002//fructose 6-phosphate metabolic process;GO:0043609//regulation of carbon utilization;GO:0016310//phosphorylation;GO:0006003//fructose 2,6-bisphosphate metabolic process;GO:0006000//fructose metabolic process
Thhalv10008123m	1.34131	0.848501	uncharacterized protein	gi|18378816|ref|NP_563623.1|	Arabidopsis thaliana	2.30037e-165	-	GO:0005739//mitochondrion	-	-
Thhalv10020972m	1.34016	0.82059	pectate lyase	gi|15232712|ref|NP_187565.1|	Arabidopsis thaliana	0	K01728|1|0.0|668|aly:ARALYDRAFT_478272|pectate lyase [EC:4.2.2.2	GO:0005886//plasma membrane	GO:0030570//pectate lyase activity	-
Thhalv10026734m	1.33903	0.867516		-			-	-	-	-
Thhalv10015190m	1.33855	0.868806	hypothetical protein ARALYDRAFT_919070	gi|297796795|ref|XP_002866282.1|	Arabidopsis lyrata subsp. lyrata	7.12491e-22	-	GO:0005576//extracellular region	-	GO:0042127//regulation of cell proliferation;GO:0009658//chloroplast organization
Thhalv10020440m	1.33838	0.897229		-			-	-	-	-
Thhalv10007663m	1.33837	0.87639	hypothetical protein ARALYDRAFT_472983	gi|297845736|ref|XP_002890749.1|	Arabidopsis lyrata subsp. lyrata	0	-	GO:0005737//cytoplasm;GO:0005634//nucleus	-	GO:0009651//response to salt stress
Thhalv10020615m	1.33323	0.807357		-			K09699|1|0.0|817|aly:ARALYDRAFT_896830|2-oxoisovalerate dehydrogenase E2 component (dihydrolipoyl transacylase) [EC:2.3.1.168	-	-	-
Thhalv10008665m	1.33313	0.854684	hypothetical protein ARALYDRAFT_471106	gi|297849316|ref|XP_002892539.1|	Arabidopsis lyrata subsp. lyrata	3.00402e-106	K14431|1|2e-13|73.9|bdi:100841317|transcription factor TGA	GO:0005634//nucleus	-	-
Thhalv10026385m	1.33015	0.874855	indole-3-acetic acid inducible 1	gi|284927088|gb|ADC29356.1|	Arabidopsis thaliana	5.15322e-75	K14484|1|3e-54|210|aly:ARALYDRAFT_887587|auxin-responsive protein IAA	GO:0005634//nucleus	GO:0042802//identical protein binding;GO:0046983//protein dimerization activity;GO:0003700//sequence-specific DNA binding transcription factor activity	GO:0006355//regulation of transcription, DNA-dependent;GO:0009741//response to brassinosteroid stimulus;GO:0010583//response to cyclopentenone;GO:0048527//lateral root development;GO:0009734//auxin mediated signaling pathway
Thhalv10008939m	1.32712	0.893915	uncharacterized protein	gi|18394407|ref|NP_564007.1|	Arabidopsis thaliana	6.59086e-74	-	GO:0009507//chloroplast	-	GO:0015996//chlorophyll catabolic process;GO:0006944//cellular membrane fusion;GO:0048193//Golgi vesicle transport
Thhalv10005939m	1.32703	0.886665	glycoside hydrolase family 28 protein	gi|297817470|ref|XP_002876618.1|	Arabidopsis lyrata subsp. lyrata	0	K01184|1|4e-26|117|ath:AT5G17200|polygalacturonase [EC:3.2.1.15	GO:0005576//extracellular region	GO:0004650//polygalacturonase activity	GO:0005975//carbohydrate metabolic process
Thhalv10006567m	1.32604	0.868517	ketose-bisphosphate aldolase class-II-like protein	gi|22329645|ref|NP_173263.2|	Arabidopsis thaliana	0	K00120|1|0.0|2496|ath:AT1G18270|[EC:1.1.-.-	GO:0005739//mitochondrion;GO:0005634//nucleus	GO:0008442//3-hydroxyisobutyrate dehydrogenase activity;GO:0008270//zinc ion binding;GO:0000166//nucleotide binding;GO:0004616//phosphogluconate dehydrogenase (decarboxylating) activity;GO:0050662//coenzyme binding;GO:0004332//fructose-bisphosphate aldolase activity	GO:0006098//pentose-phosphate shunt;GO:0006573//valine metabolic process;GO:0006096//glycolysis
Thhalv10013406m	1.32594	0.876746	unnamed protein product	gi|312282455|dbj|BAJ34093.1|	Thellungiella halophila	0	K01805|1|0.0|953|aly:ARALYDRAFT_918943|xylose isomerase [EC:5.3.1.5	GO:0005774//vacuolar membrane;GO:0016023//cytoplasmic membrane-bounded vesicle;GO:0005783//endoplasmic reticulum;GO:0005794//Golgi apparatus;GO:0005886//plasma membrane	GO:0046872//metal ion binding;GO:0009045//xylose isomerase activity	GO:0006098//pentose-phosphate shunt;GO:0042732//D-xylose metabolic process
Thhalv10019250m	1.32551	0.884552	chaperone protein dnaJ 8	gi|15220868|ref|NP_178207.1|	Arabidopsis thaliana	1.48144e-85	K03686|1|2e-07|54.7|mtr:MTR_3g087030|molecular chaperone DnaJ	GO:0009570//chloroplast stroma;GO:0005634//nucleus	GO:0031072//heat shock protein binding;GO:0051082//unfolded protein binding	GO:0006457//protein folding;GO:0009416//response to light stimulus
Thhalv10024970m	1.32293	0.834757		-			K13606|1|0.0|909|aly:ARALYDRAFT_497065|chlorophyll(ide) b reductase [EC:1.1.1.294	-	-	-
Thhalv10016626m	1.322	0.887999	ethylene-responsive transcription factor RAP2-7	gi|334184539|ref|NP_001189625.1|	Arabidopsis thaliana	0	K09284|1|0.0|730|aly:ARALYDRAFT_481765|AP2-like factor, euAP2 lineage	GO:0005634//nucleus	GO:0003677//DNA binding;GO:0003700//sequence-specific DNA binding transcription factor activity	GO:0009651//response to salt stress;GO:0006355//regulation of transcription, DNA-dependent;GO:0009887//organ morphogenesis;GO:0010228//vegetative to reproductive phase transition of meristem;GO:0009737//response to abscisic acid stimulus
Thhalv10014387m	1.32102	0.8614		-			K14491|1|2e-21|102|sbi:SORBI_05g004150|two-component response regulator ARR-B family	-	-	-
Thhalv10026256m	1.31948	0.81027	cytokinin riboside 5'-monophosphate phosphoribohydrolase LOG5	gi|18418592|ref|NP_567978.1|	Arabidopsis thaliana	1.30031e-115	K06966|1|2e-93|340|pop:POPTR_713418|	GO:0005829//cytosol;GO:0005634//nucleus	GO:0016829//lyase activity	-
Thhalv10002007m	1.31799	0.821857	leucine-rich repeat family protein	gi|297832178|ref|XP_002883971.1|	Arabidopsis lyrata subsp. lyrata	0	K00924|1|2e-32|139|ath:AT1G28440|[EC:2.7.1.-	GO:0005576//extracellular region	GO:0016301//kinase activity;GO:0032440//2-alkenal reductase [NAD(P) activity	GO:0007165//signal transduction;GO:0016310//phosphorylation;GO:0055114//oxidation-reduction process
Thhalv10028613m	1.31665	0.850614	F-box	gi|30694890|ref|NP_191452.2|		0	-	GO:0005634//nucleus	-	GO:0048573//photoperiodism, flowering;GO:0009616//virus induced gene silencing;GO:0010050//vegetative phase change
Thhalv10021990m	1.31479	0.802953	hypothetical protein ARALYDRAFT_478007	gi|297829232|ref|XP_002882498.1|	Arabidopsis lyrata subsp. lyrata	4.26059e-166	K11323|1|2e-06|51.6|vcn:VOLCADRAFT_121342|histone arginine demethylase JMJD6 [EC:1.14.11.-	GO:0005634//nucleus	-	-
Thhalv10018399m	1.31379	0.884018		-			K00864|1|0.0|1010|aly:ARALYDRAFT_477206|glycerol kinase [EC:2.7.1.30	-	-	-
Thhalv10012821m	1.31137	0.870474	unnamed protein product	gi|312281695|dbj|BAJ33713.1|	Thellungiella halophila	0	K06617|1|0.0|1267|ath:AT5G20250|raffinose synthase [EC:2.4.1.82	GO:0009506//plasmodesma;GO:0009507//chloroplast	GO:0004553//hydrolase activity, hydrolyzing O-glycosyl compounds;GO:0047268//galactinol-raffinose galactosyltransferase activity	GO:0009744//response to sucrose stimulus;GO:0006979//response to oxidative stress;GO:0009409//response to cold;GO:0009750//response to fructose stimulus;GO:0008152//metabolic process;GO:0080167//response to karrikin
Thhalv10017975m	1.31116	0.824504	phosphate-responsive 1 family protein	gi|297826991|ref|XP_002881378.1|	Arabidopsis lyrata subsp. lyrata	0	-	GO:0005576//extracellular region;GO:0009505//plant-type cell wall;GO:0005794//Golgi apparatus	-	GO:0009612//response to mechanical stimulus;GO:0040007//growth;GO:0001666//response to hypoxia
Thhalv10027943m	1.30972	0.830331	auxin-repressed protein 1	gi|229893934|gb|ACQ90306.1|	Brassica rapa subsp. pekinensis	1.47208e-103	K02899|1|1e-102|371|ath:AT5G40950|large subunit ribosomal protein L27	GO:0005840//ribosome;GO:0009941//chloroplast envelope;GO:0009570//chloroplast stroma;GO:0009579//thylakoid	GO:0003735//structural constituent of ribosome	GO:0006412//translation
Thhalv10022905m	1.30749	0.875678	hypothetical protein ARALYDRAFT_480649	gi|297836478|ref|XP_002886121.1|	Arabidopsis lyrata subsp. lyrata	1.17902e-60	K10802|1|1e-35|147|vvi:100257544|high mobility group protein B1	GO:0000785//chromatin;GO:0005737//cytoplasm;GO:0005634//nucleus	GO:0030527//structural constituent of chromatin;GO:0003677//DNA binding;GO:0003700//sequence-specific DNA binding transcription factor activity;GO:0003682//chromatin binding	GO:0016572//histone phosphorylation;GO:0006364//rRNA processing;GO:0006333//chromatin assembly or disassembly;GO:0006084//acetyl-CoA metabolic process;GO:0051567//histone H3-K9 methylation;GO:0006342//chromatin silencing;GO:0008283//cell proliferation
Thhalv10004864m	1.30647	0.864469	defense protein-like protein	gi|42573628|ref|NP_974910.1|	Arabidopsis thaliana	8.37129e-88	K13456|1|6e-16|83.2|vvi:100258114|RPM1-interacting protein 4	GO:0005634//nucleus	-	GO:0009987//cellular process;GO:0045087//innate immune response
Thhalv10025521m	1.30372	0.890379		-			K01376|1|0.0|672|ath:AT4G16190|[EC:3.4.22.-;K01373|3|8e-118|422|ppp:PHYPADRAFT_209158|cathepsin F [EC:3.4.22.41	-	-	-
Thhalv10004407m	1.30155	0.88284	myb domain protein 28	gi|15240251|ref|NP_200950.1|	Arabidopsis thaliana	0	K09422|1|0.0|641|ath:AT5G61420|myb proto-oncogene protein, plant	GO:0005634//nucleus	GO:0003677//DNA binding;GO:0003700//sequence-specific DNA binding transcription factor activity;GO:0003682//chromatin binding	GO:0009753//response to jasmonic acid stimulus;GO:0009625//response to insect;GO:0009739//response to gibberellin stimulus;GO:0009414//response to water deprivation;GO:0006355//regulation of transcription, DNA-dependent;GO:0009611//response to wounding;GO:0010438//cellular response to sulfur starvation;GO:0009751//response to salicylic acid stimulus;GO:0010439//regulation of glucosinolate biosynt…
Thhalv10005413m	1.30113	0.853772	unnamed protein product	gi|312281995|dbj|BAJ33863.1|	Thellungiella halophila	8.52483e-77	K09264|1|3e-16|83.6|vvi:100232952|MADS-box transcription factor, plant	GO:0005634//nucleus;GO:0005886//plasma membrane	GO:0005515//protein binding;GO:0003700//sequence-specific DNA binding transcription factor activity	GO:0009910//negative regulation of flower development;GO:0048440//carpel development;GO:0010221//negative regulation of vernalization response;GO:0006355//regulation of transcription, DNA-dependent;GO:0048573//photoperiodism, flowering;GO:0043481//anthocyanin accumulation in tissues in response to UV light
Thhalv10010246m	1.29849	0.847856	proton-dependent oligopeptide transport family protein	gi|297820152|ref|XP_002877959.1|	Arabidopsis lyrata subsp. lyrata	0	K14638|1|0.0|890|mtr:MTR_4g015080|solute carrier family 15 (peptide/histidine transporter), member 3/4	GO:0016021//integral to membrane;GO:0009506//plasmodesma;GO:0005886//plasma membrane	GO:0042937//tripeptide transporter activity;GO:0042936//dipeptide transporter activity	GO:0042939//tripeptide transport;GO:0015996//chlorophyll catabolic process;GO:0009860//pollen tube growth;GO:0015824//proline transport;GO:0042938//dipeptide transport
Thhalv10018401m	1.29575	0.838582		-			K08202|1|8e-50|196|cre:CHLREDRAFT_103526|MFS transporter, OCT family, solute carrier family 22 (organic cation transporter), member 4/5;K08150|3|1e-17|89.7|vvi:100268023|MFS transporter, SP family, solute carrier family 2 (myo-inositol transporter), member 13	-	-	-
Thhalv10025029m	1.29542	0.883351		-			K00850|1|0.0|967|ath:AT4G26270|6-phosphofructokinase [EC:2.7.1.11	-	-	-
Thhalv10019241m	1.29282	0.862868	C2 domain-containing protein	gi|297838897|ref|XP_002887330.1|	Arabidopsis lyrata subsp. lyrata	5.55798e-76	-	GO:0005773//vacuole;GO:0048046//apoplast;GO:0005634//nucleus;GO:0005886//plasma membrane	-	GO:0009638//phototropism
Thhalv10007135m	1.29049	0.84412	hypothetical protein ARALYDRAFT_473316	gi|297851536|ref|XP_002893649.1|	Arabidopsis lyrata subsp. lyrata	0	K01937|1|0.0|1170|aly:ARALYDRAFT_473316|CTP synthase [EC:6.3.4.2	GO:0005737//cytoplasm	GO:0003883//CTP synthase activity	GO:0046686//response to cadmium ion;GO:0006221//pyrimidine nucleotide biosynthetic process
Thhalv10018450m	1.28964	0.864492		-			K08145|1|3e-52|204|pop:POPTR_764739|MFS transporter, SP family, solute carrier family 2 (facilitated glucose transporter), member 8	-	-	-
Thhalv10017052m	1.2887	0.826483	hypothetical protein ARALYDRAFT_483290	gi|297824163|ref|XP_002879964.1|	Arabidopsis lyrata subsp. lyrata	5.71172e-98	K02331|1|6e-06|50.1|vcn:VOLCADRAFT_100034|DNA polymerase phi subunit [EC:2.7.7.7	-	-	-
Thhalv10025616m	1.28865	0.875189	hypothetical protein ARALYDRAFT_353011	gi|297802110|ref|XP_002868939.1|	Arabidopsis lyrata subsp. lyrata	0	K14498|1|0.0|649|aly:ARALYDRAFT_353011|serine/threonine-protein kinase SRK2 [EC:2.7.11.1	GO:0005829//cytosol;GO:0005634//nucleus	GO:0004674//protein serine/threonine kinase activity;GO:0005524//ATP binding	GO:0006468//protein phosphorylation;GO:0009651//response to salt stress;GO:0009738//abscisic acid mediated signaling pathway;GO:0080167//response to karrikin
Thhalv10028418m	1.28861	0.861534	uncharacterized protein	gi|145332947|ref|NP_001078339.1|	Arabidopsis thaliana	0	-	GO:0005634//nucleus	-	-
Thhalv10000311m	1.28786	0.859866	unnamed protein product	gi|312282009|dbj|BAJ33870.1|	Thellungiella halophila	3.15988e-132	K00432|1|3e-117|419|aly:ARALYDRAFT_901118|glutathione peroxidase [EC:1.11.1.9	GO:0009941//chloroplast envelope;GO:0009570//chloroplast stroma;GO:0009535//chloroplast thylakoid membrane	GO:0004602//glutathione peroxidase activity	GO:0009407//toxin catabolic process;GO:0006979//response to oxidative stress;GO:0055114//oxidation-reduction process;GO:0080167//response to karrikin
Thhalv10008818m	1.28156	0.886531	kunitz type trypsin and protease inhibitor domain-containing protein	gi|15220874|ref|NP_173228.1|	Arabidopsis thaliana	2.09974e-75	-	GO:0005618//cell wall;GO:0048046//apoplast	GO:0004866//endopeptidase inhibitor activity	GO:0015706//nitrate transport;GO:0034976//response to endoplasmic reticulum stress;GO:0006457//protein folding;GO:0009408//response to heat;GO:0010167//response to nitrate;GO:0009644//response to high light intensity;GO:0042542//response to hydrogen peroxide
Thhalv10026204m	1.27814	0.83618	ethylene-responsive transcription factor ERF043	gi|15233928|ref|NP_195006.1|	Arabidopsis thaliana	1.48073e-74	K09286|1|3e-50|196|pop:POPTR_778889|EREBP-like factor	GO:0005634//nucleus	GO:0003700//sequence-specific DNA binding transcription factor activity;GO:0003677//DNA binding	GO:0009825//multidimensional cell growth;GO:0006355//regulation of transcription, DNA-dependent
Thhalv10020969m	1.27663	0.804021	mitochondrial pyruvate dehydrogenase kinase	gi|75706632|gb|ABA25867.1|	Brassica napus	0	K00898|1|0.0|711|aly:ARALYDRAFT_896779|pyruvate dehydrogenase kinase [EC:2.7.11.2	GO:0005739//mitochondrion	GO:0009927//histidine phosphotransfer kinase activity;GO:0005524//ATP binding;GO:0004740//pyruvate dehydrogenase (acetyl-transferring) kinase activity;GO:0042803//protein homodimerization activity	GO:0046777//protein autophosphorylation;GO:0030003//cellular cation homeostasis;GO:0070838//divalent metal ion transport
Thhalv10011509m	1.27033	0.833333	CIPK17	gi|297852442|ref|XP_002894102.1|	Arabidopsis lyrata subsp. lyrata	0	K00924|1|4e-123|440|osa:4342410|[EC:2.7.1.-;K07198|3|1e-69|262|pop:POPTR_818055|5'-AMP-activated protein kinase, catalytic alpha subunit [EC:2.7.11.11	GO:0005886//plasma membrane	GO:0004713//protein tyrosine kinase activity;GO:0005524//ATP binding;GO:0005515//protein binding;GO:0004683//calmodulin-dependent protein kinase activity	GO:0010118//stomatal movement;GO:0006468//protein phosphorylation;GO:0009651//response to salt stress;GO:0009737//response to abscisic acid stimulus;GO:0019722//calcium-mediated signaling
Thhalv10010599m	1.27026	0.804332	hypothetical protein ARALYDRAFT_348614	gi|297816814|ref|XP_002876290.1|	Arabidopsis lyrata subsp. lyrata	4.83927e-136	-	GO:0005739//mitochondrion;GO:0009941//chloroplast envelope;GO:0009570//chloroplast stroma;GO:0005634//nucleus	-	GO:0010027//thylakoid membrane organization;GO:0000023//maltose metabolic process;GO:0019252//starch biosynthetic process;GO:0043085//positive regulation of catalytic activity
Thhalv10026052m	1.26643	0.845966	tetratricopeptide repeat domain-containing protein-like protein	gi|15236755|ref|NP_194960.1|	Arabidopsis thaliana	3.12946e-98	K01115|1|1e-06|52.0|vcn:VOLCADRAFT_99471|phospholipase D [EC:3.1.4.4;K06640|4|2e-06|51.6|vcn:VOLCADRAFT_88866|serine/threonine-protein kinase ATR [EC:2.7.11.1	GO:0016020//membrane	-	GO:0006979//response to oxidative stress;GO:0009965//leaf morphogenesis;GO:0030154//cell differentiation;GO:0045893//positive regulation of transcription, DNA-dependent
Thhalv10011663m	1.26545	0.813273	hypothetical protein ARALYDRAFT_891873	gi|297852648|ref|XP_002894205.1|	Arabidopsis lyrata subsp. lyrata	9.62581e-144	K13258|1|1e-60|231|gmx:547489|2-hydroxyisoflavanone dehydratase [EC:4.2.1.105;K14493|2|9e-29|125|ppp:PHYPADRAFT_118478|gibberellin receptor GID1 [EC:3.-.-.-	GO:0005634//nucleus;GO:0005829//cytosol	GO:0004091//carboxylesterase activity	GO:0042546//cell wall biogenesis;GO:0016126//sterol biosynthetic process
Thhalv10008507m	1.26278	0.814652	splicing factor SR1C	gi|5815237|gb|AAD52611.1|	Arabidopsis thaliana	5.67981e-135	K12890|1|7e-135|478|aly:ARALYDRAFT_311385|splicing factor, arginine/serine-rich 1/9	GO:0035061//interchromatin granule;GO:0016607//nuclear speck;GO:0005773//vacuole;GO:0009506//plasmodesma;GO:0005886//plasma membrane	GO:0004674//protein serine/threonine kinase activity;GO:0003677//DNA binding;GO:0003723//RNA binding;GO:0005516//calmodulin binding;GO:0005524//ATP binding	GO:0006355//regulation of transcription, DNA-dependent;GO:0010118//stomatal movement;GO:0016926//protein desumoylation;GO:0050832//defense response to fungus;GO:0042742//defense response to bacterium;GO:0000956//nuclear-transcribed mRNA catabolic process;GO:0006468//protein phosphorylation;GO:0050665//hydrogen peroxide biosynthetic process;GO:0010150//leaf senescence;GO:0010228//vegetative to rep…
Thhalv10023594m	1.26117	0.872943	hypothetical protein ARALYDRAFT_893154	gi|297837099|ref|XP_002886431.1|	Arabidopsis lyrata subsp. lyrata	4.09857e-172	K07059|1|2e-08|58.5|olu:OSTLU_26597|;K14713|2|3e-06|32.7|sbi:SORBI_07g022720|solute carrier family 39 (zinc transporter), member 7	GO:0005794//Golgi apparatus;GO:0009506//plasmodesma;GO:0016021//integral to membrane;GO:0005739//mitochondrion	GO:0004252//serine-type endopeptidase activity	GO:0006508//proteolysis
Thhalv10013083m	1.25982	0.876101	unnamed protein product	gi|312282435|dbj|BAJ34083.1|	Thellungiella halophila	0	-	GO:0005886//plasma membrane;GO:0005774//vacuolar membrane;GO:0005739//mitochondrion	-	GO:0015706//nitrate transport;GO:0010167//response to nitrate;GO:0019344//cysteine biosynthetic process
Thhalv10022277m	1.25934	0.876568	unnamed protein product	gi|9293996|dbj|BAB01899.1|	Arabidopsis thaliana	8.95496e-55	-	GO:0005634//nucleus;GO:0005739//mitochondrion	-	-
Thhalv10004982m	1.25781	0.881238	deoxycytidine deaminase	gi|18266045|gb|AAL67435.1|AF458409_1	Brassica oleracea	7.74949e-101	K15441|1|3e-08|57.8|ppp:PHYPADRAFT_86831|tRNA-specific adenosine deaminase 2 [EC:3.5.4.-	GO:0005829//cytosol;GO:0009507//chloroplast	GO:0008892//guanine deaminase activity;GO:0008270//zinc ion binding	GO:0008152//metabolic process
Thhalv10018758m	1.25358	0.832199		-			K13422|1|4e-09|61.2|ath:AT1G32640|transcription factor MYC2	-	-	-
Thhalv10020528m	1.24546	0.869473		-			K08150|1|4e-51|201|vvi:100268023|MFS transporter, SP family, solute carrier family 2 (myo-inositol transporter), member 13;K08145|2|3e-48|191|vvi:100266019|MFS transporter, SP family, solute carrier family 2 (facilitated glucose transporter), member 8	-	-	-
Thhalv10013672m	1.23985	0.882528		-			-	-	-	-
Thhalv10011610m	1.23939	0.852949	branched-chain alpha-keto acid decarboxylase E1 beta subunit	gi|3746568|gb|AAC64005.1|	Arabidopsis thaliana	0	K00167|1|0.0|691|ath:AT1G55510|2-oxoisovalerate dehydrogenase E1 component, beta subunit [EC:1.2.4.4	GO:0005739//mitochondrion	GO:0004739//pyruvate dehydrogenase (acetyl-transferring) activity;GO:0003863//3-methyl-2-oxobutanoate dehydrogenase (2-methylpropanoyl-transferring) activity	GO:0009750//response to fructose stimulus;GO:0009744//response to sucrose stimulus;GO:0055114//oxidation-reduction process
Thhalv10014561m	1.2372	0.884863		-			K01953|1|9e-10|63.2|ppp:PHYPADRAFT_173106|asparagine synthase (glutamine-hydrolysing) [EC:6.3.5.4	-	-	-
Thhalv10014758m	1.23569	0.868317	uncharacterized protein	gi|15240435|ref|NP_200309.1|	Arabidopsis thaliana	6.85827e-89	-	GO:0005886//plasma membrane;GO:0005747//mitochondrial respiratory chain complex I;GO:0016021//integral to membrane;GO:0005634//nucleus	GO:0008137//NADH dehydrogenase (ubiquinone) activity	GO:0045333//cellular respiration
Thhalv10018662m	1.23559	0.882395		-			K11838|1|2e-13|75.9|gmx:100778442|ubiquitin carboxyl-terminal hydrolase 7 [EC:3.1.2.15	-	-	-
Thhalv10004414m	1.23556	0.865159	unnamed protein product	gi|312281775|dbj|BAJ33753.1|	Thellungiella halophila	0	K04345|1|2e-29|128|ath:AT2G20050|protein kinase A [EC:2.7.11.11	GO:0005737//cytoplasm;GO:0005634//nucleus	GO:0004722//protein serine/threonine phosphatase activity	GO:0042538//hyperosmotic salinity response;GO:0009414//response to water deprivation;GO:0009409//response to cold;GO:0009737//response to abscisic acid stimulus;GO:0008152//metabolic process
Thhalv10017379m	1.23494	0.878236	hypothetical protein ARALYDRAFT_481805	gi|297826273|ref|XP_002881019.1|	Arabidopsis lyrata subsp. lyrata	2.81599e-71	-	GO:0016021//integral to membrane;GO:0005773//vacuole;GO:0009707//chloroplast outer membrane	GO:0015450//P-P-bond-hydrolysis-driven protein transmembrane transporter activity;GO:0015171//amino acid transmembrane transporter activity	GO:0009749//response to glucose stimulus;GO:0009753//response to jasmonic acid stimulus;GO:0009744//response to sucrose stimulus;GO:0042742//defense response to bacterium;GO:0009409//response to cold;GO:0009611//response to wounding;GO:0045037//protein import into chloroplast stroma
Thhalv10019352m	1.2303	0.831332	CLAVATA3	gi|186494291|ref|NP_001117575.1|		2.39311e-40	-	GO:0048046//apoplast	GO:0033612//receptor serine/threonine kinase binding	GO:0007165//signal transduction
Thhalv10016081m	1.2297	0.843742	hypothetical protein ARALYDRAFT_487519	gi|297806723|ref|XP_002871245.1|	Arabidopsis lyrata subsp. lyrata	1.4773e-142	-	GO:0009507//chloroplast	-	-
Thhalv10005101m	1.2286	0.8189	uncharacterized protein	gi|15239795|ref|NP_199723.1|	Arabidopsis thaliana	6.49464e-42	-	GO:0005634//nucleus	-	-
Thhalv10012694m	1.22562	0.806045	sugar-dependent1	gi|297806369|ref|XP_002871068.1|	Arabidopsis lyrata subsp. lyrata	0	K14674|1|0.0|1517|aly:ARALYDRAFT_487184|TAG lipase / steryl ester hydrolase / phospholipase A2 / LPA acyltransferase [EC:3.1.1.3 3.1.1.13 3.1.1.4 2.3.1.51	GO:0012511//monolayer-surrounded lipid storage body;GO:0005634//nucleus	GO:0004806//triglyceride lipase activity;GO:0005525//GTP binding	GO:0048868//pollen tube development;GO:0016558//protein import into peroxisome matrix;GO:0048610//cellular process involved in reproduction;GO:0044265//cellular macromolecule catabolic process;GO:0019433//triglyceride catabolic process;GO:0006635//fatty acid beta-oxidation
Thhalv10022995m	1.22432	0.818966	PREDICTED: MADS-box transcription factor 27	gi|359492513|ref|XP_002283694.2|	Vitis vinifera	1.32715e-26	K09264|1|2e-27|118|ath:AT2G14210|MADS-box transcription factor, plant	GO:0005634//nucleus	GO:0032440//2-alkenal reductase [NAD(P) activity;GO:0046983//protein dimerization activity;GO:0003677//DNA binding;GO:0003700//sequence-specific DNA binding transcription factor activity;GO:0008134//transcription factor binding	GO:0048589//developmental growth;GO:0045492//xylan biosynthetic process;GO:0007155//cell adhesion;GO:0006944//cellular membrane fusion;GO:0045010//actin nucleation;GO:0033044//regulation of chromosome organization;GO:0006355//regulation of transcription, DNA-dependent;GO:0010440//stomatal lineage progression;GO:0010090//trichome morphogenesis;GO:0071249//cellular response to nitrate;GO:0048527//l…
Thhalv10027606m	1.22273	0.867805		-			-	-	-	-
Thhalv10001337m	1.2113	0.859065		-			K13862|1|4e-25|115|ota:Ot04g03190|solute carrier family 4 (sodium borate transporter), member 11	-	-	-
Thhalv10020350m	1.21001	0.857019		-			K00863|1|0.0|1099|aly:ARALYDRAFT_898129|dihydroxyacetone kinase [EC:2.7.1.29	-	-	-
Thhalv10025959m	1.20832	0.882795	unnamed protein product	gi|312282079|dbj|BAJ33905.1|	Thellungiella halophila	5.07678e-153	K00861|1|8e-17|87.0|vcn:VOLCADRAFT_103251|riboflavin kinase [EC:2.7.1.26;K07748|2|5e-11|67.8|rcu:RCOM_0707880|sterol-4alpha-carboxylate 3-dehydrogenase (decarboxylating) [EC:1.1.1.170	GO:0005773//vacuole;GO:0071782//endoplasmic reticulum tubular network;GO:0005794//Golgi apparatus;GO:0009506//plasmodesma;GO:0005886//plasma membrane;GO:0071458//integral to cytosolic side of endoplasmic reticulum membrane;GO:0005634//nucleus	-	GO:0071786//endoplasmic reticulum tubular network organization;GO:0010286//heat acclimation
Thhalv10024838m	1.20813	0.822169		-			K13420|1|2e-25|115|rcu:RCOM_0633880|LRR receptor-like serine/threonine-protein kinase FLS2 [EC:2.7.11.1	-	-	-
Thhalv10018837m	1.20563	0.856018		-			K08999|1|3e-31|134|rcu:RCOM_0783240|hypothetical protein	-	-	-
Thhalv10018998m	1.20552	0.802553	NAC-domain protein 14	gi|31322580|gb|AAP35055.1|	Brassica napus	7.80887e-135	-	GO:0005634//nucleus	GO:0003677//DNA binding;GO:0003700//sequence-specific DNA binding transcription factor activity	GO:0006355//regulation of transcription, DNA-dependent;GO:0010583//response to cyclopentenone;GO:0007275//multicellular organismal development;GO:0009407//toxin catabolic process
Thhalv10019040m	1.20357	0.825105	hypothetical protein ARALYDRAFT_316812	gi|297842707|ref|XP_002889235.1|	Arabidopsis lyrata subsp. lyrata	2.0783e-101	-	GO:0005634//nucleus	-	-
Thhalv10013669m	1.2032	0.868962		-			K00924|1|6e-103|373|osa:4342410|[EC:2.7.1.-;K07198|3|2e-64|244|sbi:SORBI_03g033530|5'-AMP-activated protein kinase, catalytic alpha subunit [EC:2.7.11.11	-	-	-
Thhalv10017798m	1.20067	0.868206	unknown	gi|21537164|gb|AAM61505.1|	Arabidopsis thaliana	1.87667e-99	-	GO:0005886//plasma membrane	-	GO:0009061//anaerobic respiration;GO:0009693//ethylene biosynthetic process;GO:0010200//response to chitin;GO:0010286//heat acclimation
Thhalv10008008m	1.19783	0.863869	hypothetical protein ARALYDRAFT_471756	gi|297849984|ref|XP_002892873.1|	Arabidopsis lyrata subsp. lyrata	0	K04124|1|0.0|673|aly:ARALYDRAFT_471756|gibberellin 3-beta-dioxygenase [EC:1.14.11.15	GO:0005737//cytoplasm	GO:0016707//gibberellin 3-beta-dioxygenase activity;GO:0005506//iron ion binding;GO:0008134//transcription factor binding	GO:0006635//fatty acid beta-oxidation;GO:0050826//response to freezing;GO:0009793//embryo development ending in seed dormancy;GO:0009740//gibberellic acid mediated signaling pathway;GO:0010114//response to red light;GO:0009640//photomorphogenesis;GO:0019915//lipid storage;GO:0010182//sugar mediated signaling pathway;GO:0009933//meristem structural organization;GO:0007031//peroxisome organization;…
Thhalv10010297m	1.19514	0.881083	AMP-dependent synthetase and ligase family protein	gi|297819514|ref|XP_002877640.1|	Arabidopsis lyrata subsp. lyrata	0	K01904|1|1e-58|226|sbi:SORBI_01g016420|4-coumarate--CoA ligase [EC:6.2.1.12	GO:0005829//cytosol;GO:0005739//mitochondrion;GO:0009506//plasmodesma;GO:0009570//chloroplast stroma;GO:0048046//apoplast	GO:0050203//oxalate-CoA ligase activity;GO:0008756//o-succinylbenzoate-CoA ligase activity;GO:0016208//AMP binding	GO:0015706//nitrate transport;GO:0010214//seed coat development;GO:0010167//response to nitrate;GO:0046482//para-aminobenzoic acid metabolic process;GO:0010030//positive regulation of seed germination;GO:0033611//oxalate catabolic process;GO:0046686//response to cadmium ion;GO:0050832//defense response to fungus
Thhalv10018354m	1.19462	0.88086		-			K14306|1|1e-16|87.0|rcu:RCOM_1609340|nuclear pore complex protein Nup62	-	-	-
Thhalv10021563m	1.193	0.879281	hypothetical protein ARALYDRAFT_898842	gi|297831074|ref|XP_002883419.1|	Arabidopsis lyrata subsp. lyrata	3.45441e-105	-	GO:0005739//mitochondrion	-	-
Thhalv10013580m	1.19261	0.860666		-			K12603|1|1e-06|53.5|cme:CMJ074C|CCR4-NOT transcription complex subunit 6	-	-	-
Thhalv10014890m	1.19196	0.822325	hypothetical protein ARALYDRAFT_487043	gi|297810361|ref|XP_002873064.1|	Arabidopsis lyrata subsp. lyrata	2.52855e-62	-	GO:0005634//nucleus	-	-
Thhalv10016586m	1.19189	0.854617	transferase family protein	gi|297827611|ref|XP_002881688.1|	Arabidopsis lyrata subsp. lyrata	0	K13065|1|4e-33|141|ath:AT5G48930|shikimate O-hydroxycinnamoyltransferase [EC:2.3.1.133	GO:0005737//cytoplasm	GO:0047672	GO:0080167//response to karrikin
Thhalv10013721m	1.19141	0.804177		-			K13415|1|1e-42|172|sbi:SORBI_03g032990|protein brassinosteroid insensitive 1 [EC:2.7.10.1 2.7.11.1	-	-	-
Thhalv10021681m	1.18664	0.879726	DNAJ heat shock N-terminal domain-containing protein	gi|297834156|ref|XP_002884960.1|	Arabidopsis lyrata subsp. lyrata	8.7008e-72	K03686|1|6e-10|62.8|zma:100382361|molecular chaperone DnaJ	-	GO:0051082//unfolded protein binding;GO:0031072//heat shock protein binding	GO:0006457//protein folding;GO:0006950//response to stress
Thhalv10017266m	1.18366	0.875634	hypothetical protein ARALYDRAFT_482873	gi|297827447|ref|XP_002881606.1|	Arabidopsis lyrata subsp. lyrata	5.91876e-99	K03239|1|3e-17|87.0|aly:ARALYDRAFT_682509|translation initiation factor eIF-2B subunit alpha	GO:0005634//nucleus	-	-
Thhalv10000225m	1.18318	0.858131	serine	gi|15227774|ref|NP_179885.1|		5.76123e-176	K14498|1|4e-177|618|ath:AT2G23030|serine/threonine-protein kinase SRK2 [EC:2.7.11.1	GO:0005829//cytosol;GO:0005634//nucleus	GO:0004674//protein serine/threonine kinase activity;GO:0005524//ATP binding	GO:0006468//protein phosphorylation;GO:0015706//nitrate transport;GO:0009651//response to salt stress;GO:0010106//cellular response to iron ion starvation;GO:0006826//iron ion transport;GO:0010167//response to nitrate;GO:0009738//abscisic acid mediated signaling pathway
Thhalv10004583m	1.1829	0.8054	ANAC059	gi|297815206|ref|XP_002875486.1|		1.47699e-139	-	GO:0005634//nucleus	GO:0046982//protein heterodimerization activity;GO:0003677//DNA binding;GO:0003700//sequence-specific DNA binding transcription factor activity;GO:0042803//protein homodimerization activity	GO:0031348//negative regulation of defense response;GO:0009611//response to wounding;GO:0009867//jasmonic acid mediated signaling pathway;GO:0009862//systemic acquired resistance, salicylic acid mediated signaling pathway;GO:0009414//response to water deprivation;GO:0010363//regulation of plant-type hypersensitive response;GO:0009873//ethylene mediated signaling pathway;GO:0006355//regulation of …
Thhalv10003264m	1.18185	0.809403	cold regulated protein 27	gi|79329624|ref|NP_001031998.1|	Arabidopsis thaliana	8.40637e-93	-	GO:0005634//nucleus	-	GO:0080167//response to karrikin;GO:0009409//response to cold
Thhalv10011701m	1.18018	0.871119	unnamed protein product	gi|312282953|dbj|BAJ34342.1|	Thellungiella halophila	6.99729e-164	K01069|1|3e-22|104|mtr:MTR_5g068440|hydroxyacylglutathione hydrolase [EC:3.1.2.6	GO:0005739//mitochondrion	GO:0050313//sulfur dioxygenase activity;GO:0047951//glutathione thiolesterase activity;GO:0004416//hydroxyacylglutathione hydrolase activity	GO:0055114//oxidation-reduction process;GO:0009651//response to salt stress;GO:0019243//methylglyoxal catabolic process to D-lactate;GO:0009960//endosperm development;GO:0009793//embryo development ending in seed dormancy
Thhalv10004611m	1.17999	0.862112	unnamed protein product	gi|312282971|dbj|BAJ34351.1|	Thellungiella halophila	4.39378e-175	K04371|1|7e-12|70.1|vvi:100254083|extracellular signal-regulated kinase 1/2 [EC:2.7.11.24;K14432|2|1e-10|65.9|mtr:MTR_7g104480|ABA responsive element binding factor;K09060|3|1e-10|65.9|gmx:778124|plant G-box-binding factor	GO:0005634//nucleus	GO:0042802//identical protein binding;GO:0043565//sequence-specific DNA binding;GO:0003700//sequence-specific DNA binding transcription factor activity;GO:0046982//protein heterodimerization activity	GO:0071215//cellular response to abscisic acid stimulus;GO:0006355//regulation of transcription, DNA-dependent;GO:0071333//cellular response to glucose stimulus;GO:0009410//response to xenobiotic stimulus;GO:0030968//endoplasmic reticulum unfolded protein response
Thhalv10021838m	1.17872	0.88195	universal stress protein family protein	gi|297829748|ref|XP_002882756.1|	Arabidopsis lyrata subsp. lyrata	7.17976e-30	-	GO:0005737//cytoplasm	-	GO:0006950//response to stress;GO:0002238//response to molecule of fungal origin
Thhalv10028698m	1.17556	0.824371	bile acid:sodium symporter family protein	gi|297809511|ref|XP_002872639.1|	Arabidopsis lyrata subsp. lyrata	0	K03453|1|2e-66|251|ppp:PHYPADRAFT_138930|bile acid:Na+ symporter, BASS family	GO:0016021//integral to membrane;GO:0009941//chloroplast envelope	GO:0008508//bile acid:sodium symporter activity	GO:0009753//response to jasmonic acid stimulus;GO:0009611//response to wounding;GO:0035725//sodium ion transmembrane transport;GO:0019761//glucosinolate biosynthetic process
Thhalv10011493m	1.17394	0.806579	abscisic acid responsive elements-binding factor 2	gi|396084204|gb|AFN84601.1|	Eutrema salsugineum	0	K14432|1|1e-160|523|aly:ARALYDRAFT_473850|ABA responsive element binding factor	GO:0005634//nucleus	GO:0043565//sequence-specific DNA binding;GO:0046983//protein dimerization activity;GO:0003700//sequence-specific DNA binding transcription factor activity	GO:0009414//response to water deprivation;GO:0009651//response to salt stress;GO:0010255//glucose mediated signaling pathway;GO:0009738//abscisic acid mediated signaling pathway;GO:0045893//positive regulation of transcription, DNA-dependent
Thhalv10022578m	1.16525	0.858731	arginine decarboxylase 1	gi|38037070|gb|AAR08422.1|	Pringlea antiscorbutica	0	K01583|1|0.0|1264|ath:AT2G16500|arginine decarboxylase [EC:4.1.1.19	GO:0005634//nucleus	GO:0008792//arginine decarboxylase activity	GO:0009611//response to wounding;GO:0009620//response to fungus;GO:0009867//jasmonic acid mediated signaling pathway;GO:0009414//response to water deprivation;GO:0010363//regulation of plant-type hypersensitive response;GO:0080167//response to karrikin;GO:0006612//protein targeting to membrane;GO:0006527//arginine catabolic process;GO:0009446//putrescine biosynthetic process;GO:0042538//hyperosmo…
Thhalv10001257m	1.16271	0.820657	hypothetical protein ARALYDRAFT_901414	gi|297822179|ref|XP_002878972.1|	Arabidopsis lyrata subsp. lyrata	8.02129e-60	-	GO:0009512//cytochrome b6f complex;GO:0009535//chloroplast thylakoid membrane	GO:0009496//plastoquinol--plastocyanin reductase activity	GO:0006364//rRNA processing;GO:0009657//plastid organization;GO:0010207//photosystem II assembly
Thhalv10013691m	1.16224	0.859866		-			K00451|1|0.0|771|aly:ARALYDRAFT_918517|homogentisate 1,2-dioxygenase [EC:1.13.11.5	-	-	-
Thhalv10005153m	1.15932	0.855862	protein ralf-like 27	gi|15230083|ref|NP_189624.1|	Arabidopsis thaliana	5.21034e-39	-	GO:0048046//apoplast	GO:0004871//signal transducer activity	GO:0048765//root hair cell differentiation;GO:0007267//cell-cell signaling
Thhalv10021292m	1.15876	0.828974	esterase	gi|297828884|ref|XP_002882324.1|		1.71045e-144	-	GO:0005737//cytoplasm	GO:0080030//methyl indole-3-acetate esterase activity;GO:0004091//carboxylesterase activity;GO:0050253//retinyl-palmitate esterase activity;GO:0080031//methyl salicylate esterase activity;GO:0080032//methyl jasmonate esterase activity	GO:0009611//response to wounding;GO:0015824//proline transport;GO:0009805//coumarin biosynthetic process
Thhalv10019152m	1.15709	0.880571	pollen coat protein	gi|1154629|emb|CAA64428.1|	Brassica oleracea	1.00583e-86	K03243|1|6e-08|56.6|bdi:100838847|translation initiation factor 5B;K11294|3|9e-07|52.8|sbi:SORBI_01g019710|nucleolin;K14565|5|3e-06|51.2|osa:4332841|nucleolar protein 58	GO:0005829//cytosol;GO:0009507//chloroplast;GO:0005794//Golgi apparatus;GO:0005634//nucleus;GO:0005886//plasma membrane	GO:0005509//calcium ion binding	GO:0009987//cellular process;GO:0009739//response to gibberellin stimulus;GO:0009651//response to salt stress;GO:0010286//heat acclimation;GO:0009269//response to desiccation;GO:0044699;GO:0009737//response to abscisic acid stimulus;GO:0009631//cold acclimation;GO:0050832//defense response to fungus
Thhalv10024287m	1.15249	0.858932	lysine-ketoglutarate reductase	gi|2052508|gb|AAB96826.1|		0	K14157|1|0.0|1959|aly:ARALYDRAFT_491371|alpha-aminoadipic semialdehyde synthase [EC:1.5.1.8 1.5.1.9	GO:0005829//cytosol;GO:0005739//mitochondrion	GO:0004755//saccharopine dehydrogenase (NADP+, L-glutamate-forming) activity;GO:0047130//saccharopine dehydrogenase (NADP+, L-lysine-forming) activity;GO:0000166//nucleotide binding	GO:0016926//protein desumoylation;GO:0055114//oxidation-reduction process;GO:0009744//response to sucrose stimulus;GO:0009750//response to fructose stimulus;GO:0019477//L-lysine catabolic process;GO:0010228//vegetative to reproductive phase transition of meristem;GO:0050665//hydrogen peroxide biosynthetic process;GO:0080167//response to karrikin
Thhalv10020651m	1.15167	0.867249		-			K12418|1|2e-07|55.8|cre:CHLREDRAFT_32523|fatty acid desaturase (delta-4 desaturase) [EC:1.14.19.-	-	-	-
Thhalv10018716m	1.15099	0.879148		-			K00001|1|0.0|738|aly:ARALYDRAFT_895598|alcohol dehydrogenase [EC:1.1.1.1	-	-	-
Thhalv10019996m	1.15049	0.868917		-			K09667|1|0.0|1939|aly:ARALYDRAFT_896453|polypeptide N-acetylglucosaminyltransferase [EC:2.4.1.-	-	-	-
Thhalv10016591m	1.14983	0.871164	zinc finger CCCH domain-containing protein 25	gi|15227567|ref|NP_180518.1|	Arabidopsis thaliana	0	K12872|1|0.0|901|aly:ARALYDRAFT_344719|pre-mRNA-splicing factor RBM22/SLT11	GO:0005634//nucleus	GO:0003723//RNA binding;GO:0000166//nucleotide binding;GO:0008270//zinc ion binding	GO:0042742//defense response to bacterium
Thhalv10004447m	1.14559	0.862268	hypothetical protein ARALYDRAFT_919604	gi|297797307|ref|XP_002866538.1|	Arabidopsis lyrata subsp. lyrata	0	K00517|1|2e-151|534|ath:AT3G48360|[EC:1.14.-.-;K10523|3|3e-08|58.2|zma:100191618|speckle-type POZ protein	GO:0005737//cytoplasm;GO:0005634//nucleus	GO:0008270//zinc ion binding;GO:0004402//histone acetyltransferase activity;GO:0003712//transcription cofactor activity;GO:0005516//calmodulin binding	GO:0009611//response to wounding;GO:0042542//response to hydrogen peroxide;GO:0009734//auxin mediated signaling pathway;GO:0006355//regulation of transcription, DNA-dependent;GO:0009651//response to salt stress;GO:0009753//response to jasmonic acid stimulus;GO:0009751//response to salicylic acid stimulus;GO:0051973//positive regulation of telomerase activity;GO:0010182//sugar mediated signaling p…
Thhalv10018761m	1.14455	0.801841		-			K03514|1|6e-07|37.7|cre:CHLREDRAFT_17066|DNA polymerase sigma subunit [EC:2.7.7.7;K09506|3|2e-06|52.0|cre:CHLREDRAFT_17550|DnaJ homolog subfamily A member 5;K01115|4|3e-06|38.5|vcn:VOLCADRAFT_99471|phospholipase D [EC:3.1.4.4	-	-	-
Thhalv10008630m	1.14291	0.840806	hypothetical protein ARALYDRAFT_334627	gi|297844234|ref|XP_002889998.1|	Arabidopsis lyrata subsp. lyrata	1.18529e-90	K10525|1|9e-92|334|aly:ARALYDRAFT_334627|allene oxide cyclase [EC:5.3.99.6	GO:0005774//vacuolar membrane;GO:0009941//chloroplast envelope;GO:0010319//stromule;GO:0009570//chloroplast stroma;GO:0009535//chloroplast thylakoid membrane;GO:0005886//plasma membrane	GO:0046423//allene-oxide cyclase activity	GO:0009611//response to wounding;GO:0010363//regulation of plant-type hypersensitive response;GO:0009651//response to salt stress;GO:0009753//response to jasmonic acid stimulus;GO:0006612//protein targeting to membrane;GO:0050832//defense response to fungus;GO:0043069//negative regulation of programmed cell death;GO:0009695//jasmonic acid biosynthetic process;GO:0052542//defense response by callo…
Thhalv10010497m	1.1401	0.820701	hypothetical protein ARALYDRAFT_485150	gi|297819396|ref|XP_002877581.1|	Arabidopsis lyrata subsp. lyrata	3.44253e-168	K03098|1|6e-07|53.5|gmx:100500117|outer membrane lipoprotein Blc	GO:0005576//extracellular region;GO:0009535//chloroplast thylakoid membrane;GO:0031977//thylakoid lumen	-	GO:0006979//response to oxidative stress
Thhalv10025458m	1.13975	0.827885		-			-	-	-	-
Thhalv10020432m	1.1377	0.8338		-			K14724|1|0.0|738|sbi:SORBI_05g025700|solute carrier family 9 (sodium/hydrogen exchanger), member 8	-	-	-
Thhalv10006035m	1.13462	0.810871	C2H2-type zinc finger protein	gi|15230370|ref|NP_191326.1|	Arabidopsis thaliana	0	K15174|1|3e-07|54.7|gmx:100797526|RNA polymerase II-associated factor 1;K01115|2|8e-07|53.1|rcu:RCOM_1613030|phospholipase D [EC:3.1.4.4	GO:0016023//cytoplasmic membrane-bounded vesicle;GO:0005634//nucleus	GO:0008270//zinc ion binding;GO:0003676//nucleic acid binding;GO:0003700//sequence-specific DNA binding transcription factor activity	GO:0006355//regulation of transcription, DNA-dependent;GO:0009860//pollen tube growth;GO:0010500//transmitting tissue development;GO:0009827//plant-type cell wall modification
Thhalv10018822m	1.13342	0.875189		-			-	-	-	-
Thhalv10006773m	1.13168	0.867917	Probable alpha,alpha-trehalose-phosphate synthase	gi|75180323|sp|Q9LRA7.1|TPS9_ARATH	UDP-forming 9; AltName: Full=Trehalose-6-phosphate synthase 9; Short=AtTPS9	0	K16055|1|0.0|1688|ath:AT1G23870|trehalose 6-phosphate synthase/phosphatase [EC:2.4.1.15 3.1.3.12	GO:0005634//nucleus	GO:0003825//alpha,alpha-trehalose-phosphate synthase (UDP-forming) activity;GO:0004805//trehalose-phosphatase activity	GO:0009744//response to sucrose stimulus;GO:0009750//response to fructose stimulus;GO:0005992//trehalose biosynthetic process
Thhalv10020559m	1.12939	0.863913		-			-	-	-	-
Thhalv10017162m	1.12597	0.865359	hypothetical protein ARALYDRAFT_497295	gi|297789696|ref|XP_002862787.1|	Arabidopsis lyrata subsp. lyrata	3.08146e-108	-	GO:0005634//nucleus;GO:0005739//mitochondrion	-	GO:0010075//regulation of meristem growth;GO:0010014//meristem initiation;GO:0048438//floral whorl development;GO:0009944//polarity specification of adaxial/abaxial axis;GO:0048439//flower morphogenesis;GO:0009855//determination of bilateral symmetry
Thhalv10006202m	1.12384	0.849591	unnamed protein product	gi|312282833|dbj|BAJ34282.1|	Thellungiella halophila	6.3531e-144	-	GO:0005634//nucleus	GO:0008270//zinc ion binding;GO:0043565//sequence-specific DNA binding;GO:0003700//sequence-specific DNA binding transcription factor activity	GO:0009416//response to light stimulus;GO:0045893//positive regulation of transcription, DNA-dependent
Thhalv10007061m	1.12357	0.869362	Probable phosphatidylinositol 4-kinase type 2-beta At1g26270; Short=Phosphatidylinositol 4-kinase type II-beta	gi|75169053|sp|Q9C671.1|P4K2B_ARATH		0	K11323|1|2e-06|53.5|vcn:VOLCADRAFT_121342|histone arginine demethylase JMJD6 [EC:1.14.11.-	-	GO:0004430//1-phosphatidylinositol 4-kinase activity;GO:0043424//protein histidine kinase binding	GO:0046854//phosphatidylinositol phosphorylation
Thhalv10018475m	1.12141	0.834645		-			K03327|1|0.0|855|aly:ARALYDRAFT_475774|multidrug resistance protein, MATE family	-	-	-
Thhalv10007255m	1.11999	0.854706	Pectin lyase-like protein	gi|240254055|ref|NP_563875.6|	Arabidopsis thaliana	0	K01184|1|5e-156|549|rcu:RCOM_1063390|polygalacturonase [EC:3.2.1.15	GO:0005576//extracellular region	GO:0047911;GO:0004650//polygalacturonase activity	GO:0005975//carbohydrate metabolic process;GO:0016556//mRNA modification
Thhalv10011450m	1.1196	0.812873	unnamed protein product	gi|312282429|dbj|BAJ34080.1|	Thellungiella halophila	0	-	GO:0005634//nucleus	GO:0008270//zinc ion binding;GO:0003676//nucleic acid binding;GO:0003700//sequence-specific DNA binding transcription factor activity	GO:0016558//protein import into peroxisome matrix;GO:0006355//regulation of transcription, DNA-dependent;GO:0045087//innate immune response;GO:0009617//response to bacterium;GO:0006635//fatty acid beta-oxidation
Thhalv10014518m	1.11942	0.827417		-			K10666|1|2e-25|114|aly:ARALYDRAFT_889362|E3 ubiquitin-protein ligase RNF5 [EC:6.3.2.19	-	-	-
Thhalv10003183m	1.11326	0.870563	Probable inorganic phosphate transporter 1-3; Short=AtPht1;3; AltName: Full=H(+)	gi|75277915|sp|O48639.1|PHT13_ARATH		0	K08176|1|0.0|993|ath:AT5G43360|MFS transporter, PHS family, inorganic phosphate transporter	GO:0005737//cytoplasm;GO:0005886//plasma membrane;GO:0016021//integral to membrane	GO:0015114//phosphate ion transmembrane transporter activity;GO:1901683//arsenate ion transmembrane transporter activity;GO:0005315//inorganic phosphate transmembrane transporter activity;GO:0005351//sugar:hydrogen symporter activity	GO:1901684//arsenate ion transmembrane transport;GO:0016036//cellular response to phosphate starvation;GO:0006817//phosphate ion transport
Thhalv10005840m	1.10734	0.861422	POZ	gi|30695452|ref|NP_850733.1|		0	-	GO:0005737//cytoplasm;GO:0005634//nucleus	GO:0046982//protein heterodimerization activity;GO:0042803//protein homodimerization activity	GO:0009954//proximal/distal pattern formation;GO:0048439//flower morphogenesis;GO:0010114//response to red light;GO:0010227//floral organ abscission
Thhalv10023637m	1.10717	0.846878	hypothetical protein ARALYDRAFT_475056	gi|297840215|ref|XP_002887989.1|	Arabidopsis lyrata subsp. lyrata	1.12252e-101	-	GO:0005634//nucleus	GO:0003700//sequence-specific DNA binding transcription factor activity;GO:0003677//DNA binding;GO:0046983//protein dimerization activity	GO:0006355//regulation of transcription, DNA-dependent
Thhalv10001551m	1.10521	0.804777		-			-	-	-	-
Thhalv10014852m	1.10283	0.854417	uncharacterized protein	gi|30686758|ref|NP_850843.1|	Arabidopsis thaliana	1.90132e-77	-	GO:0005634//nucleus;GO:0005886//plasma membrane	-	-
Thhalv10004527m	1.10254	0.855084	downy mildew resistance 6 protein	gi|15238567|ref|NP_197841.1|		0	K06892|1|3e-108|390|pop:POPTR_550478|;K05933|3|3e-53|207|gmx:100796909|aminocyclopropanecarboxylate oxidase [EC:1.14.17.4;K00475|5|9e-53|206|mtr:MTR_8g075890|naringenin 3-dioxygenase [EC:1.14.11.9	GO:0005737//cytoplasm	GO:0045486//naringenin 3-dioxygenase activity	GO:0031348//negative regulation of defense response;GO:0009813//flavonoid biosynthetic process;GO:0009595//detection of biotic stimulus;GO:0009867//jasmonic acid mediated signaling pathway;GO:0009697//salicylic acid biosynthetic process;GO:0009862//systemic acquired resistance, salicylic acid mediated signaling pathway;GO:0010363//regulation of plant-type hypersensitive response;GO:0010310//regul…
Thhalv10009208m	1.09955	0.868161	hypothetical protein ARALYDRAFT_890918	gi|297851768|ref|XP_002893765.1|	Arabidopsis lyrata subsp. lyrata	2.1783e-34	-	GO:0005634//nucleus	-	GO:0009611//response to wounding
Thhalv10016800m	1.0978	0.821991	hypothetical protein ARALYDRAFT_902655	gi|297827033|ref|XP_002881399.1|	Arabidopsis lyrata subsp. lyrata	2.04309e-170	-	GO:0009507//chloroplast	GO:0005198//structural molecule activity	-
Thhalv10017023m	1.09553	0.865114	hypothetical protein ARALYDRAFT_482714	gi|297827229|ref|XP_002881497.1|	Arabidopsis lyrata subsp. lyrata	1.2328e-143	K11294|1|2e-38|158|smo:SELMODRAFT_15428|nucleolin;K12741|5|2e-21|101|vcn:VOLCADRAFT_104291|heterogeneous nuclear ribonucleoprotein A1/A3	GO:0009941//chloroplast envelope;GO:0009535//chloroplast thylakoid membrane;GO:0009570//chloroplast stroma;GO:0010319//stromule	GO:0008266//poly(U) RNA binding;GO:0000166//nucleotide binding	GO:0019684//photosynthesis, light reaction;GO:0042742//defense response to bacterium;GO:0008380//RNA splicing;GO:0007623//circadian rhythm;GO:0009737//response to abscisic acid stimulus;GO:0009631//cold acclimation;GO:0043489//RNA stabilization;GO:0009814//defense response, incompatible interaction;GO:0009697//salicylic acid biosynthetic process
Thhalv10015864m	1.09504	0.866315	unknown	gi|21595188|gb|AAM66079.1|	Arabidopsis thaliana	1.18941e-30	-	GO:0005634//nucleus	-	-
Thhalv10010723m	1.09144	0.871052	unnamed protein product	gi|312282849|dbj|BAJ34290.1|	Thellungiella halophila	5.52686e-118	-	GO:0009506//plasmodesma;GO:0005886//plasma membrane	-	GO:0051607//defense response to virus;GO:0019252//starch biosynthetic process;GO:0000023//maltose metabolic process
Thhalv10021646m	1.08867	0.864558	uncharacterized protein	gi|18396232|ref|NP_566176.1|	Arabidopsis thaliana	5.76891e-61	-	GO:0005634//nucleus	-	-
Thhalv10026308m	1.08694	0.870608	integral membrane family protein	gi|297804684|ref|XP_002870226.1|	Arabidopsis lyrata subsp. lyrata	1.36305e-81	-	GO:0005768//endosome;GO:0005794//Golgi apparatus;GO:0005886//plasma membrane;GO:0016021//integral to membrane;GO:0005634//nucleus;GO:0005802//trans-Golgi network	-	GO:0009407//toxin catabolic process;GO:0010583//response to cyclopentenone;GO:0015706//nitrate transport;GO:0006865//amino acid transport;GO:0010167//response to nitrate
Thhalv10020766m	1.08657	0.855173		-			-	-	-	-
Thhalv10014077m	1.08363	0.821124		-			K13420|1|2e-29|128|pop:POPTR_1075175|LRR receptor-like serine/threonine-protein kinase FLS2 [EC:2.7.11.1	-	-	-
Thhalv10002482m	1.0831	0.818588		-			K01051|1|0.0|891|aly:ARALYDRAFT_905425|pectinesterase [EC:3.1.1.11	-	-	-
Thhalv10001705m	1.08278	0.855484		-			-	-	-	-
Thhalv10014267m	1.08277	0.862512		-			K14709|1|6e-18|90.1|vcn:VOLCADRAFT_104214|solute carrier family 39 (zinc transporter), member 1/2/3	-	-	-
Thhalv10019820m	1.07859	0.863913	glutamate decarboxylase 2	gi|45935268|gb|AAS79669.1|	Brassica juncea	0	K01580|1|0.0|924|aly:ARALYDRAFT_894224|glutamate decarboxylase [EC:4.1.1.15	GO:0005829//cytosol;GO:0005634//nucleus	GO:0030170//pyridoxal phosphate binding;GO:0004351//glutamate decarboxylase activity;GO:0005516//calmodulin binding	GO:0009750//response to fructose stimulus;GO:0006833//water transport;GO:0010363//regulation of plant-type hypersensitive response;GO:0030003//cellular cation homeostasis;GO:0009651//response to salt stress;GO:0015706//nitrate transport;GO:0006612//protein targeting to membrane;GO:0048767//root hair elongation;GO:0010359//regulation of anion channel activity;GO:0070838//divalent metal ion transpo…
Thhalv10013680m	1.07775	0.859888		-			K00261|1|0.0|825|aly:ARALYDRAFT_487575|glutamate dehydrogenase (NAD(P)+) [EC:1.4.1.3	-	-	-
Thhalv10026367m	1.07707	0.870519	unnamed protein product	gi|312281783|dbj|BAJ33757.1|	Thellungiella halophila	1.41258e-116	K12741|1|2e-11|68.6|ath:AT5G40490|heterogeneous nuclear ribonucleoprotein A1/A3	-	-	-
Thhalv10023299m	1.07627	0.811894	hypothetical protein ARALYDRAFT_475065	gi|297837129|ref|XP_002886446.1|	Arabidopsis lyrata subsp. lyrata	0	-	GO:0005634//nucleus;GO:0009507//chloroplast	GO:0003676//nucleic acid binding	-
Thhalv10005093m	1.07621	0.834468	light regulated protein-like protein	gi|20340235|gb|AAM19704.1|AF499717_1	Eutrema halophilum	3.32698e-76	-	GO:0009507//chloroplast	-	GO:0070838//divalent metal ion transport;GO:0030003//cellular cation homeostasis
Thhalv10023348m	1.0762	0.860644	cationic amino acid transporter 2	gi|30696198|ref|NP_849822.1|	Arabidopsis thaliana	0	K03294|1|9e-80|296|ppp:PHYPADRAFT_152313|basic amino acid/polyamine antiporter, APA family	GO:0005777//peroxisome;GO:0009705//plant-type vacuole membrane;GO:0010319//stromule;GO:0009570//chloroplast stroma;GO:0009506//plasmodesma;GO:0022626//cytosolic ribosome;GO:0009941//chloroplast envelope;GO:0005618//cell wall;GO:0005886//plasma membrane;GO:0016021//integral to membrane;GO:0005739//mitochondrion;GO:0048046//apoplast;GO:0005634//nucleus	GO:0015326//cationic amino acid transmembrane transporter activity;GO:0020037//heme binding;GO:0005515//protein binding;GO:0050897//cobalt ion binding;GO:0015174//basic amino acid transmembrane transporter activity;GO:0004096//catalase activity	GO:0042744//hydrogen peroxide catabolic process;GO:0003333//amino acid transmembrane transport;GO:0009853//photorespiration;GO:0048573//photoperiodism, flowering;GO:0009684//indoleacetic acid biosynthetic process;GO:0030003//cellular cation homeostasis;GO:0070838//divalent metal ion transport;GO:0016036//cellular response to phosphate starvation;GO:0006569//tryptophan catabolic process;GO:0005982…
Thhalv10029014m	1.07498	0.866338		-			-	-	-	-
Thhalv10026169m	1.07119	0.831888	hypothetical protein ARALYDRAFT_915148	gi|297804584|ref|XP_002870176.1|	Arabidopsis lyrata subsp. lyrata	1.05373e-83	-	GO:0005634//nucleus	GO:0005515//protein binding;GO:0003700//sequence-specific DNA binding transcription factor activity	GO:0006598//polyamine catabolic process;GO:0006355//regulation of transcription, DNA-dependent;GO:0009698//phenylpropanoid metabolic process;GO:0009741//response to brassinosteroid stimulus;GO:0042398//cellular modified amino acid biosynthetic process
Thhalv10016208m	1.07101	0.833556	hypothetical protein ARALYDRAFT_483058	gi|297823931|ref|XP_002879848.1|	Arabidopsis lyrata subsp. lyrata	0	K03696|1|4e-11|69.3|rcu:RCOM_1504150|ATP-dependent Clp protease ATP-binding subunit ClpC	GO:0005737//cytoplasm;GO:0005634//nucleus	GO:0005524//ATP binding	-
Thhalv10018944m	1.07027	0.858642		-			K09338|1|5e-168|588|ath:AT1G69780|homeobox-leucine zipper protein	-	-	-
Thhalv10012720m	1.0691	0.856463	hypothetical protein ARALYDRAFT_487251	gi|297806453|ref|XP_002871110.1|	Arabidopsis lyrata subsp. lyrata	0	K13457|1|3e-26|119|osa:4342596|disease resistance protein RPM1	GO:0048046//apoplast;GO:0005634//nucleus	GO:0016301//kinase activity;GO:0017111//nucleoside-triphosphatase activity;GO:0043531//ADP binding;GO:0005524//ATP binding	GO:0031348//negative regulation of defense response;GO:0006499//N-terminal protein myristoylation;GO:0009697//salicylic acid biosynthetic process;GO:0009414//response to water deprivation;GO:0010363//regulation of plant-type hypersensitive response;GO:0080167//response to karrikin;GO:0006612//protein targeting to membrane;GO:0042742//defense response to bacterium;GO:0009963//positive regulation o…
Thhalv10026428m	1.06823	0.849057	unnamed protein product	gi|312282251|dbj|BAJ33991.1|	Thellungiella halophila	5.12474e-51	-	GO:0005886//plasma membrane	-	GO:0010286//heat acclimation
Thhalv10005028m	1.0676	0.851904	uncharacterized protein	gi|15239401|ref|NP_197918.1|	Arabidopsis thaliana	8.63981e-93	-	-	-	-
Thhalv10010751m	1.06641	0.858776	unnamed protein product	gi|312281849|dbj|BAJ33790.1|	Thellungiella halophila	3.48297e-102	K10802|1|4e-85|312|ath:AT3G51880|high mobility group protein B1	GO:0000785//chromatin;GO:0005634//nucleus	GO:0003700//sequence-specific DNA binding transcription factor activity;GO:0003677//DNA binding;GO:0003682//chromatin binding;GO:0030527//structural constituent of chromatin	GO:0006333//chromatin assembly or disassembly;GO:0006007//glucose catabolic process
Thhalv10028153m	1.06564	0.855284	hypothetical protein ARALYDRAFT_493689	gi|297801222|ref|XP_002868495.1|	Arabidopsis lyrata subsp. lyrata	4.44174e-127	K12134|1|2e-36|150|aly:ARALYDRAFT_904154|circadian clock associated 1;K12133|3|6e-35|145|ath:AT1G01060|LATE ELONGATED HYPOCOTYL	GO:0005634//nucleus	GO:0003677//DNA binding;GO:0003700//sequence-specific DNA binding transcription factor activity;GO:0003682//chromatin binding	GO:0009753//response to jasmonic acid stimulus;GO:0009851//auxin biosynthetic process;GO:0009739//response to gibberellin stimulus;GO:0009845//seed germination;GO:0009651//response to salt stress;GO:0006355//regulation of transcription, DNA-dependent;GO:0009751//response to salicylic acid stimulus;GO:0009909//regulation of flower development;GO:0007623//circadian rhythm;GO:0009733//response to au…
Thhalv10020121m	1.06192	0.814541		-			K14510|1|2e-97|355|ppp:PHYPADRAFT_30352|serine/threonine-protein kinase CTR1 [EC:2.7.11.1;K04424|2|1e-96|353|ath:AT5G11850|sterile alpha motif and leucine zipper containing kinase AZK [EC:2.7.11.25	-	-	-
Thhalv10004283m	1.05626	0.832911	Probable serine	gi|122209238|sp|Q2V338.1|WNK9_ARATH		0	K12132|1|0.0|632|aly:ARALYDRAFT_317356|serine/threonine-protein kinase WNK1 [EC:2.7.11.1	GO:0005634//nucleus;GO:0005886//plasma membrane	GO:0004674//protein serine/threonine kinase activity;GO:0004713//protein tyrosine kinase activity;GO:0005524//ATP binding	GO:0006468//protein phosphorylation;GO:0007623//circadian rhythm;GO:0000165//MAPK cascade
Thhalv10015109m	1.05355	0.866938	ATCYS1	gi|297811335|ref|XP_002873551.1|	Arabidopsis lyrata subsp. lyrata	9.37734e-46	-	GO:0005829//cytosol;GO:0005774//vacuolar membrane;GO:0005576//extracellular region;GO:0005783//endoplasmic reticulum;GO:0005886//plasma membrane	GO:0004869//cysteine-type endopeptidase inhibitor activity	GO:0009611//response to wounding;GO:0006970//response to osmotic stress;GO:0042631//cellular response to water deprivation;GO:0010466//negative regulation of peptidase activity;GO:0070417//cellular response to cold;GO:0034605//cellular response to heat;GO:0046686//response to cadmium ion
Thhalv10008616m	1.0532	0.854194	unnamed protein product	gi|312282269|dbj|BAJ34000.1|	Thellungiella halophila	4.61681e-133	K10610|1|6e-17|87.0|ota:Ot10g03450|DNA damage-binding protein 1	GO:0031969//chloroplast membrane;GO:0009570//chloroplast stroma	GO:0016671//oxidoreductase activity, acting on a sulfur group of donors, disulfide as acceptor;GO:0009055//electron carrier activity;GO:0015035//protein disulfide oxidoreductase activity	GO:0045454//cell redox homeostasis;GO:0006662//glycerol ether metabolic process
Thhalv10017270m	1.05134	0.806668	hypothetical protein ARALYDRAFT_920315	gi|297789570|ref|XP_002862737.1|	Arabidopsis lyrata subsp. lyrata	1.7565e-94	-	GO:0005634//nucleus	-	-
Thhalv10006869m	1.04999	0.862601	pyrophosphate-energized vacuolar membrane proton pump	gi|60476796|gb|AAR08913.2|	Eutrema salsugineum	0	K01507|1|0.0|1459|aly:ARALYDRAFT_888959|inorganic pyrophosphatase [EC:3.6.1.1	GO:0005829//cytosol;GO:0005739//mitochondrion;GO:0009941//chloroplast envelope;GO:0009705//plant-type vacuole membrane;GO:0010008//endosome membrane;GO:0005794//Golgi apparatus;GO:0005886//plasma membrane	GO:0004427//inorganic diphosphatase activity;GO:0009678//hydrogen-translocating pyrophosphatase activity	GO:0010248//establishment or maintenance of transmembrane electrochemical gradient;GO:0009414//response to water deprivation;GO:0009651//response to salt stress;GO:0009926//auxin polar transport;GO:0048366//leaf development;GO:0015992//proton transport
Thhalv10001445m	1.04391	0.839627		-			-	-	-	-
Thhalv10027784m	1.04251	0.813562		-			K14494|1|4e-52|204|gmx:100799695|DELLA protein	-	-	-
Thhalv10028516m	1.03938	0.843097	unnamed protein product	gi|312282597|dbj|BAJ34164.1|	Thellungiella halophila	0	K07033|1|0.0|1057|ath:AT4G04770|;K09015|2|3e-20|98.6|ppp:PHYPADRAFT_3208|Fe-S cluster assembly protein SufD	GO:0005746//mitochondrial respiratory chain;GO:0009570//chloroplast stroma	GO:0003899//DNA-directed RNA polymerase activity;GO:0005515//protein binding;GO:0001053//plastid sigma factor activity;GO:0003677//DNA binding;GO:0042626//ATPase activity, coupled to transmembrane movement of substances;GO:0003700//sequence-specific DNA binding transcription factor activity;GO:0005524//ATP binding	GO:0006399//tRNA metabolic process;GO:0006098//pentose-phosphate shunt;GO:0010218//response to far red light;GO:0016117//carotenoid biosynthetic process;GO:0006879//cellular iron ion homeostasis;GO:0010114//response to red light;GO:0019288//isopentenyl diphosphate biosynthetic process, mevalonate-independent pathway;GO:0006352//DNA-dependent transcription, initiation;GO:0006355//regulation of tra…
Thhalv10026065m	1.03454	0.861978	unknown protein	gi|17473638|gb|AAL38281.1|	Arabidopsis thaliana	4.86205e-127	K01115|1|4e-14|77.4|vcn:VOLCADRAFT_99471|phospholipase D [EC:3.1.4.4	GO:0009506//plasmodesma;GO:0005634//nucleus	GO:0046872//metal ion binding	GO:0030001//metal ion transport
Thhalv10014400m	1.03342	0.855551		-			K10144|1|4e-162|569|aly:ARALYDRAFT_909878|RING finger and CHY zinc finger domain-containing protein 1 [EC:6.3.2.19	-	-	-
Thhalv10007142m	1.03189	0.846499	unnamed protein product	gi|312281583|dbj|BAJ33657.1|	Thellungiella halophila	0	K14494|1|8e-53|207|ath:AT3G03450|DELLA protein	GO:0005737//cytoplasm	GO:0003700//sequence-specific DNA binding transcription factor activity	GO:0006355//regulation of transcription, DNA-dependent
Thhalv10009214m	1.03053	0.849368	predicted protein	gi|297809239|ref|XP_002872503.1|	Arabidopsis lyrata subsp. lyrata	2.12341e-32	-	GO:0005634//nucleus	-	GO:0009611//response to wounding
Thhalv10027874m	1.02942	0.812428		-			-	-	-	-
Thhalv10026582m	1.02937	0.859287	hypothetical protein ARALYDRAFT_915092	gi|297800486|ref|XP_002868127.1|	Arabidopsis lyrata subsp. lyrata	2.51777e-61	K08341|1|2e-62|236|aly:ARALYDRAFT_915092|GABA(A) receptor-associated protein (autophagy-related protein 8)	GO:0005776//autophagic vacuole;GO:0016020//membrane	GO:0008017//microtubule binding	GO:0009267//cellular response to starvation;GO:0006914//autophagy
Thhalv10018799m	1.02907	0.840717		-			K14156|1|4e-143|506|rcu:RCOM_0962250|choline/ethanolamine kinase [EC:2.7.1.32 2.7.1.82	-	-	-
Thhalv10016962m	1.02798	0.818099	unnamed protein product	gi|312281947|dbj|BAJ33839.1|	Thellungiella halophila	0	K00011|1|1e-152|537|ath:AT2G37790|aldehyde reductase [EC:1.1.1.21;K00002|2|8e-130|461|osa:4338987|alcohol dehydrogenase (NADP+) [EC:1.1.1.2;K08243|4|9e-62|235|gmx:547911|6'-deoxychalcone synthase [EC:2.3.1.170	GO:0009507//chloroplast;GO:0005634//nucleus;GO:0005829//cytosol	GO:0070401//NADP+ binding;GO:0004032//alditol:NADP+ 1-oxidoreductase activity;GO:0016229//steroid dehydrogenase activity	GO:0009414//response to water deprivation;GO:0009409//response to cold;GO:0046686//response to cadmium ion;GO:0009651//response to salt stress;GO:0055114//oxidation-reduction process
Thhalv10024539m	1.02786	0.840472		-			-	-	-	-
Thhalv10002605m	1.02742	0.802108	hypothetical protein ARALYDRAFT_485038	gi|297815826|ref|XP_002875796.1|	Arabidopsis lyrata subsp. lyrata	2.64317e-164	K14491|1|7e-23|106|zma:541639|two-component response regulator ARR-B family	GO:0005634//nucleus	GO:0003677//DNA binding;GO:0003700//sequence-specific DNA binding transcription factor activity;GO:0003682//chromatin binding	GO:0006355//regulation of transcription, DNA-dependent;GO:0009909//regulation of flower development;GO:0007623//circadian rhythm
Thhalv10007554m	1.02634	0.844209	hypothetical protein ARALYDRAFT_887609	gi|297843248|ref|XP_002889505.1|	Arabidopsis lyrata subsp. lyrata	0	K00924|1|0.0|853|ath:AT1G04440|[EC:2.7.1.-;K08960|3|0.0|664|pop:POPTR_725863|casein kinase 1, epsilon [EC:2.7.11.1	GO:0005737//cytoplasm	GO:0004674//protein serine/threonine kinase activity;GO:0005524//ATP binding	GO:0006468//protein phosphorylation;GO:0016926//protein desumoylation;GO:0048364//root development;GO:0006623//protein targeting to vacuole;GO:0009850//auxin metabolic process;GO:0009741//response to brassinosteroid stimulus;GO:0010228//vegetative to reproductive phase transition of meristem;GO:0016197//endosomal transport;GO:0006944//cellular membrane fusion;GO:0048193//Golgi vesicle transport;G…
Thhalv10008347m	1.02569	0.800285	hypothetical protein ARALYDRAFT_471395	gi|297844108|ref|XP_002889935.1|	Arabidopsis lyrata subsp. lyrata	7.52151e-150	-	GO:0005886//plasma membrane	-	-
Thhalv10007390m	1.02433	0.847389	sucrose transporter SUT4	gi|297843792|ref|XP_002889777.1|	Arabidopsis lyrata subsp. lyrata	0	K15378|1|0.0|949|aly:ARALYDRAFT_471107|solute carrier family 45, member 1/2/4	GO:0005887//integral to plasma membrane;GO:0005773//vacuole;GO:0005801//cis-Golgi network	GO:0008506//sucrose:hydrogen symporter activity	GO:0055085//transmembrane transport;GO:0015770//sucrose transport
Thhalv10020898m	1.02191	0.855507		-			K00514|1|2e-14|79.0|rcu:RCOM_1428040|zeta-carotene desaturase [EC:1.3.5.6;K01206|2|4e-14|77.8|aly:ARALYDRAFT_475890|alpha-L-fucosidase [EC:3.2.1.51	-	-	-
Thhalv10015083m	1.01607	0.816453	ST120	gi|193872608|gb|ACF23032.1|	Eutrema halophilum	1.16052e-58	-	-	-	-
Thhalv10015260m	1.01371	0.840739	S-adenosylmethionine decarboxylase-like protein	gi|15237226|ref|NP_197099.1|	Arabidopsis thaliana	0	K01611|1|0.0|679|ath:AT5G15950|S-adenosylmethionine decarboxylase [EC:4.1.1.50	GO:0005634//nucleus	GO:0004014//adenosylmethionine decarboxylase activity;GO:0005515//protein binding	GO:0009813//flavonoid biosynthetic process;GO:0009611//response to wounding;GO:0009744//response to sucrose stimulus;GO:0009805//coumarin biosynthetic process;GO:0016458//gene silencing;GO:0010264//myo-inositol hexakisphosphate biosynthetic process;GO:0006944//cellular membrane fusion;GO:0006623//protein targeting to vacuole;GO:0019079//viral genome replication;GO:0016197//endosomal transport;GO:…
Thhalv10000932m	1.00983	0.809692	unnamed protein product	gi|312282297|dbj|BAJ34014.1|	Thellungiella halophila	0	-	GO:0005634//nucleus	GO:0008270//zinc ion binding;GO:0003677//DNA binding;GO:0003700//sequence-specific DNA binding transcription factor activity;GO:0003682//chromatin binding	GO:0009753//response to jasmonic acid stimulus;GO:0009739//response to gibberellin stimulus;GO:0009651//response to salt stress;GO:0006355//regulation of transcription, DNA-dependent;GO:0009751//response to salicylic acid stimulus;GO:0009737//response to abscisic acid stimulus;GO:0009723//response to ethylene stimulus;GO:0046686//response to cadmium ion
Thhalv10025123m	1.00734	0.852215		-			K01115|1|1e-40|166|vcn:VOLCADRAFT_99471|phospholipase D [EC:3.1.4.4	-	-	-
Thhalv10007365m	1.00552	0.841451	hypothetical protein ARALYDRAFT_471407	gi|297844122|ref|XP_002889942.1|	Arabidopsis lyrata subsp. lyrata	0	K13412|1|2e-81|301|pop:POPTR_256178|calcium-dependent protein kinase [EC:2.7.11.1	GO:0005634//nucleus	GO:0005524//ATP binding;GO:0004674//protein serine/threonine kinase activity	GO:0046777//protein autophosphorylation
Thhalv10001503m	1.00266	0.847144		-			-	-	-	-
Thhalv10023327m	1.0019	0.826906	hypothetical protein ARALYDRAFT_474950	gi|297840085|ref|XP_002887924.1|	Arabidopsis lyrata subsp. lyrata	0	-	GO:0005634//nucleus	-	-
Thhalv10025815m	1.00035	0.838938	hypothetical protein ARALYDRAFT_493172	gi|297800408|ref|XP_002868088.1|	Arabidopsis lyrata subsp. lyrata	1.5216e-164	K01358|1|1e-165|580|aly:ARALYDRAFT_493172|ATP-dependent Clp protease, protease subunit [EC:3.4.21.92	GO:0009941//chloroplast envelope;GO:0009570//chloroplast stroma	GO:0004252//serine-type endopeptidase activity	GO:0000302//response to reactive oxygen species;GO:0010468//regulation of gene expression;GO:0032880//regulation of protein localization;GO:0019288//isopentenyl diphosphate biosynthetic process, mevalonate-independent pathway;GO:0009627//systemic acquired resistance;GO:0006508//proteolysis;GO:0031347//regulation of defense response
Thhalv10014225m	-1.00046	0.828263		-			K11165|1|3e-19|94.0|vvi:100247868|dehydrogenase/reductase SDR family member 7 [EC:1.1.-.-;K04708|5|4e-17|87.0|vvi:100251050|3-dehydrosphinganine reductase [EC:1.1.1.102	-	-	-
Thhalv10004811m	-1.00222	0.850903	LOB domain-containing protein 37	gi|15240739|ref|NP_201543.1|	Arabidopsis thaliana	6.32475e-123	K01955|1|6e-07|53.5|vvi:100262205|carbamoyl-phosphate synthase large subunit [EC:6.3.5.5	GO:0005634//nucleus	-	GO:0015706//nitrate transport;GO:0010167//response to nitrate;GO:0006807//nitrogen compound metabolic process;GO:0060776//simple leaf morphogenesis;GO:0016126//sterol biosynthetic process
Thhalv10000876m	-1.00425	0.837114	abscisic acid 8'-hydroxylase 3	gi|30694740|ref|NP_851136.1|	Arabidopsis thaliana	0	K09843|1|0.0|871|aly:ARALYDRAFT_683506|(+)-abscisic acid 8'-hydroxylase [EC:1.14.13.93	GO:0005576//extracellular region	GO:0010295//(+)-abscisic acid 8'-hydroxylase activity;GO:0009055//electron carrier activity;GO:0019825//oxygen binding;GO:0020037//heme binding;GO:0005506//iron ion binding	GO:0022900//electron transport chain;GO:0009414//response to water deprivation;GO:0046345//abscisic acid catabolic process;GO:0032940//secretion by cell;GO:0010200//response to chitin;GO:0030912;GO:0009737//response to abscisic acid stimulus;GO:0048838//release of seed from dormancy;GO:0050832//defense response to fungus;GO:0009639//response to red or far red light
Thhalv10013841m	-1.00958	0.803265		-			K12524|1|4e-52|204|vcn:VOLCADRAFT_73076|bifunctional aspartokinase / homoserine dehydrogenase 1 [EC:2.7.2.4 1.1.1.3	-	-	-
Thhalv10024859m	-1.01057	0.834668		-			-	-	-	-
Thhalv10010627m	-1.01213	0.848167	hypothetical protein ARALYDRAFT_485973	gi|297816842|ref|XP_002876304.1|	Arabidopsis lyrata subsp. lyrata	1.82751e-133	K12900|1|2e-47|188|aly:ARALYDRAFT_892527|FUS-interacting serine-arginine-rich protein 1;K12891|5|1e-21|102|ath:AT5G64200|splicing factor, arginine/serine-rich 2	GO:0016607//nuclear speck	GO:0003723//RNA binding;GO:0000166//nucleotide binding	GO:0006979//response to oxidative stress;GO:0000398//mRNA splicing, via spliceosome
Thhalv10017055m	-1.01271	0.826817	carboxymethylenebutenolidase	gi|15225693|ref|NP_180811.1|	Arabidopsis thaliana	1.36875e-130	K01061|1|1e-131|468|ath:AT2G32520|carboxymethylenebutenolidase [EC:3.1.1.45	GO:0005829//cytosol;GO:0009507//chloroplast	GO:0016747//transferase activity, transferring acyl groups other than amino-acyl groups;GO:0008806//carboxymethylenebutenolidase activity	GO:0008152//metabolic process;GO:0010043//response to zinc ion
Thhalv10002732m	-1.01293	0.845098	60S acidic ribosomal protein P2-4	gi|15230454|ref|NP_190045.1|	Arabidopsis thaliana	2.27418e-46	K02943|1|2e-47|186|ath:AT3G44590|large subunit ribosomal protein LP2	GO:0005730//nucleolus;GO:0009507//chloroplast;GO:0022626//cytosolic ribosome;GO:0005794//Golgi apparatus;GO:0005886//plasma membrane	GO:0003735//structural constituent of ribosome	GO:0001510//RNA methylation;GO:0009409//response to cold;GO:0006414//translational elongation
Thhalv10007346m	-1.01357	0.843364	lipase-3 domain-containing protein	gi|15220732|ref|NP_174326.1|	Arabidopsis thaliana	0	K01058|1|1e-68|259|gmx:100817287|phospholipase A1 [EC:3.1.1.32	GO:0005739//mitochondrion	GO:0008970//phosphatidylcholine 1-acylhydrolase activity;GO:0004806//triglyceride lipase activity	GO:0006629//lipid metabolic process;GO:0010214//seed coat development
Thhalv10017678m	-1.01467	0.81414	cyclin-dependent kinases regulatory subunit 2	gi|15226297|ref|NP_180364.1|	Arabidopsis thaliana	1.12797e-41	K02219|1|9e-43|169|aly:ARALYDRAFT_901723|cyclin-dependent kinase regulatory subunit CKS1	GO:0005737//cytoplasm;GO:0005634//nucleus	GO:0004693//cyclin-dependent protein kinase activity;GO:0005515//protein binding;GO:0016538//cyclin-dependent protein kinase regulator activity	GO:0000278//mitotic cell cycle;GO:0010440//stomatal lineage progression;GO:0045736//negative regulation of cyclin-dependent protein serine/threonine kinase activity;GO:0006661//phosphatidylinositol biosynthetic process;GO:0051301//cell division;GO:0042023//DNA endoreduplication;GO:0001708//cell fate specification
Thhalv10000899m	-1.01516	0.815386	predicted protein	gi|297794961|ref|XP_002865365.1|	Arabidopsis lyrata subsp. lyrata	0	K12448|1|0.0|775|aly:ARALYDRAFT_683697|UDP-arabinose 4-epimerase [EC:5.1.3.5	GO:0005794//Golgi apparatus	GO:0050373//UDP-arabinose 4-epimerase activity;GO:0000166//nucleotide binding;GO:0003978//UDP-glucose 4-epimerase activity;GO:0050662//coenzyme binding	GO:0052542//defense response by callose deposition;GO:0006012//galactose metabolic process;GO:0035556//intracellular signal transduction;GO:0009738//abscisic acid mediated signaling pathway;GO:0009723//response to ethylene stimulus;GO:0009225//nucleotide-sugar metabolic process;GO:0009832//plant-type cell wall biogenesis;GO:0019567//arabinose biosynthetic process
Thhalv10014609m	-1.0161	0.844587		-			K07304|1|6e-85|312|aly:ARALYDRAFT_908693|peptide-methionine (S)-S-oxide reductase [EC:1.8.4.11	-	-	-
Thhalv10020495m	-1.01737	0.82486		-			K08150|1|1e-71|269|vvi:100268023|MFS transporter, SP family, solute carrier family 2 (myo-inositol transporter), member 13	-	-	-
Thhalv10001066m	-1.0186	0.801975	predicted protein	gi|297852674|ref|XP_002894218.1|	Arabidopsis lyrata subsp. lyrata	6.28841e-08	-	-	-	-
Thhalv10000161m	-1.01861	0.846878	PREDICTED: tubulin alpha-3 chain-like	gi|470103758|ref|XP_004288297.1|	Fragaria vesca subsp. vesca	0	K07374|1|0.0|904|rcu:RCOM_1584620|tubulin alpha	GO:0005874//microtubule;GO:0005737//cytoplasm	GO:0003924//GTPase activity;GO:0005200//structural constituent of cytoskeleton;GO:0005525//GTP binding	GO:0051258//protein polymerization;GO:0006184//GTP catabolic process;GO:0007017//microtubule-based process
Thhalv10010032m	-1.01999	0.859354		-			-	-	-	-
Thhalv10022759m	-1.02046	0.859754	peroxidase 32	gi|144227396|gb|ABO93458.1|	Eutrema halophilum	0	K00430|1|0.0|650|aly:ARALYDRAFT_323056|peroxidase [EC:1.11.1.7	GO:0005829//cytosol;GO:0009505//plant-type cell wall;GO:0005774//vacuolar membrane;GO:0005794//Golgi apparatus;GO:0048046//apoplast	GO:0046872//metal ion binding;GO:0004601//peroxidase activity;GO:0020037//heme binding	GO:0042744//hydrogen peroxide catabolic process;GO:0055114//oxidation-reduction process;GO:0042742//defense response to bacterium;GO:0009416//response to light stimulus;GO:0009826//unidimensional cell growth;GO:0050832//defense response to fungus;GO:0052033//pathogen-associated molecular pattern dependent induction by symbiont of host innate immune response
Thhalv10017041m	-1.02082	0.855751	hypothetical protein ARALYDRAFT_482707	gi|297827221|ref|XP_002881493.1|	Arabidopsis lyrata subsp. lyrata	7.97404e-160	K09872|1|6e-161|565|aly:ARALYDRAFT_482707|aquaporin PIP	GO:0005773//vacuole;GO:0016021//integral to membrane;GO:0009507//chloroplast;GO:0009506//plasmodesma;GO:0005886//plasma membrane	GO:0015250//water channel activity;GO:0031625//ubiquitin protein ligase binding	GO:0009750//response to fructose stimulus;GO:0006833//water transport;GO:0080170//hydrogen peroxide transmembrane transport;GO:0006816//calcium ion transport;GO:0010106//cellular response to iron ion starvation;GO:0009651//response to salt stress;GO:0006826//iron ion transport;GO:0048767//root hair elongation;GO:0006972//hyperosmotic response;GO:0007030//Golgi organization;GO:0006096//glycolysis;…
Thhalv10024967m	-1.02164	0.828707		-			K03320|1|0.0|962|ath:AT4G13510|ammonium transporter, Amt family	-	-	-
Thhalv10016734m	-1.02184	0.843386	hypothetical protein ARALYDRAFT_482676	gi|297823503|ref|XP_002879634.1|	Arabidopsis lyrata subsp. lyrata	0	K12811|1|1e-11|69.3|rcu:RCOM_0075460|ATP-dependent RNA helicase DDX46/PRP5 [EC:3.6.4.13;K08827|5|2e-11|68.9|aly:ARALYDRAFT_484347|serine/threonine-protein kinase PRP4 [EC:2.7.11.1	GO:0005737//cytoplasm	GO:0005507//copper ion binding	GO:0009407//toxin catabolic process;GO:0010583//response to cyclopentenone;GO:0046482//para-aminobenzoic acid metabolic process;GO:0030001//metal ion transport
Thhalv10007574m	-1.02275	0.846677	N-hydroxythioamide S-beta-glucosyltransferase	gi|15221668|ref|NP_173820.1|	Arabidopsis thaliana	0	K11820|1|0.0|816|ath:AT1G24100|N-hydroxythioamide S-beta-glucosyltransferase [EC:2.4.1.195;K13691|3|1e-109|395|rcu:RCOM_0100870|pathogen-inducible salicylic acid glucosyltransferase [EC:2.4.1.-	GO:0005634//nucleus	GO:0047251//thiohydroximate beta-D-glucosyltransferase activity	GO:0052544//defense response by callose deposition in cell wall;GO:0042742//defense response to bacterium;GO:0048767//root hair elongation;GO:0006569//tryptophan catabolic process;GO:0019761//glucosinolate biosynthetic process;GO:0009684//indoleacetic acid biosynthetic process
Thhalv10016085m	-1.02321	0.855373	prephenate dehydratase family protein	gi|297808259|ref|XP_002872013.1|	Arabidopsis lyrata subsp. lyrata	0	K05359|1|0.0|822|aly:ARALYDRAFT_910257|arogenate/prephenate dehydratase [EC:4.2.1.91 4.2.1.51	GO:0009507//chloroplast;GO:0005829//cytosol	GO:0047769//arogenate dehydratase activity;GO:0004664//prephenate dehydratase activity	GO:0009611//response to wounding;GO:0010048//vernalization response;GO:0009805//coumarin biosynthetic process;GO:0010363//regulation of plant-type hypersensitive response;GO:0080167//response to karrikin;GO:0006612//protein targeting to membrane;GO:0043481//anthocyanin accumulation in tissues in response to UV light;GO:0006571//tyrosine biosynthetic process;GO:0009094//L-phenylalanine biosyntheti…
Thhalv10026325m	-1.02329	0.852148	calcium-binding protein CML42	gi|15233402|ref|NP_193810.1|	Arabidopsis thaliana	1.14989e-88	K13448|1|9e-90|327|ath:AT4G20780|calcium-binding protein CML	GO:0005886//plasma membrane	GO:0005515//protein binding;GO:0005509//calcium ion binding	GO:0046686//response to cadmium ion;GO:0010091//trichome branching
Thhalv10021182m	-1.02535	0.802042	Probable pyridoxal biosynthesis protein PDX1.2; Short=AtPDX1.2; Short=AtPDX1;3	gi|45477214|sp|Q9ZNR6.1|PDX12_ARATH		2.153e-156	K06215|1|2e-157|553|ath:AT3G16050|pyridoxine biosynthesis protein [EC:4.-.-.-	GO:0005829//cytosol;GO:0009507//chloroplast	GO:0046982//protein heterodimerization activity;GO:0003824//catalytic activity	GO:0042823//pyridoxal phosphate biosynthetic process;GO:0034976//response to endoplasmic reticulum stress;GO:0006457//protein folding;GO:0009408//response to heat;GO:0042819//vitamin B6 biosynthetic process;GO:0009644//response to high light intensity;GO:0042542//response to hydrogen peroxide
Thhalv10006161m	-1.02794	0.851637	hypothetical protein ARALYDRAFT_486518	gi|297817348|ref|XP_002876557.1|	Arabidopsis lyrata subsp. lyrata	4.95186e-144	-	GO:0005829//cytosol;GO:0009507//chloroplast;GO:0005634//nucleus	-	GO:0034976//response to endoplasmic reticulum stress;GO:0031348//negative regulation of defense response;GO:0009627//systemic acquired resistance;GO:0009863//salicylic acid mediated signaling pathway;GO:0002237//response to molecule of bacterial origin;GO:0009697//salicylic acid biosynthetic process
Thhalv10001007m	-1.02859	0.864469	tonoplast intrinsic protein, putative	gi|89257520|gb|ABD65010.1|	Brassica oleracea	1.6588e-128	K09873|1|6e-129|458|ath:AT5G47450|aquaporin TIP	GO:0016021//integral to membrane;GO:0009705//plant-type vacuole membrane;GO:0042807//central vacuole;GO:0009507//chloroplast;GO:0005886//plasma membrane	GO:0015250//water channel activity;GO:0051739//ammonia transmembrane transporter activity;GO:0015200//methylammonium transmembrane transporter activity	GO:0010413//glucuronoxylan metabolic process;GO:0015706//nitrate transport;GO:0010106//cellular response to iron ion starvation;GO:0072489//methylammonium transmembrane transport;GO:0006826//iron ion transport;GO:0045492//xylan biosynthetic process;GO:0006833//water transport;GO:0010167//response to nitrate
Thhalv10000388m	-1.03027	0.844498	membrane-associated progesterone binding protein 2	gi|297821855|ref|XP_002878810.1|	Arabidopsis lyrata subsp. lyrata	2.82498e-49	-	GO:0005576//extracellular region;GO:0005829//cytosol	GO:0020037//heme binding;GO:0032440//2-alkenal reductase [NAD(P) activity	GO:0055114//oxidation-reduction process
Thhalv10013212m	-1.03098	0.817009	dihydropyrimidinase	gi|297811343|ref|XP_002873555.1|	Arabidopsis lyrata subsp. lyrata	0	K01464|1|0.0|1003|aly:ARALYDRAFT_488062|dihydropyrimidinase [EC:3.5.2.2	GO:0016023//cytoplasmic membrane-bounded vesicle;GO:0012505//endomembrane system;GO:0005783//endoplasmic reticulum;GO:0005794//Golgi apparatus	GO:0004157//dihydropyrimidinase activity	GO:0006212//uracil catabolic process;GO:0016558//protein import into peroxisome matrix;GO:0006635//fatty acid beta-oxidation;GO:0043562//cellular response to nitrogen levels
Thhalv10026301m	-1.03116	0.820523	hypothetical protein ARALYDRAFT_492228	gi|297799408|ref|XP_002867588.1|	Arabidopsis lyrata subsp. lyrata	1.62712e-54	K02942|1|7e-07|52.8|gmx:100785976|large subunit ribosomal protein LP1;K02943|2|9e-07|52.4|vvi:100241998|large subunit ribosomal protein LP2	GO:0022626//cytosolic ribosome;GO:0005886//plasma membrane;GO:0005634//nucleus	GO:0003735//structural constituent of ribosome	GO:0006414//translational elongation
Thhalv10003194m	-1.03216	0.841051	unnamed protein product	gi|312283437|dbj|BAJ34584.1|	Thellungiella halophila	0	K05941|1|0.0|937|ath:AT5G44070|glutathione gamma-glutamylcysteinyltransferase [EC:2.3.2.15	GO:0005829//cytosol;GO:0009507//chloroplast	GO:0048037//cofactor binding;GO:0005507//copper ion binding;GO:0046870//cadmium ion binding;GO:0016616//oxidoreductase activity, acting on the CH-OH group of donors, NAD or NADP as acceptor;GO:0071992//phytochelatin transmembrane transporter activity;GO:0000166//nucleotide binding;GO:0016756//glutathione gamma-glutamylcysteinyltransferase activity;GO:0008270//zinc ion binding;GO:0015446//arsenite…	GO:0046685//response to arsenic-containing substance;GO:0042344//indole glucosinolate catabolic process;GO:0015700//arsenite transport;GO:0009697//salicylic acid biosynthetic process;GO:0010363//regulation of plant-type hypersensitive response;GO:0010200//response to chitin;GO:0034976//response to endoplasmic reticulum stress;GO:0031348//negative regulation of defense response;GO:0050832//defense…
Thhalv10020247m	-1.0324	0.863513		-			K00392|1|0.0|1202|ath:AT5G04590|sulfite reductase (ferredoxin) [EC:1.8.7.1	-	-	-
Thhalv10027871m	-1.03352	0.828174		-			-	-	-	-
Thhalv10005052m	-1.03419	0.801953	50S ribosomal protein L24-like protein	gi|22327012|ref|NP_680212.1|	Arabidopsis thaliana	4.72553e-87	K02895|1|1e-14|78.6|sbi:SORBI_10g027590|large subunit ribosomal protein L24	GO:0015934//large ribosomal subunit;GO:0005739//mitochondrion	GO:0003735//structural constituent of ribosome	GO:0006412//translation
Thhalv10008221m	-1.0352	0.864025	hypothetical protein ARALYDRAFT_470988	gi|297843702|ref|XP_002889732.1|	Arabidopsis lyrata subsp. lyrata	6.09456e-159	K13210|1|9e-13|73.2|zma:100191655|far upstream element-binding protein	GO:0000326//protein storage vacuole;GO:0005783//endoplasmic reticulum;GO:0005886//plasma membrane	GO:0005515//protein binding	GO:0009646//response to absence of light;GO:0010363//regulation of plant-type hypersensitive response;GO:0015802//basic amino acid transport;GO:0006623//protein targeting to vacuole;GO:0015696//ammonium transport;GO:0043090//amino acid import;GO:0009611//response to wounding;GO:0006862//nucleotide transport;GO:0010200//response to chitin;GO:0006612//protein targeting to membrane;GO:0006944//cellu…
Thhalv10023736m	-1.03576	0.829708	predicted protein	gi|297840389|ref|XP_002888076.1|	Arabidopsis lyrata subsp. lyrata	3.09116e-78	-	GO:0009507//chloroplast	-	-
Thhalv10008575m	-1.03605	0.856797	two-component response regulator ARR4	gi|15218550|ref|NP_172517.1|	Arabidopsis thaliana	4.42653e-118	K14492|1|3e-119|426|ath:AT1G10470|two-component response regulator ARR-A family	GO:0005737//cytoplasm;GO:0005634//nucleus	GO:0005515//protein binding;GO:0004674//protein serine/threonine kinase activity;GO:0000156//phosphorelay response regulator activity	GO:0009793//embryo development ending in seed dormancy;GO:0010363//regulation of plant-type hypersensitive response;GO:0006355//regulation of transcription, DNA-dependent;GO:0006612//protein targeting to membrane;GO:0046777//protein autophosphorylation;GO:0010161//red light signaling pathway;GO:0000160//two-component signal transduction system (phosphorelay);GO:0009736//cytokinin mediated signali…
Thhalv10026233m	-1.03798	0.837514	predicted protein	gi|297788783|ref|XP_002862436.1|	Arabidopsis lyrata subsp. lyrata	4.82306e-19	-	-	-	-
Thhalv10000313m	-1.04104	0.818989	zinc finger family protein	gi|297825287|ref|XP_002880526.1|	Arabidopsis lyrata subsp. lyrata	8.41766e-116	K10666|1|7e-117|418|aly:ARALYDRAFT_481240|E3 ubiquitin-protein ligase RNF5 [EC:6.3.2.19	GO:0005634//nucleus	GO:0008270//zinc ion binding	GO:0006661//phosphatidylinositol biosynthetic process
Thhalv10009124m	-1.04174	0.856619	hypothetical protein ARALYDRAFT_470261	gi|297848506|ref|XP_002892134.1|	Arabidopsis lyrata subsp. lyrata	1.99459e-55	-	GO:0009506//plasmodesma;GO:0048046//apoplast	GO:0004871//signal transducer activity;GO:0005179//hormone activity	GO:0006598//polyamine catabolic process;GO:0048767//root hair elongation;GO:0007267//cell-cell signaling;GO:0009698//phenylpropanoid metabolic process;GO:0042398//cellular modified amino acid biosynthetic process;GO:0019722//calcium-mediated signaling
Thhalv10019204m	-1.04446	0.860644	calcium-binding protein CML38	gi|15223121|ref|NP_177791.1|	Arabidopsis thaliana	3.16751e-77	K13448|1|7e-74|275|aly:ARALYDRAFT_476823|calcium-binding protein CML	GO:0005737//cytoplasm;GO:0005634//nucleus;GO:0005886//plasma membrane	GO:0005509//calcium ion binding	GO:0052542//defense response by callose deposition;GO:0009753//response to jasmonic acid stimulus;GO:0010193//response to ozone;GO:0035556//intracellular signal transduction;GO:0009693//ethylene biosynthetic process;GO:0009620//response to fungus;GO:0010286//heat acclimation;GO:0009611//response to wounding;GO:0009695//jasmonic acid biosynthetic process;GO:0010200//response to chitin;GO:0030968//…
Thhalv10019967m	-1.04459	0.826506		-			K11654|1|0.0|2036|aly:ARALYDRAFT_477943|SWI/SNF-related matrix-associated actin-dependent regulator of chromatin subfamily A member 5 [EC:3.6.4.-	-	-	-
Thhalv10025841m	-1.04512	0.817943	uncharacterized protein	gi|15234968|ref|NP_195630.1|	Arabidopsis thaliana	3.22179e-95	K12811|1|5e-07|53.9|vvi:100262258|ATP-dependent RNA helicase DDX46/PRP5 [EC:3.6.4.13;K13091|2|1e-06|52.4|bdi:100839727|RNA-binding protein 39;K11984|3|3e-06|51.2|ppp:PHYPADRAFT_233757|U4/U6.U5 tri-snRNP-associated protein 1	GO:0043231//intracellular membrane-bounded organelle;GO:0044444//cytoplasmic part	-	GO:0010363//regulation of plant-type hypersensitive response;GO:0006612//protein targeting to membrane;GO:0009963//positive regulation of flavonoid biosynthetic process
Thhalv10007054m	-1.04533	0.828263	XH	gi|297844510|ref|XP_002890136.1|		0	K10400|1|1e-07|57.0|pop:POPTR_927223|kinesin family member 15;K06636|2|6e-07|54.7|pop:POPTR_559701|structural maintenance of chromosome 1;K10395|3|1e-06|53.9|ppp:PHYPADRAFT_40278|kinesin family member 4/7/21/27;K10357|4|2e-06|52.8|aly:ARALYDRAFT_887631|myosin V	GO:0009506//plasmodesma;GO:0005737//cytoplasm;GO:0005634//nucleus	GO:0043621//protein self-association;GO:0003677//DNA binding;GO:0003725//double-stranded RNA binding	GO:0009086//methionine biosynthetic process;GO:0009616//virus induced gene silencing;GO:0010050//vegetative phase change;GO:0080188//RNA-directed DNA methylation;GO:0009630//gravitropism;GO:0000394//RNA splicing, via endonucleolytic cleavage and ligation
Thhalv10024819m	-1.04585	0.823259		-			K11323|1|2e-11|69.3|vcn:VOLCADRAFT_121342|histone arginine demethylase JMJD6 [EC:1.14.11.-;K11654|5|4e-08|58.5|osa:4337825|SWI/SNF-related matrix-associated actin-dependent regulator of chromatin subfamily A member 5 [EC:3.6.4.-	-	-	-
Thhalv10006114m	-1.04663	0.804243	zinc finger family protein	gi|297817300|ref|XP_002876533.1|	Arabidopsis lyrata subsp. lyrata	1.70766e-143	K11982|1|5e-20|97.4|ppp:PHYPADRAFT_169900|E3 ubiquitin-protein ligase RNF115/126 [EC:6.3.2.19	GO:0005634//nucleus	GO:0008270//zinc ion binding	GO:0009987//cellular process;GO:0009719;GO:1901700;GO:0008152//metabolic process;GO:0006950//response to stress;GO:0010033//response to organic substance
Thhalv10019007m	-1.04839	0.816297	myb-like transcription factor-like protein	gi|15222521|ref|NP_177158.1|	Arabidopsis thaliana	2.81364e-113	-	GO:0005634//nucleus	GO:0008270//zinc ion binding;GO:0003677//DNA binding;GO:0003700//sequence-specific DNA binding transcription factor activity;GO:0003682//chromatin binding	GO:0009753//response to jasmonic acid stimulus;GO:0009739//response to gibberellin stimulus;GO:0009651//response to salt stress;GO:0006355//regulation of transcription, DNA-dependent;GO:0009751//response to salicylic acid stimulus;GO:0009733//response to auxin stimulus;GO:0009737//response to abscisic acid stimulus;GO:0009723//response to ethylene stimulus;GO:0046686//response to cadmium ion;GO:0…
Thhalv10007102m	-1.05142	0.843541	hypothetical protein ARALYDRAFT_888870	gi|297849902|ref|XP_002892832.1|	Arabidopsis lyrata subsp. lyrata	0	K01528|1|8e-87|320|cme:CME019C|dynamin GTPase [EC:3.6.5.5	GO:0009504//cell plate;GO:0005739//mitochondrion;GO:0009506//plasmodesma;GO:0005938//cell cortex;GO:0005886//plasma membrane	GO:0003924//GTPase activity;GO:0005525//GTP binding	GO:0042732//D-xylose metabolic process;GO:0006184//GTP catabolic process;GO:0010152//pollen maturation;GO:0000266//mitochondrial fission
Thhalv10009726m	-1.05233	0.815741	hypothetical protein ARALYDRAFT_887918	gi|297848996|ref|XP_002892379.1|	Arabidopsis lyrata subsp. lyrata	2.09378e-104	-	GO:0005634//nucleus	-	-
Thhalv10011700m	-1.05259	0.842274	succinate dehydrogenase 5	gi|18401719|ref|NP_564506.1|	Arabidopsis thaliana	3.37711e-88	-	GO:0005749//mitochondrial respiratory chain complex II;GO:0005634//nucleus	-	GO:0006511//ubiquitin-dependent protein catabolic process;GO:0051788//response to misfolded protein;GO:0080129//proteasome core complex assembly;GO:0009853//photorespiration
Thhalv10013432m	-1.05341	0.80004	hypothetical protein ARALYDRAFT_919115	gi|297793435|ref|XP_002864602.1|	Arabidopsis lyrata subsp. lyrata	0	K04733|1|5e-55|214|smo:SELMODRAFT_230241|interleukin-1 receptor-associated kinase 4 [EC:2.7.11.1;K00924|3|1e-54|212|osa:4333912|[EC:2.7.1.-	GO:0005886//plasma membrane	GO:0005516//calmodulin binding;GO:0005524//ATP binding;GO:0004683//calmodulin-dependent protein kinase activity	GO:0006468//protein phosphorylation;GO:0009651//response to salt stress;GO:0009409//response to cold;GO:0009627//systemic acquired resistance;GO:0009737//response to abscisic acid stimulus;GO:0042542//response to hydrogen peroxide;GO:0009697//salicylic acid biosynthetic process
Thhalv10007523m	-1.05603	0.800707	CYP72C1	gi|297805802|ref|XP_002870785.1|	Arabidopsis lyrata subsp. lyrata	0	K15638|1|0.0|936|aly:ARALYDRAFT_494050|cytochrome P450, family 72, subfamily C, polypeptide 1;K15639|3|1e-91|335|aly:ARALYDRAFT_901457|cytochrome P450, family 734, subfamily A, polypeptide 1 (PHYB activation tagged suppressor 1) [EC:1.14.-.-;K10717|5|1e-65|249|aly:ARALYDRAFT_494132|cytokinin trans-hydroxylase	GO:0005739//mitochondrion	GO:0016705//oxidoreductase activity, acting on paired donors, with incorporation or reduction of molecular oxygen;GO:0009055//electron carrier activity;GO:0090411//brassinosteroid binding;GO:0004497//monooxygenase activity;GO:0019825//oxygen binding;GO:0020037//heme binding;GO:0005506//iron ion binding	GO:0016132//brassinosteroid biosynthetic process;GO:0055114//oxidation-reduction process;GO:0009416//response to light stimulus;GO:0009826//unidimensional cell growth
Thhalv10023125m	-1.0564	0.82139	putative S-locus lectin protein kinase family protein	gi|184160088|gb|ACC68155.1|	Arabidopsis halleri subsp. halleri	0	K13416|1|3e-62|238|rcu:RCOM_1534760|brassinosteroid insensitive 1-associated receptor kinase 1 [EC:2.7.10.1 2.7.11.1;K13417|5|4e-59|228|ath:AT2G13790|somatic embryogenesis receptor kinase 4 [EC:2.7.10.1 2.7.11.1	GO:0005886//plasma membrane	GO:0030246//carbohydrate binding;GO:0005524//ATP binding;GO:0004674//protein serine/threonine kinase activity	GO:0048544//recognition of pollen;GO:0006468//protein phosphorylation
Thhalv10004505m	-1.0566	0.814852	SAL2 phosphatase	gi|15237589|ref|NP_201205.1|	Arabidopsis thaliana	1.81847e-170	K15422|1|1e-171|600|ath:AT5G64000|3'(2'), 5'-bisphosphate nucleotidase / inositol polyphosphate 1-phosphatase [EC:3.1.3.7 3.1.3.57	GO:0009570//chloroplast stroma;GO:0005829//cytosol;GO:0005739//mitochondrion;GO:0005634//nucleus	GO:0008441//3'(2'),5'-bisphosphate nucleotidase activity;GO:0008934//inositol monophosphate 1-phosphatase activity;GO:0004441//inositol-1,4-bisphosphate 1-phosphatase activity;GO:0019204//nucleotide phosphatase activity	GO:0048767//root hair elongation;GO:0045892//negative regulation of transcription, DNA-dependent;GO:0009793//embryo development ending in seed dormancy;GO:0009414//response to water deprivation;GO:0009738//abscisic acid mediated signaling pathway;GO:0048573//photoperiodism, flowering;GO:0048481//ovule development;GO:0010587//miRNA catabolic process;GO:0034976//response to endoplasmic reticulum st…
Thhalv10021653m	-1.05706	0.807157	hypothetical protein ARALYDRAFT_317476	gi|297833358|ref|XP_002884561.1|	Arabidopsis lyrata subsp. lyrata	4.33616e-87	-	GO:0005739//mitochondrion	GO:0008270//zinc ion binding	-
Thhalv10014078m	-1.05896	0.859065		-			K11821|1|2e-62|237|ath:AT1G74100|desulfoglucosinolate sulfotransferase A/B/C [EC:2.8.2.-;K01014|3|3e-07|54.7|olu:OSTLU_32551|aryl sulfotransferase [EC:2.8.2.1	-	-	-
Thhalv10004701m	-1.05916	0.845854	basic leucine zipper 9	gi|18420842|ref|NP_568457.1|	Arabidopsis thaliana	6.59573e-126	K09060|1|1e-10|65.5|mtr:MTR_8g077950|plant G-box-binding factor;K04371|4|7e-09|59.7|vvi:100254083|extracellular signal-regulated kinase 1/2 [EC:2.7.11.24	GO:0005634//nucleus	GO:0043565//sequence-specific DNA binding;GO:0003700//sequence-specific DNA binding transcription factor activity;GO:0046982//protein heterodimerization activity;GO:0042803//protein homodimerization activity	GO:0006355//regulation of transcription, DNA-dependent;GO:0071333//cellular response to glucose stimulus
Thhalv10004836m	-1.05951	0.816409	GDSL-motif lipase	gi|297793885|ref|XP_002864827.1|		9.08107e-135	-	GO:0005576//extracellular region;GO:0005829//cytosol	GO:0004091//carboxylesterase activity	GO:0006629//lipid metabolic process
Thhalv10013694m	-1.06069	0.814496		-			-	-	-	-
Thhalv10013429m	-1.06157	0.85862	hypothetical protein ARALYDRAFT_325615	gi|297811185|ref|XP_002873476.1|	Arabidopsis lyrata subsp. lyrata	0	K00924|1|3e-26|118|aly:ARALYDRAFT_489138|[EC:2.7.1.-;K08245|3|3e-07|55.5|aly:ARALYDRAFT_314946|phytepsin [EC:3.4.23.40	GO:0048046//apoplast	GO:0003677//DNA binding;GO:0004190//aspartic-type endopeptidase activity	GO:0009627//systemic acquired resistance;GO:0034976//response to endoplasmic reticulum stress;GO:0000165//MAPK cascade;GO:0006508//proteolysis
Thhalv10002468m	-1.06195	0.859421		-			K09571|1|0.0|1038|ath:AT3G25230|FK506-binding protein 4/5 [EC:5.2.1.8	-	-	-
Thhalv10015981m	-1.06293	0.84214	proline-rich family protein	gi|15239936|ref|NP_196792.1|	Arabidopsis thaliana	6.3795e-29	-	GO:0005739//mitochondrion	GO:0005515//protein binding	-
Thhalv10000099m	-1.06765	0.818477	unnamed protein product	gi|312282203|dbj|BAJ33967.1|	Thellungiella halophila	0	K00511|1|0.0|947|ath:AT2G22830|squalene monooxygenase [EC:1.14.13.132	GO:0016021//integral to membrane;GO:0005576//extracellular region	GO:0009055//electron carrier activity;GO:0050660//flavin adenine dinucleotide binding;GO:0004506//squalene monooxygenase activity	GO:0009753//response to jasmonic acid stimulus;GO:0055114//oxidation-reduction process;GO:0009744//response to sucrose stimulus;GO:0010224//response to UV-B;GO:0009813//flavonoid biosynthetic process;GO:0010264//myo-inositol hexakisphosphate biosynthetic process;GO:0009611//response to wounding;GO:0019745//pentacyclic triterpenoid biosynthetic process;GO:0016126//sterol biosynthetic process
Thhalv10016314m	-1.06863	0.864202	hypothetical protein ARALYDRAFT_482690	gi|297827211|ref|XP_002881488.1|	Arabidopsis lyrata subsp. lyrata	0	K10775|1|0.0|1370|aly:ARALYDRAFT_482690|phenylalanine ammonia-lyase [EC:4.3.1.24	GO:0005829//cytosol	GO:0045548//phenylalanine ammonia-lyase activity	GO:0006979//response to oxidative stress;GO:0006952//defense response;GO:0006598//polyamine catabolic process;GO:0009805//coumarin biosynthetic process;GO:0010224//response to UV-B;GO:0009800//cinnamic acid biosynthetic process;GO:0009611//response to wounding;GO:0006559//L-phenylalanine catabolic process;GO:0009963//positive regulation of flavonoid biosynthetic process;GO:0042398//cellular modif…
Thhalv10020394m	-1.06906	0.868695		-			K01739|1|0.0|1009|aly:ARALYDRAFT_477417|cystathionine gamma-synthase [EC:2.5.1.48	-	-	-
Thhalv10010003m	-1.06911	0.853327		-			K13420|1|5e-40|163|osa:4337016|LRR receptor-like serine/threonine-protein kinase FLS2 [EC:2.7.11.1	-	-	-
Thhalv10020072m	-1.06955	0.847189		-			K06694|1|2e-19|96.7|sbi:SORBI_01g007540|26S proteasome non-ATPase regulatory subunit 10	-	-	-
Thhalv10019058m	-1.06999	0.802575	ATWHY2	gi|297841891|ref|XP_002888827.1|	Arabidopsis lyrata subsp. lyrata	2.48326e-100	-	GO:0005739//mitochondrion;GO:0009507//chloroplast;GO:0005634//nucleus	GO:0003677//DNA binding	GO:0006952//defense response;GO:0009086//methionine biosynthetic process;GO:0006281//DNA repair;GO:0006355//regulation of transcription, DNA-dependent;GO:0000394//RNA splicing, via endonucleolytic cleavage and ligation
Thhalv10026770m	-1.07008	0.865426		-			K01610|1|0.0|1283|ath:AT4G37870|phosphoenolpyruvate carboxykinase (ATP) [EC:4.1.1.49	-	-	-
Thhalv10022823m	-1.07141	0.807891	peptide methionine sulfoxide reductase family protein	gi|297832444|ref|XP_002884104.1|	Arabidopsis lyrata subsp. lyrata	6.5313e-130	K07304|1|3e-99|360|vvi:100241959|peptide-methionine (S)-S-oxide reductase [EC:1.8.4.11	GO:0016023//cytoplasmic membrane-bounded vesicle;GO:0009507//chloroplast	GO:0008113//peptide-methionine-(S)-S-oxide reductase activity	GO:0006464//cellular protein modification process;GO:0055114//oxidation-reduction process
Thhalv10010504m	-1.07477	0.848634	unnamed protein product	gi|312281555|dbj|BAJ33643.1|	Thellungiella halophila	0	K01501|1|1e-167|587|ath:AT3G44300|nitrilase [EC:3.5.5.1;K13035|4|3e-139|493|aly:ARALYDRAFT_662033|beta-cyano-L-alanine hydratase/nitrilase [EC:3.5.5.1 3.5.5.4	GO:0005829//cytosol;GO:0009506//plasmodesma;GO:0009507//chloroplast;GO:0005886//plasma membrane;GO:0048046//apoplast	GO:0080061//indole-3-acetonitrile nitrilase activity;GO:0080109//indole-3-acetonitrile nitrile hydratase activity	GO:0009684//indoleacetic acid biosynthetic process;GO:0009617//response to bacterium;GO:0019762//glucosinolate catabolic process;GO:0009970//cellular response to sulfate starvation;GO:0046686//response to cadmium ion
Thhalv10008839m	-1.07616	0.807935	hypothetical protein ARALYDRAFT_889285	gi|297850250|ref|XP_002893006.1|	Arabidopsis lyrata subsp. lyrata	4.35589e-97	K14489|1|2e-15|81.3|vvi:100263145|arabidopsis histidine kinase 2/3/4 (cytokinin receptor) [EC:2.7.13.3	GO:0009506//plasmodesma;GO:0009505//plant-type cell wall;GO:0046658//anchored to plasma membrane	GO:0001872//(1->3)-beta-D-glucan binding	GO:0010162//seed dormancy process;GO:0009069//serine family amino acid metabolic process;GO:0052543//callose deposition in cell wall;GO:0000096//sulfur amino acid metabolic process;GO:0008652//cellular amino acid biosynthetic process;GO:0009740//gibberellic acid mediated signaling pathway;GO:0009664//plant-type cell wall organization
Thhalv10004962m	-1.07736	0.808313	unnamed protein product	gi|312283391|dbj|BAJ34561.1|	Thellungiella halophila	2.72647e-100	K14492|1|1e-86|317|aly:ARALYDRAFT_496477|two-component response regulator ARR-A family	GO:0005737//cytoplasm;GO:0005634//nucleus	GO:0016301//kinase activity;GO:0005515//protein binding;GO:0000156//phosphorelay response regulator activity	GO:0010363//regulation of plant-type hypersensitive response;GO:0010114//response to red light;GO:0006355//regulation of transcription, DNA-dependent;GO:0006612//protein targeting to membrane;GO:0016310//phosphorylation;GO:0000160//two-component signal transduction system (phosphorelay);GO:0009736//cytokinin mediated signaling pathway;GO:0009963//positive regulation of flavonoid biosynthetic proc…
Thhalv10027617m	-1.07968	0.853394		-			K09291|1|8e-26|119|ath:AT1G79280|nucleoprotein TPR	-	-	-
Thhalv10028870m	-1.07993	0.835379		-			K01183|1|9e-90|328|ath:AT3G12500|chitinase [EC:3.2.1.14	-	-	-
Thhalv10028642m	-1.08146	0.866249	5'-adenylylsulfate reductase 1	gi|15233591|ref|NP_192370.1|	Arabidopsis thaliana	0	K05907|1|0.0|855|ath:AT4G04610|adenylyl-sulfate reductase (glutathione) [EC:1.8.4.9	GO:0009534//chloroplast thylakoid;GO:0009570//chloroplast stroma	GO:0009973//adenylyl-sulfate reductase activity;GO:0033741	GO:0009684//indoleacetic acid biosynthetic process;GO:0000103//sulfate assimilation;GO:0045454//cell redox homeostasis;GO:0019419//sulfate reduction;GO:0019761//glucosinolate biosynthetic process;GO:0019344//cysteine biosynthetic process
Thhalv10025859m	-1.08173	0.848812	hypothetical protein ARALYDRAFT_493093	gi|297800302|ref|XP_002868035.1|	Arabidopsis lyrata subsp. lyrata	3.2207e-160	-	GO:0005737//cytoplasm	-	GO:0048437//floral organ development;GO:0010359//regulation of anion channel activity;GO:0000041//transition metal ion transport;GO:0010583//response to cyclopentenone;GO:0048438//floral whorl development;GO:0009407//toxin catabolic process
Thhalv10024780m	-1.08187	0.810582		-			-	-	-	-
Thhalv10007845m	-1.08395	0.870474	S-adenosylmethionine synthetase	gi|166872|gb|AAA32868.1|	Arabidopsis thaliana	0	K00789|1|0.0|794|ath:AT1G02500|S-adenosylmethionine synthetase [EC:2.5.1.6	GO:0005618//cell wall;GO:0005730//nucleolus;GO:0005829//cytosol;GO:0070062//extracellular vesicular exosome;GO:0009506//plasmodesma;GO:0005886//plasma membrane	GO:0004478//methionine adenosyltransferase activity;GO:0005507//copper ion binding;GO:0005524//ATP binding	GO:0006094//gluconeogenesis;GO:0009611//response to wounding;GO:0009805//coumarin biosynthetic process;GO:0006833//water transport;GO:0009693//ethylene biosynthetic process;GO:0009651//response to salt stress;GO:0007033//vacuole organization;GO:0006972//hyperosmotic response;GO:0006730//one-carbon metabolic process;GO:0007030//Golgi organization;GO:0006096//glycolysis;GO:0006598//polyamine catabo…
Thhalv10017380m	-1.08472	0.835135	hypothetical protein ARALYDRAFT_902145	gi|297822855|ref|XP_002879310.1|	Arabidopsis lyrata subsp. lyrata	8.19365e-74	K05765|1|7e-75|278|aly:ARALYDRAFT_902145|cofilin	GO:0005737//cytoplasm;GO:0015629//actin cytoskeleton	GO:0003779//actin binding	GO:0030042//actin filament depolymerization
Thhalv10025785m	-1.08614	0.824504	WRKY DNA-binding protein 18	gi|13506731|gb|AAK28308.1|AF224698_1	Arabidopsis thaliana	1.23357e-140	K13424|1|1e-16|86.3|rcu:RCOM_0664190|WRKY transcription factor 33	GO:0005634//nucleus	GO:0042802//identical protein binding;GO:0043565//sequence-specific DNA binding;GO:0003700//sequence-specific DNA binding transcription factor activity	GO:0031348//negative regulation of defense response;GO:0009867//jasmonic acid mediated signaling pathway;GO:0009697//salicylic acid biosynthetic process;GO:0009862//systemic acquired resistance, salicylic acid mediated signaling pathway;GO:0010363//regulation of plant-type hypersensitive response;GO:0010310//regulation of hydrogen peroxide metabolic process;GO:0016045//detection of bacterium;GO:0…
Thhalv10017076m	-1.0899	0.811605	uclacyanin 1	gi|15225223|ref|NP_180789.1|	Arabidopsis thaliana	2.40062e-123	K03006|1|2e-08|58.5|vcn:VOLCADRAFT_80692|DNA-directed RNA polymerase II subunit RPB1 [EC:2.7.7.6;K01115|4|3e-08|57.8|vcn:VOLCADRAFT_99471|phospholipase D [EC:3.1.4.4	GO:0005886//plasma membrane;GO:0031225//anchored to membrane	GO:0005507//copper ion binding;GO:0009055//electron carrier activity	GO:0048767//root hair elongation
Thhalv10016662m	-1.09045	0.822102	endonuclease	gi|42569699|ref|NP_181280.3|		0	K01099|1|2e-54|211|ota:Ot04g02290|phosphatidylinositol-bisphosphatase [EC:3.1.3.36	GO:0005737//cytoplasm	GO:0004519//endonuclease activity;GO:0004527//exonuclease activity	GO:0046854//phosphatidylinositol phosphorylation
Thhalv10026725m	-1.09146	0.849835		-			K13217|1|8e-16|82.8|vvi:100243465|pre-mRNA-processing factor 39;K12619|2|1e-15|82.4|vvi:100260845|5'-3' exoribonuclease 2 [EC:3.1.13.-;K13148|3|4e-15|80.5|vvi:100261060|integrator complex subunit 11 [EC:3.1.27.-;K14321|4|9e-15|79.3|vvi:100243153|nucleoporin-like protein 2	-	-	-
Thhalv10016527m	-1.09206	0.851548	cytochrome P450, family 712, subfamily A, polypeptide 1	gi|15227911|ref|NP_181754.1|	Arabidopsis thaliana	0	K13261|1|8e-113|405|gmx:100776878|cytochrome P450, family 93, subfamily A, polypeptide 1 (3,9-dihydroxypterocarpan 6a-monooxygenase) [EC:1.14.13.28;K15814|2|3e-103|374|gmx:100037459|beta-amyrin 24-hydroxylase [EC:1.14.99.43;K00517|3|5e-103|373|ath:AT4G15350|[EC:1.14.-.-;K13257|5|2e-86|318|gmx:100037450|cytochrome P450, family 93, subfamily C (2-hydroxyisoflavanone synthase) [EC:1.14.13.86	GO:0005576//extracellular region	GO:0020037//heme binding;GO:0033771;GO:0005506//iron ion binding;GO:0009055//electron carrier activity;GO:0019825//oxygen binding	GO:0055114//oxidation-reduction process
Thhalv10020122m	-1.09235	0.871275		-			K14306|1|1e-11|70.5|rcu:RCOM_1609340|nuclear pore complex protein Nup62;K12822|3|5e-10|65.1|aly:ARALYDRAFT_893524|RNA-binding protein 25;K10395|4|5e-10|65.1|sbi:SORBI_04g028210|kinesin family member 4/7/21/27;K09291|5|7e-10|64.7|sbi:SORBI_04g028320|nucleoprotein TPR	-	-	-
Thhalv10005593m	-1.0938	0.852682	calmodulin binding protein	gi|297808721|ref|XP_002872244.1|	Arabidopsis lyrata subsp. lyrata	0	K02183|1|4e-61|234|gmx:100790087|calmodulin	GO:0005634//nucleus	GO:0043565//sequence-specific DNA binding;GO:0003700//sequence-specific DNA binding transcription factor activity;GO:0005516//calmodulin binding	GO:0031348//negative regulation of defense response;GO:0019684//photosynthesis, light reaction;GO:0009595//detection of biotic stimulus;GO:0009867//jasmonic acid mediated signaling pathway;GO:0009862//systemic acquired resistance, salicylic acid mediated signaling pathway;GO:0006944//cellular membrane fusion;GO:0010363//regulation of plant-type hypersensitive response;GO:0009816//defense response…
Thhalv10007774m	-1.09529	0.815074	nuclear transport factor 2 family protein	gi|297844274|ref|XP_002890018.1|	Arabidopsis lyrata subsp. lyrata	0	K12741|1|4e-10|64.7|zma:100382538|heterogeneous nuclear ribonucleoprotein A1/A3	GO:0005737//cytoplasm	GO:0003723//RNA binding;GO:0000166//nucleotide binding	GO:0009165//nucleotide biosynthetic process;GO:0006913//nucleocytoplasmic transport
Thhalv10001537m	-1.0956	0.868094		-			-	-	-	-
Thhalv10011271m	-1.09802	0.835958	leucine-rich repeat transmembrane protein kinase	gi|95020537|gb|ABF50792.1|	Isatis tinctoria	0	K13430|1|1e-65|249|pop:POPTR_413452|serine/threonine-protein kinase PBS1 [EC:2.7.11.1	GO:0005829//cytosol;GO:0016021//integral to membrane;GO:0005576//extracellular region;GO:0005634//nucleus;GO:0005886//plasma membrane	GO:0004674//protein serine/threonine kinase activity;GO:0004713//protein tyrosine kinase activity;GO:0005524//ATP binding	GO:0006468//protein phosphorylation;GO:0007169//transmembrane receptor protein tyrosine kinase signaling pathway
Thhalv10000897m	-1.09947	0.835201	Probable acetyl-CoA acetyltransferase, cytosolic 2; AltName: Full=Cytosolic acetoacetyl-CoA thiolase 2; Short=Thiolase 2	gi|73919864|sp|Q9FIK7.1|THIC2_ARATH		0	K00626|1|0.0|771|aly:ARALYDRAFT_494196|acetyl-CoA C-acetyltransferase [EC:2.3.1.9	GO:0005777//peroxisome;GO:0005886//plasma membrane	GO:0003985//acetyl-CoA C-acetyltransferase activity	GO:0019745//pentacyclic triterpenoid biosynthetic process;GO:0016126//sterol biosynthetic process
Thhalv10026401m	-1.10234	0.814318	hypothetical protein ARALYDRAFT_491553	gi|297802852|ref|XP_002869310.1|	Arabidopsis lyrata subsp. lyrata	2.40222e-80	-	GO:0009506//plasmodesma;GO:0046658//anchored to plasma membrane;GO:0005576//extracellular region	GO:0005507//copper ion binding;GO:0009055//electron carrier activity	GO:0000911//cytokinesis by cell plate formation;GO:0051225//spindle assembly;GO:0010075//regulation of meristem growth;GO:0016572//histone phosphorylation;GO:0006084//acetyl-CoA metabolic process
Thhalv10001753m	-1.10311	0.86994		-			K13448|1|1e-115|413|ath:AT2G43290|calcium-binding protein CML	-	-	-
Thhalv10010180m	-1.10352	0.84283	unnamed protein product	gi|312283409|dbj|BAJ34570.1|	Thellungiella halophila	0	K14638|1|1e-101|369|rcu:RCOM_0730410|solute carrier family 15 (peptide/histidine transporter), member 3/4	GO:0009506//plasmodesma;GO:0005886//plasma membrane	GO:0015112//nitrate transmembrane transporter activity;GO:0090448//glucosinolate:hydrogen symporter activity	GO:0090408//phloem nitrate loading;GO:0006857//oligopeptide transport;GO:0010106//cellular response to iron ion starvation;GO:0006826//iron ion transport;GO:0090449//phloem glucosinolate loading;GO:0010167//response to nitrate;GO:1901349//glucosinolate transport;GO:0080167//response to karrikin
Thhalv10001404m	-1.10387	0.862156		-			K00800|1|0.0|962|ath:AT2G45300|3-phosphoshikimate 1-carboxyvinyltransferase [EC:2.5.1.19	-	-	-
Thhalv10018230m	-1.10396	0.839827		-			-	-	-	-
Thhalv10026505m	-1.10761	0.868317	predicted protein	gi|297798924|ref|XP_002867346.1|	Arabidopsis lyrata subsp. lyrata	2.64097e-71	K01115|1|2e-23|78.6|vcn:VOLCADRAFT_99471|phospholipase D [EC:3.1.4.4	-	-	-
Thhalv10019639m	-1.10826	0.801197	S-adenosyl-L-methionine:carboxyl methyltransferase family protein	gi|297841521|ref|XP_002888642.1|	Arabidopsis lyrata subsp. lyrata	1.06323e-177	K08241|1|2e-48|191|rcu:RCOM_1595240|jasmonate O-methyltransferase [EC:2.1.1.141	GO:0005634//nucleus	GO:0008757//S-adenosylmethionine-dependent methyltransferase activity	GO:0032259//methylation
Thhalv10017118m	-1.11035	0.869718	putative tropinone reductase-15	gi|158828244|gb|ABW81121.1|	Boechera divaricarpa	1.86271e-123	K08081|1|3e-123|439|aly:ARALYDRAFT_481846|tropine dehydrogenase [EC:1.1.1.206	-	GO:0016491//oxidoreductase activity;GO:0000166//nucleotide binding	GO:0010264//myo-inositol hexakisphosphate biosynthetic process;GO:0055114//oxidation-reduction process
Thhalv10026489m	-1.11141	0.873276	hypothetical protein ARALYDRAFT_492500	gi|297799620|ref|XP_002867694.1|	Arabidopsis lyrata subsp. lyrata	8.74973e-77	-	GO:0005829//cytosol;GO:0005773//vacuole;GO:0005634//nucleus	GO:0005507//copper ion binding	GO:0015706//nitrate transport;GO:0009750//response to fructose stimulus;GO:0009651//response to salt stress;GO:0042742//defense response to bacterium;GO:0010106//cellular response to iron ion starvation;GO:0010228//vegetative to reproductive phase transition of meristem;GO:0016114//terpenoid biosynthetic process;GO:0006826//iron ion transport;GO:0006833//water transport;GO:0010167//response to ni…
Thhalv10016924m	-1.11345	0.862201	putative peroxidase	gi|3241946|gb|AAC23733.1|	Arabidopsis thaliana	4.9116e-173	K00430|1|4e-174|608|ath:AT2G41480|peroxidase [EC:1.11.1.7	GO:0005576//extracellular region	GO:0020037//heme binding;GO:0046872//metal ion binding;GO:0004601//peroxidase activity	GO:0055114//oxidation-reduction process;GO:0000041//transition metal ion transport;GO:0006979//response to oxidative stress
Thhalv10017240m	-1.11584	0.849635	Casparian strip membrane protein 1	gi|391738035|sp|P0DI49.1|CASP_RAPRA		3.31706e-98	-	GO:0048226//Casparian strip;GO:0016020//membrane	GO:0042803//protein homodimerization activity	GO:0042545//cell wall modification;GO:0007043//cell-cell junction assembly;GO:0045492//xylan biosynthetic process;GO:0010413//glucuronoxylan metabolic process
Thhalv10000270m	-1.11884	0.851281	unnamed protein product	gi|312283083|dbj|BAJ34407.1|	Thellungiella halophila	7.71229e-166	K13425|1|6e-24|110|pop:POPTR_755334|WRKY transcription factor 22;K13426|3|3e-22|104|aly:ARALYDRAFT_492514|WRKY transcription factor 29	GO:0005634//nucleus	GO:0005516//calmodulin binding;GO:0043565//sequence-specific DNA binding;GO:0003700//sequence-specific DNA binding transcription factor activity	GO:0035556//intracellular signal transduction;GO:0009693//ethylene biosynthetic process;GO:0006355//regulation of transcription, DNA-dependent;GO:0002679//respiratory burst involved in defense response;GO:0010200//response to chitin
Thhalv10000829m	-1.12195	0.80371	cysteine	gi|15227873|ref|NP_179351.1|		0	-	GO:0009941//chloroplast envelope;GO:0009506//plasmodesma;GO:0016020//membrane;GO:0005634//nucleus	-	-
Thhalv10008522m	-1.12335	0.820879	hypothetical protein ARALYDRAFT_471972	gi|297844716|ref|XP_002890239.1|	Arabidopsis lyrata subsp. lyrata	8.52111e-97	-	GO:0009506//plasmodesma;GO:0005886//plasma membrane	-	-
Thhalv10010565m	-1.1264	0.859399	disease resistance-responsive, dirigent domain-containing protein	gi|15233217|ref|NP_191083.1|	Arabidopsis thaliana	1.39389e-148	-	GO:0005576//extracellular region	-	GO:0048765//root hair cell differentiation;GO:0006952//defense response;GO:0009807//lignan biosynthetic process
Thhalv10026168m	-1.12747	0.802042	calcium ion binding protein	gi|297803450|ref|XP_002869609.1|	Arabidopsis lyrata subsp. lyrata	1.85838e-122	K13448|1|1e-123|440|aly:ARALYDRAFT_492166|calcium-binding protein CML	GO:0005737//cytoplasm;GO:0005634//nucleus	GO:0005509//calcium ion binding	GO:0009693//ethylene biosynthetic process;GO:0010359//regulation of anion channel activity;GO:0000041//transition metal ion transport;GO:0009860//pollen tube growth;GO:0007165//signal transduction;GO:0010583//response to cyclopentenone;GO:0009407//toxin catabolic process;GO:0009827//plant-type cell wall modification
Thhalv10008160m	-1.12957	0.803265	xyloglucan:xyloglucosyl transferase	gi|15223878|ref|NP_172925.1|	Arabidopsis thaliana	1.23536e-177	K08235|1|1e-178|624|ath:AT1G14720|xyloglucan:xyloglucosyl transferase [EC:2.4.1.207	GO:0005618//cell wall;GO:0048046//apoplast	GO:0016762//xyloglucan:xyloglucosyl transferase activity;GO:0004553//hydrolase activity, hydrolyzing O-glycosyl compounds	GO:0010154//fruit development;GO:0080086//stamen filament development;GO:0010087//phloem or xylem histogenesis;GO:0006073//cellular glucan metabolic process
Thhalv10026213m	-1.13115	0.866048	hypothetical protein ARALYDRAFT_492886	gi|297804162|ref|XP_002869965.1|	Arabidopsis lyrata subsp. lyrata	2.82996e-88	-	GO:0009536//plastid;GO:0005634//nucleus	GO:0043394//proteoglycan binding;GO:0030246//carbohydrate binding	GO:0010363//regulation of plant-type hypersensitive response;GO:0009625//response to insect;GO:0009750//response to fructose stimulus;GO:0009651//response to salt stress;GO:0009963//positive regulation of flavonoid biosynthetic process;GO:0006612//protein targeting to membrane;GO:0006833//water transport
Thhalv10008462m	-1.13254	0.81096	acid phosphatase class B family protein	gi|297848626|ref|XP_002892194.1|	Arabidopsis lyrata subsp. lyrata	2.03328e-141	K02866|1|2e-17|88.2|osa:4332737|large subunit ribosomal protein L10e	GO:0005774//vacuolar membrane;GO:0009505//plant-type cell wall;GO:0009507//chloroplast;GO:0005576//extracellular region;GO:0009506//plasmodesma	GO:0003993//acid phosphatase activity	GO:0030243//cellulose metabolic process;GO:0009825//multidimensional cell growth;GO:0030003//cellular cation homeostasis;GO:0043481//anthocyanin accumulation in tissues in response to UV light;GO:0048767//root hair elongation;GO:0000271//polysaccharide biosynthetic process;GO:0070838//divalent metal ion transport;GO:0019761//glucosinolate biosynthetic process;GO:0009684//indoleacetic acid biosynt…
Thhalv10028541m	-1.13368	0.834423	oxidoreductase, 2OG-Fe(II) oxygenase family protein	gi|15236223|ref|NP_192203.1|	Arabidopsis thaliana	0	K10767|1|1e-28|126|sbi:SORBI_06g033940|alkylated DNA repair protein alkB homolog 5 [EC:1.14.11.-;K10770|3|3e-07|55.8|ota:Ot13g02430|alkylated DNA repair protein alkB homolog 8 [EC:1.14.11.- 2.1.1.229	-	GO:0016706//oxidoreductase activity, acting on paired donors, with incorporation or reduction of molecular oxygen, 2-oxoglutarate as one donor, and incorporation of one atom each of oxygen into both donors	GO:0080167//response to karrikin;GO:0055114//oxidation-reduction process
Thhalv10004569m	-1.13524	0.820723	Ribonucleoside-diphosphate reductase small chain C	gi|15232077|ref|NP_189342.1|	Arabidopsis thaliana	0	K10808|1|0.0|664|ath:AT3G27060|ribonucleoside-diphosphate reductase subunit M2 [EC:1.17.4.1	GO:0005971//ribonucleoside-diphosphate reductase complex	GO:0046914//transition metal ion binding;GO:0004748//ribonucleoside-diphosphate reductase activity, thioredoxin disulfide as acceptor	GO:0012501//programmed cell death;GO:0055114//oxidation-reduction process;GO:0006281//DNA repair;GO:0051726//regulation of cell cycle;GO:0009165//nucleotide biosynthetic process;GO:0006261//DNA-dependent DNA replication;GO:0009186//deoxyribonucleoside diphosphate metabolic process;GO:0007275//multicellular organismal development
Thhalv10016936m	-1.13547	0.821435	hypothetical protein ARALYDRAFT_482962	gi|297823827|ref|XP_002879796.1|	Arabidopsis lyrata subsp. lyrata	6.27586e-167	-	GO:0005576//extracellular region	-	GO:0048765//root hair cell differentiation;GO:0006952//defense response;GO:0009807//lignan biosynthetic process
Thhalv10010271m	-1.13765	0.845343	unnamed protein product	gi|312283557|dbj|BAJ34644.1|	Thellungiella halophila	0	K00128|1|0.0|1013|aly:ARALYDRAFT_485161|aldehyde dehydrogenase (NAD+) [EC:1.2.1.3	GO:0009507//chloroplast;GO:0005739//mitochondrion	GO:0004028//3-chloroallyl aldehyde dehydrogenase activity;GO:0004029//aldehyde dehydrogenase (NAD) activity;GO:0005524//ATP binding;GO:0001758//retinal dehydrogenase activity	GO:0046686//response to cadmium ion;GO:0055114//oxidation-reduction process
Thhalv10013989m	-1.13856	0.815697		-			K05278|1|5e-52|203|vvi:100232938|flavonol synthase [EC:1.14.11.23	-	-	-
Thhalv10010715m	-1.13913	0.815586	cyclin-dependent kinase inhibitor 2	gi|15229815|ref|NP_190632.1|	Arabidopsis thaliana	1.44022e-65	-	GO:0005634//nucleus	GO:0005515//protein binding;GO:0004861//cyclin-dependent protein serine/threonine kinase inhibitor activity	GO:0000278//mitotic cell cycle;GO:0010440//stomatal lineage progression;GO:0048367//shoot system development;GO:0042023//DNA endoreduplication;GO:0045736//negative regulation of cyclin-dependent protein serine/threonine kinase activity;GO:0010102//lateral root morphogenesis
Thhalv10022446m	-1.13937	0.808269	sulfotransferase family protein	gi|15230602|ref|NP_190093.1|	Arabidopsis thaliana	1.90442e-57	K11821|1|3e-24|109|ath:AT1G74100|desulfoglucosinolate sulfotransferase A/B/C [EC:2.8.2.-	GO:0005737//cytoplasm;GO:0005634//nucleus	GO:0080118//brassinosteroid sulfotransferase activity	GO:0016131//brassinosteroid metabolic process;GO:0009812//flavonoid metabolic process;GO:0009736//cytokinin mediated signaling pathway
Thhalv10020096m	-1.14456	0.84045		-			K04079|1|0.0|1236|rcu:RCOM_0483320|molecular chaperone HtpG	-	-	-
Thhalv10008027m	-1.14457	0.851214	kelch repeat-containing F-box family protein	gi|297844472|ref|XP_002890117.1|	Arabidopsis lyrata subsp. lyrata	0	-	GO:0005634//nucleus	-	-
Thhalv10017241m	-1.14499	0.82377	Casparian strip membrane protein 1	gi|391738035|sp|P0DI49.1|CASP_RAPRA		7.13129e-96	-	GO:0048226//Casparian strip;GO:0016020//membrane	GO:0042803//protein homodimerization activity	GO:0042545//cell wall modification;GO:0007043//cell-cell junction assembly;GO:0045492//xylan biosynthetic process;GO:0010413//glucuronoxylan metabolic process
Thhalv10002494m	-1.14522	0.86507		-			K03320|1|0.0|851|ath:AT4G13510|ammonium transporter, Amt family	-	-	-
Thhalv10000450m	-1.1455	0.8614	HXXXD-type acyl-transferase-like protein	gi|15230049|ref|NP_189610.1|	Arabidopsis thaliana	6.03664e-173	K14329|1|3e-152|536|ath:AT5G61160|agmatine coumaroyltransferase [EC:2.3.1.64 2.3.1.-;K13065|3|1e-21|102|pop:POPTR_784746|shikimate O-hydroxycinnamoyltransferase [EC:2.3.1.133	GO:0005829//cytosol	GO:0003985//acetyl-CoA C-acetyltransferase activity;GO:0050736//O-malonyltransferase activity;GO:0047634//agmatine N4-coumaroyltransferase activity	GO:0050896//response to stimulus;GO:0009718//anthocyanin-containing compound biosynthetic process;GO:0015824//proline transport;GO:0019745//pentacyclic triterpenoid biosynthetic process;GO:0016126//sterol biosynthetic process
Thhalv10013848m	-1.14582	0.856241		-			K11279|1|0.0|744|aly:ARALYDRAFT_357912|nucleosome assembly protein 1-like 1	-	-	-
Thhalv10014884m	-1.14912	0.862446	C2H2-type zinc finger protein	gi|15238538|ref|NP_200790.1|	Arabidopsis thaliana	1.51915e-79	-	GO:0005634//nucleus	GO:0008270//zinc ion binding;GO:0003676//nucleic acid binding;GO:0003700//sequence-specific DNA binding transcription factor activity	GO:0006979//response to oxidative stress;GO:0045926//negative regulation of growth;GO:0009753//response to jasmonic acid stimulus;GO:0010224//response to UV-B;GO:0009620//response to fungus;GO:0009414//response to water deprivation;GO:0010286//heat acclimation;GO:0006355//regulation of transcription, DNA-dependent;GO:0009611//response to wounding;GO:0009695//jasmonic acid biosynthetic process;GO:…
Thhalv10019263m	-1.15006	0.824615	translation initiation factor eIF-5A	gi|15222317|ref|NP_177100.1|	Arabidopsis thaliana	3.97293e-84	K03263|1|3e-85|312|ath:AT1G69410|translation initiation factor 5A	GO:0005737//cytoplasm	GO:0003743//translation initiation factor activity;GO:0003746//translation elongation factor activity;GO:0043022//ribosome binding	GO:0006413//translational initiation;GO:0006452//translational frameshifting;GO:0008612//peptidyl-lysine modification to hypusine;GO:0045905//positive regulation of translational termination;GO:0010089//xylem development;GO:0045901//positive regulation of translational elongation
Thhalv10014374m	-1.15111	0.813584		-			-	-	-	-
Thhalv10027817m	-1.15272	0.87401		-			K01915|1|0.0|728|aly:ARALYDRAFT_915897|glutamine synthetase [EC:6.3.1.2	-	-	-
Thhalv10020667m	-1.15331	0.869585		-			K15450|1|2e-15|82.8|bdi:100836909|tRNA wybutosine-synthesizing protein 3 [EC:2.1.1.-	-	-	-
Thhalv10025084m	-1.15547	0.871119		-			K00030|1|6e-81|300|vvi:100242228|isocitrate dehydrogenase (NAD+) [EC:1.1.1.41;K09588|2|5e-54|210|aly:ARALYDRAFT_908485|cytochrome P450, family 90, subfamily A, polypeptide 1 [EC:1.14.-.-;K09587|3|9e-54|209|sbi:SORBI_01g041900|cytochrome P450, family 90, subfamily B, polypeptide 1 (steroid 22-alpha-hydroxylase) [EC:1.14.13.-	-	-	-
Thhalv10019043m	-1.15563	0.808647	expansin protein 1	gi|269999985|gb|ACZ57921.1|	Brassica juncea	5.31897e-142	-	GO:0009505//plant-type cell wall;GO:0005576//extracellular region;GO:0016020//membrane	GO:0005199//structural constituent of cell wall	GO:0009831//plant-type cell wall modification involved in multidimensional cell growth;GO:0009828//plant-type cell wall loosening;GO:0009739//response to gibberellin stimulus;GO:0009826//unidimensional cell growth;GO:0010119//regulation of stomatal movement;GO:0010114//response to red light;GO:0006949//syncytium formation
Thhalv10028381m	-1.15597	0.862268	Leucine-rich repeat-containing protein	gi|186511602|ref|NP_849538.2|	Arabidopsis thaliana	0	K00924|1|1e-150|532|aly:ARALYDRAFT_473063|[EC:2.7.1.-;K13420|3|7e-149|526|sbi:SORBI_06g028760|LRR receptor-like serine/threonine-protein kinase FLS2 [EC:2.7.11.1	GO:0016021//integral to membrane;GO:0009506//plasmodesma;GO:0005634//nucleus;GO:0005886//plasma membrane	GO:0004674//protein serine/threonine kinase activity;GO:0004713//protein tyrosine kinase activity;GO:0005524//ATP binding	GO:0006468//protein phosphorylation;GO:0006857//oligopeptide transport;GO:0007169//transmembrane receptor protein tyrosine kinase signaling pathway;GO:0009627//systemic acquired resistance;GO:0031347//regulation of defense response;GO:0006995//cellular response to nitrogen starvation;GO:0000165//MAPK cascade
Thhalv10027971m	-1.1561	0.850214	avirulence induced protein 2 like protein	gi|15242449|ref|NP_198788.1|	Arabidopsis thaliana	3.37071e-71	-	GO:0009507//chloroplast;GO:0005829//cytosol;GO:0005886//plasma membrane;GO:0005634//nucleus	-	GO:0019684//photosynthesis, light reaction;GO:0031348//negative regulation of defense response;GO:0009595//detection of biotic stimulus;GO:0042744//hydrogen peroxide catabolic process;GO:0009867//jasmonic acid mediated signaling pathway;GO:0009697//salicylic acid biosynthetic process;GO:0006833//water transport;GO:0009862//systemic acquired resistance, salicylic acid mediated signaling pathway;GO…
Thhalv10025268m	-1.15734	0.847322		-			K09284|1|0.0|749|ath:AT4G36920|AP2-like factor, euAP2 lineage	-	-	-
Thhalv10027677m	-1.15752	0.81156		-			K13418|1|3e-48|191|aly:ARALYDRAFT_895025|somatic embryogenesis receptor kinase 1 [EC:2.7.10.1 2.7.11.1;K13417|4|1e-45|183|aly:ARALYDRAFT_899604|somatic embryogenesis receptor kinase 4 [EC:2.7.10.1 2.7.11.1	-	-	-
Thhalv10000751m	-1.15894	0.844854	predicted protein	gi|297791243|ref|XP_002863506.1|	Arabidopsis lyrata subsp. lyrata	0	K06685|1|1e-13|77.8|ath:AT4G19050|maintenance of ploidy protein MOB1 (MPS1 binder 1)	GO:0005737//cytoplasm	GO:0032550;GO:0043168;GO:0032559	GO:0010114//response to red light;GO:0042742//defense response to bacterium;GO:0007165//signal transduction
Thhalv10013538m	-1.15915	0.811449		-			K13091|1|4e-17|87.8|vvi:100243992|RNA-binding protein 39	-	-	-
Thhalv10009081m	-1.15936	0.816164	B5 #6	gi|297851050|ref|XP_002893406.1|	Arabidopsis lyrata subsp. lyrata	9.3297e-66	K00360|1|2e-16|82.8|ppp:PHYPADRAFT_184973|nitrate reductase (NADH) [EC:1.7.1.1;K13076|4|5e-13|71.6|ppp:PHYPADRAFT_170149|delta8-fatty-acid desaturase [EC:1.14.19.4	GO:0009707//chloroplast outer membrane;GO:0010319//stromule;GO:0005739//mitochondrion	GO:0046872//metal ion binding;GO:0016491//oxidoreductase activity;GO:0020037//heme binding	-
Thhalv10008594m	-1.16003	0.854773	Ribonuclease T2 family protein	gi|18394083|ref|NP_563940.1|	Arabidopsis thaliana	1.93161e-126	K01166|1|2e-127|453|ath:AT1G14210|ribonuclease T2 [EC:3.1.27.1	GO:0005737//cytoplasm	GO:0003723//RNA binding;GO:0033897//ribonuclease T2 activity	GO:0009651//response to salt stress;GO:0007568//aging
Thhalv10017210m	-1.16294	0.812116	glutathione-S-transferase	gi|158578615|gb|ABW74586.1|	Boechera divaricarpa	7.37425e-110	K00799|1|2e-74|277|aly:ARALYDRAFT_901907|glutathione S-transferase [EC:2.5.1.18	GO:0005829//cytosol	GO:0004364//glutathione transferase activity	GO:0009407//toxin catabolic process;GO:0010583//response to cyclopentenone;GO:0046482//para-aminobenzoic acid metabolic process;GO:0009751//response to salicylic acid stimulus
Thhalv10007797m	-1.16306	0.825282	ribose-phosphate pyrophosphokinase 2	gi|297846214|ref|XP_002890988.1|	Arabidopsis lyrata subsp. lyrata	0	K00948|1|0.0|755|aly:ARALYDRAFT_473426|ribose-phosphate pyrophosphokinase [EC:2.7.6.1	GO:0009507//chloroplast	GO:0000287//magnesium ion binding;GO:0016301//kinase activity;GO:0004749//ribose phosphate diphosphokinase activity	GO:0009156//ribonucleoside monophosphate biosynthetic process;GO:0006783//heme biosynthetic process;GO:0009165//nucleotide biosynthetic process;GO:0009116//nucleoside metabolic process;GO:0016310//phosphorylation
Thhalv10020506m	-1.16424	0.863558		-			K15748|1|0.0|764|aly:ARALYDRAFT_474364|beta-D-glucopyranosyl abscisate beta-glucosidase [EC:3.2.1.175;K01237|3|5e-158|556|ath:AT2G44490|myrosinase [EC:3.2.1.147;K01238|4|4e-148|523|ath:AT3G60120|[EC:3.2.1.-	-	-	-
Thhalv10008335m	-1.16558	0.829931	Rossmann-fold NAD(P)-binding domain-containing protein	gi|18378884|ref|NP_563635.1|	Arabidopsis thaliana	9.24124e-149	K15095|1|4e-103|372|pop:POPTR_644424|(+)-neomenthol dehydrogenase [EC:1.1.1.208	GO:0005829//cytosol;GO:0009505//plant-type cell wall;GO:0005886//plasma membrane	GO:0047504//(-)-menthol dehydrogenase activity;GO:0000166//nucleotide binding;GO:0008106//alcohol dehydrogenase (NADP+) activity;GO:0047501//(+)-neomenthol dehydrogenase activity	GO:0006952//defense response;GO:0000038//very long-chain fatty acid metabolic process;GO:0042335//cuticle development;GO:0055114//oxidation-reduction process;GO:0009744//response to sucrose stimulus;GO:0010224//response to UV-B;GO:0009813//flavonoid biosynthetic process;GO:0009409//response to cold;GO:0080167//response to karrikin
Thhalv10011443m	-1.16612	0.877213	triacylglycerol lipase-like 1 protein	gi|79588733|ref|NP_849772.2|	Arabidopsis thaliana	0	K01058|1|2e-07|55.8|mtr:MTR_7g081620|phospholipase A1 [EC:3.1.1.32	GO:0005576//extracellular region;GO:0016020//membrane;GO:0005773//vacuole;GO:0005739//mitochondrion;GO:0009507//chloroplast	GO:0004806//triglyceride lipase activity	GO:0006629//lipid metabolic process
Thhalv10026067m	-1.16753	0.878859	hypothetical protein ARALYDRAFT_491698	gi|297802978|ref|XP_002869373.1|	Arabidopsis lyrata subsp. lyrata	1.86086e-133	-	GO:0005829//cytosol	GO:0016746//transferase activity, transferring acyl groups;GO:0034722//gamma-glutamyl-peptidase activity	GO:0019760//glucosinolate metabolic process;GO:0006541//glutamine metabolic process;GO:0006944//cellular membrane fusion;GO:0006623//protein targeting to vacuole;GO:0019281//L-methionine biosynthetic process from homoserine via O-succinyl-L-homoserine and cystathionine;GO:0048193//Golgi vesicle transport;GO:0006569//tryptophan catabolic process;GO:0006749//glutathione metabolic process;GO:0009684…
Thhalv10020940m	-1.16783	0.838337		-			K11294|1|2e-107|387|ath:AT3G18610|nucleolin	-	-	-
Thhalv10014731m	-1.16931	0.850302	histone H3.2	gi|413918289|gb|AFW58221.1|	Zea mays	5.71294e-71	K11253|1|2e-70|263|aly:ARALYDRAFT_471009|histone H3	GO:0000786//nucleosome;GO:0005634//nucleus;GO:0009536//plastid	GO:0003677//DNA binding;GO:0046982//protein heterodimerization activity	GO:0008283//cell proliferation;GO:0006334//nucleosome assembly
Thhalv10024984m	-1.16966	0.818433		-			-	-	-	-
Thhalv10005132m	-1.17157	0.876168	hypothetical protein ARALYDRAFT_496633	gi|297794021|ref|XP_002864895.1|	Arabidopsis lyrata subsp. lyrata	2.13002e-46	K12418|1|5e-08|56.6|cre:CHLREDRAFT_32523|fatty acid desaturase (delta-4 desaturase) [EC:1.14.19.-;K12447|2|3e-07|53.9|cre:CHLREDRAFT_32796|UDP-sugar pyrophosphorylase [EC:2.7.7.64;K08737|3|1e-06|52.0|aly:ARALYDRAFT_912022|DNA mismatch repair protein MSH6	GO:0031225//anchored to membrane;GO:0005886//plasma membrane	-	GO:0010200//response to chitin
Thhalv10026031m	-1.17265	0.805022	auxin-responsive protein IAA14	gi|22328628|ref|NP_193191.2|	Arabidopsis thaliana	2.17998e-113	K14484|1|5e-104|375|aly:ARALYDRAFT_319024|auxin-responsive protein IAA	GO:0009536//plastid;GO:0005634//nucleus	GO:0046983//protein dimerization activity;GO:0003700//sequence-specific DNA binding transcription factor activity	GO:0009630//gravitropism;GO:0009611//response to wounding;GO:0009825//multidimensional cell growth;GO:0009734//auxin mediated signaling pathway;GO:0009651//response to salt stress;GO:0007389//pattern specification process;GO:0009753//response to jasmonic acid stimulus;GO:0043481//anthocyanin accumulation in tissues in response to UV light;GO:0048767//root hair elongation;GO:0045892//negative regu…
Thhalv10022873m	-1.17303	0.811938		-			-	-	-	-
Thhalv10028754m	-1.17317	0.870496	nodulin MtN21	gi|15234185|ref|NP_192054.1|		1.39488e-174	-	GO:0016020//membrane	-	GO:0009830//cell wall modification involved in abscission
Thhalv10006215m	-1.17574	0.875612	hypothetical protein ARALYDRAFT_907078	gi|297816960|ref|XP_002876363.1|	Arabidopsis lyrata subsp. lyrata	7.56302e-105	-	GO:0009536//plastid	-	-
Thhalv10000251m	-1.17796	0.853438	transcription factor NAI1	gi|79591933|ref|NP_850031.2|	Arabidopsis thaliana	1.33526e-139	K13422|1|9e-17|86.3|ppp:PHYPADRAFT_164647|transcription factor MYC2	GO:0005634//nucleus	GO:0003677//DNA binding;GO:0046983//protein dimerization activity;GO:0003700//sequence-specific DNA binding transcription factor activity	GO:0007029//endoplasmic reticulum organization;GO:0006355//regulation of transcription, DNA-dependent
Thhalv10002505m	-1.17871	0.875723		-			K01251|1|0.0|967|aly:ARALYDRAFT_479893|adenosylhomocysteinase [EC:3.3.1.1	-	-	-
Thhalv10022928m	-1.18094	0.843364	putative Ta11-like non-LTR retroelement protein	gi|4335721|gb|AAD17399.1|	Arabidopsis thaliana	2.04933e-72	-	-	-	-
Thhalv10019958m	-1.18217	0.857464		-			K00924|1|3e-74|279|ath:AT1G28440|[EC:2.7.1.-	-	-	-
Thhalv10018715m	-1.1824	0.812583		-			K14431|1|0.0|655|aly:ARALYDRAFT_677347|transcription factor TGA	-	-	-
Thhalv10020418m	-1.18556	0.868517		-			K15633|1|0.0|1096|aly:ARALYDRAFT_478159|2,3-bisphosphoglycerate-independent phosphoglycerate mutase [EC:5.4.2.1	-	-	-
Thhalv10023635m	-1.18617	0.831443	V-type proton ATPase subunit E3	gi|15222641|ref|NP_176602.1|	Arabidopsis thaliana	5.93933e-122	K02150|1|5e-123|439|ath:AT1G64200|V-type H+-transporting ATPase subunit E [EC:3.6.3.14	GO:0009705//plant-type vacuole membrane;GO:0033178//proton-transporting two-sector ATPase complex, catalytic domain;GO:0022626//cytosolic ribosome;GO:0005794//Golgi apparatus;GO:0005753//mitochondrial proton-transporting ATP synthase complex;GO:0005886//plasma membrane	GO:0046961//proton-transporting ATPase activity, rotational mechanism	GO:0006833//water transport;GO:0009793//embryo development ending in seed dormancy;GO:0006816//calcium ion transport;GO:0009651//response to salt stress;GO:0015991//ATP hydrolysis coupled proton transport;GO:0007033//vacuole organization;GO:0042742//defense response to bacterium;GO:0006972//hyperosmotic response;GO:0007030//Golgi organization;GO:0006096//glycolysis;GO:0015986//ATP synthesis coupl…
Thhalv10018690m	-1.18652	0.879192		-			-	-	-	-
Thhalv10023545m	-1.18841	0.825238	unknown	gi|116293739|gb|ABJ98061.1|	Eutrema halophilum	0	-	GO:0005634//nucleus	-	GO:0042538//hyperosmotic salinity response;GO:0009414//response to water deprivation;GO:0009753//response to jasmonic acid stimulus;GO:0009733//response to auxin stimulus;GO:0009723//response to ethylene stimulus;GO:0009738//abscisic acid mediated signaling pathway
Thhalv10017364m	-1.18913	0.880193	hypothetical protein ARALYDRAFT_901657	gi|297826083|ref|XP_002880924.1|	Arabidopsis lyrata subsp. lyrata	2.19519e-71	K02639|1|2e-72|270|aly:ARALYDRAFT_901657|ferredoxin	GO:0009507//chloroplast	GO:0046872//metal ion binding;GO:0009055//electron carrier activity;GO:0051537//2 iron, 2 sulfur cluster binding	GO:0009688//abscisic acid biosynthetic process;GO:0022900//electron transport chain
Thhalv10012850m	-1.1905	0.847723	SULTR4_1	gi|297811467|ref|XP_002873617.1|	Arabidopsis lyrata subsp. lyrata	0	-	GO:0016021//integral to membrane;GO:0009507//chloroplast	GO:0008271//secondary active sulfate transmembrane transporter activity	GO:0008272//sulfate transport;GO:0055085//transmembrane transport
Thhalv10005518m	-1.19242	0.843608	UDP-glucoronosyl	gi|297797723|ref|XP_002866746.1|		0	K12356|1|0.0|849|aly:ARALYDRAFT_496932|coniferyl-alcohol glucosyltransferase [EC:2.4.1.111	-	GO:0047209//coniferyl-alcohol glucosyltransferase activity	GO:0009684//indoleacetic acid biosynthetic process;GO:0015706//nitrate transport;GO:0010359//regulation of anion channel activity;GO:0010106//cellular response to iron ion starvation;GO:0009808//lignin metabolic process;GO:0006826//iron ion transport;GO:0006569//tryptophan catabolic process;GO:0010167//response to nitrate;GO:0010583//response to cyclopentenone;GO:0009407//toxin catabolic process
Thhalv10019542m	-1.19279	0.875589	unnamed protein product	gi|312283477|dbj|BAJ34604.1|	Thellungiella halophila	1.84028e-76	-	-	-	-
Thhalv10021666m	-1.19367	0.830086	Probable calcium-binding protein CML18; AltName: Full=Calmodulin-15; Short=AtCaM-15; AltName: Full=Calmodulin-like protein 18	gi|75336080|sp|Q9M8U1.1|CML18_ARATH		8.93311e-83	K13448|1|7e-84|308|ath:AT3G03000|calcium-binding protein CML	GO:0000325//plant-type vacuole	GO:0005509//calcium ion binding;GO:0005515//protein binding;GO:0032440//2-alkenal reductase [NAD(P) activity	GO:0055114//oxidation-reduction process;GO:0009862//systemic acquired resistance, salicylic acid mediated signaling pathway;GO:0043269//regulation of ion transport
Thhalv10027091m	-1.19481	0.84412		-			-	-	-	-
Thhalv10009560m	-1.19523	0.843808	MD-2-related lipid recognition domain-containing protein	gi|18397991|ref|NP_565385.1|	Arabidopsis thaliana	1.20828e-19	-	GO:0043231//intracellular membrane-bounded organelle;GO:0044444//cytoplasmic part	-	-
Thhalv10007380m	-1.19594	0.882817	hypothetical protein ARALYDRAFT_472481	gi|297845258|ref|XP_002890510.1|	Arabidopsis lyrata subsp. lyrata	0	K01626|1|0.0|991|aly:ARALYDRAFT_472481|3-deoxy-7-phosphoheptulonate synthase [EC:2.5.1.54	GO:0009507//chloroplast;GO:0016020//membrane	GO:0003849//3-deoxy-7-phosphoheptulonate synthase activity	GO:0009805//coumarin biosynthetic process;GO:0034976//response to endoplasmic reticulum stress;GO:0009423//chorismate biosynthetic process;GO:0009611//response to wounding;GO:0009627//systemic acquired resistance;GO:0033587//shikimate biosynthetic process;GO:0009073//aromatic amino acid family biosynthetic process
Thhalv10001752m	-1.19641	0.881994		-			-	-	-	-
Thhalv10012384m	-1.19883	0.837203	AtSerat2_1	gi|297847962|ref|XP_002891862.1|	Arabidopsis lyrata subsp. lyrata	5.37658e-145	K00640|1|4e-146|515|aly:ARALYDRAFT_474662|serine O-acetyltransferase [EC:2.3.1.30	GO:0009507//chloroplast;GO:0005829//cytosol;GO:0005634//nucleus;GO:0005739//mitochondrion	GO:0005515//protein binding;GO:0008270//zinc ion binding;GO:0009001//serine O-acetyltransferase activity	GO:0015706//nitrate transport;GO:0006535//cysteine biosynthetic process from serine;GO:0006569//tryptophan catabolic process;GO:0019761//glucosinolate biosynthetic process;GO:0010167//response to nitrate;GO:0046686//response to cadmium ion;GO:0009409//response to cold;GO:0009684//indoleacetic acid biosynthetic process;GO:0009970//cellular response to sulfate starvation
Thhalv10018556m	-1.20059	0.80778		-			K15849|1|4e-50|197|vvi:100245826|bifunctional aspartate aminotransferase and glutamate/aspartate-prephenate aminotransferase [EC:2.6.1.1 2.6.1.78 2.6.1.79	-	-	-
Thhalv10014378m	-1.20583	0.831132		-			K03539|1|1e-12|72.4|bdi:100830772|ribonuclease P/MRP protein subunit RPP1 [EC:3.1.26.5;K12135|3|2e-07|54.7|aly:ARALYDRAFT_488429|zinc finger protein CONSTANS;K12129|4|7e-06|49.7|zma:100280240|pseudo-response regulator 7	-	-	-
Thhalv10005111m	-1.20963	0.858642	TPA: histone H3.2	gi|414587287|tpg|DAA37858.1|	Zea mays	1.94381e-69	K11253|1|2e-70|263|aly:ARALYDRAFT_471009|histone H3	GO:0000786//nucleosome;GO:0005634//nucleus;GO:0009536//plastid	GO:0003677//DNA binding;GO:0046982//protein heterodimerization activity	GO:0008283//cell proliferation;GO:0006334//nucleosome assembly
Thhalv10001913m	-1.21227	0.863157	hypothetical protein ARALYDRAFT_905658	gi|297819004|ref|XP_002877385.1|	Arabidopsis lyrata subsp. lyrata	0	K01852|1|0.0|1427|aly:ARALYDRAFT_905658|lanosterol synthase [EC:5.4.99.7;K01853|3|0.0|1077|mtr:MTR_5g008810|cycloartenol synthase [EC:5.4.99.8	GO:0005634//nucleus	GO:0000250//lanosterol synthase activity;GO:0016871//cycloartenol synthase activity	GO:0019745//pentacyclic triterpenoid biosynthetic process;GO:0016126//sterol biosynthetic process
Thhalv10021426m	-1.21335	0.833912	unnamed protein product	gi|312283361|dbj|BAJ34546.1|	Thellungiella halophila	5.54034e-138	K01061|1|1e-61|235|bdi:100822628|carboxymethylenebutenolidase [EC:3.1.1.45	GO:0005886//plasma membrane;GO:0005634//nucleus;GO:0005829//cytosol;GO:0048046//apoplast	GO:0016787//hydrolase activity	GO:0007030//Golgi organization;GO:0006833//water transport;GO:0046686//response to cadmium ion;GO:0006972//hyperosmotic response;GO:0006096//glycolysis;GO:0009651//response to salt stress;GO:0009266//response to temperature stimulus
Thhalv10002580m	-1.21354	0.867828	F-box family protein	gi|297835440|ref|XP_002885602.1|	Arabidopsis lyrata subsp. lyrata	1.54042e-166	-	GO:0005634//nucleus	-	-
Thhalv10019230m	-1.21599	0.836758	uncharacterized protein	gi|18412314|ref|NP_565204.1|	Arabidopsis thaliana	2.63437e-79	-	GO:0005829//cytosol;GO:0009507//chloroplast	-	-
Thhalv10010823m	-1.21636	0.863758	40S ribosomal protein S20	gi|297819344|ref|XP_002877555.1|	Arabidopsis lyrata subsp. lyrata	4.82043e-60	K02969|1|4e-61|232|aly:ARALYDRAFT_905958|small subunit ribosomal protein S20e	GO:0005618//cell wall;GO:0005730//nucleolus;GO:0009506//plasmodesma;GO:0022627//cytosolic small ribosomal subunit;GO:0009507//chloroplast;GO:0016020//membrane;GO:0005794//Golgi apparatus	GO:0003723//RNA binding;GO:0003735//structural constituent of ribosome	GO:0001510//RNA methylation;GO:0006412//translation
Thhalv10025589m	-1.21654	0.842808	unnamed protein product	gi|312281645|dbj|BAJ33688.1|	Thellungiella halophila	0	-	GO:0031225//anchored to membrane;GO:0005576//extracellular region	-	GO:0010075//regulation of meristem growth;GO:0042545//cell wall modification;GO:0009664//plant-type cell wall organization;GO:0051707//response to other organism;GO:0048653//anther development
Thhalv10017373m	-1.21937	0.853283	hypothetical protein PRUPE_ppa012070mg	gi|462398167|gb|EMJ03835.1|	Prunus persica	2.45578e-81	K02183|1|1e-80|298|ath:AT2G41110|calmodulin	GO:0005829//cytosol;GO:0005774//vacuolar membrane;GO:0005634//nucleus;GO:0005886//plasma membrane	GO:0005509//calcium ion binding;GO:0005515//protein binding	GO:0006084//acetyl-CoA metabolic process;GO:0010099//regulation of photomorphogenesis;GO:0005513//detection of calcium ion;GO:0006944//cellular membrane fusion;GO:0048193//Golgi vesicle transport;GO:0009846//pollen germination;GO:0030163//protein catabolic process;GO:0019722//calcium-mediated signaling;GO:0009612//response to mechanical stimulus
Thhalv10014327m	-1.22007	0.878258		-			K00326|1|2e-156|550|ath:AT5G17770|cytochrome-b5 reductase [EC:1.6.2.2	-	-	-
Thhalv10005566m	-1.22085	0.883507	hypothetical protein ARALYDRAFT_496327	gi|297797121|ref|XP_002866445.1|	Arabidopsis lyrata subsp. lyrata	3.08618e-110	K09286|1|6e-52|202|pop:POPTR_588763|EREBP-like factor	GO:0005634//nucleus	GO:0003677//DNA binding;GO:0005515//protein binding;GO:0003700//sequence-specific DNA binding transcription factor activity	GO:0009693//ethylene biosynthetic process;GO:0009611//response to wounding;GO:0010200//response to chitin;GO:0045893//positive regulation of transcription, DNA-dependent;GO:0050832//defense response to fungus;GO:0009612//response to mechanical stimulus
Thhalv10014875m	-1.2234	0.840383	putative pollen Ole e 1 allergen and extensin family protein	gi|228485365|gb|ACQ44229.1|	Arabis alpina	6.70173e-74	K01834|1|2e-34|144|vvi:100245371|2,3-bisphosphoglycerate-dependent phosphoglycerate mutase [EC:5.4.2.1;K03036|2|3e-13|73.9|aly:ARALYDRAFT_336019|26S proteasome regulatory subunit N6	GO:0005615//extracellular space	-	GO:0044763;GO:0071840
Thhalv10011824m	-1.22468	0.827973	predicted protein	gi|297852438|ref|XP_002894100.1|	Arabidopsis lyrata subsp. lyrata	9.54327e-50	-	GO:0005739//mitochondrion;GO:0009507//chloroplast	-	-
Thhalv10007112m	-1.22513	0.866515	indole-3-acetic acid-amido synthetase GH3.17	gi|15217844|ref|NP_174134.1|	Arabidopsis thaliana	0	K14487|1|0.0|1184|ath:AT1G28130|auxin responsive GH3 gene family	GO:0005634//nucleus;GO:0009536//plastid	GO:0010279//indole-3-acetic acid amido synthetase activity	GO:0016132//brassinosteroid biosynthetic process;GO:0009733//response to auxin stimulus;GO:0010252//auxin homeostasis
Thhalv10014975m	-1.22618	0.878881	actin depolymerizing factor, putative	gi|255584766|ref|XP_002533101.1|	Ricinus communis	2.73882e-68	K05765|1|2e-69|260|rcu:RCOM_0390170|cofilin	GO:0005829//cytosol;GO:0005739//mitochondrion;GO:0009506//plasmodesma;GO:0015629//actin cytoskeleton;GO:0009507//chloroplast;GO:0005634//nucleus;GO:0005886//plasma membrane	GO:0003779//actin binding	GO:0006979//response to oxidative stress;GO:0030042//actin filament depolymerization;GO:0009651//response to salt stress;GO:0042742//defense response to bacterium;GO:0009870//defense response signaling pathway, resistance gene-dependent;GO:0006096//glycolysis;GO:0006094//gluconeogenesis;GO:0046686//response to cadmium ion
Thhalv10011357m	-1.22645	0.883462	unnamed protein product	gi|312282235|dbj|BAJ33983.1|	Thellungiella halophila	0	K01904|1|0.0|947|aly:ARALYDRAFT_892144|4-coumarate--CoA ligase [EC:6.2.1.12	GO:0005737//cytoplasm;GO:0005634//nucleus	GO:0016207//4-coumarate-CoA ligase activity	GO:0009611//response to wounding;GO:0009620//response to fungus;GO:0009805//coumarin biosynthetic process;GO:0010363//regulation of plant-type hypersensitive response;GO:0006612//protein targeting to membrane;GO:0009411//response to UV;GO:0006598//polyamine catabolic process;GO:0042398//cellular modified amino acid biosynthetic process;GO:0009963//positive regulation of flavonoid biosynthetic pro…
Thhalv10007239m	-1.22686	0.83082	predicted protein	gi|297850716|ref|XP_002893239.1|	Arabidopsis lyrata subsp. lyrata	0	K14638|1|1e-121|435|smo:SELMODRAFT_97812|solute carrier family 15 (peptide/histidine transporter), member 3/4	GO:0016021//integral to membrane;GO:0005886//plasma membrane	GO:0005215//transporter activity	GO:0006857//oligopeptide transport
Thhalv10004796m	-1.22825	0.858153	unknown	gi|83032232|gb|ABB97033.1|	Brassica rapa	2.63454e-112	K01501|1|2e-06|52.4|rcu:RCOM_1258620|nitrilase [EC:3.5.5.1	GO:0005634//nucleus	GO:0005515//protein binding;GO:0003700//sequence-specific DNA binding transcription factor activity	GO:0031348//negative regulation of defense response;GO:0009867//jasmonic acid mediated signaling pathway;GO:0035304//regulation of protein dephosphorylation;GO:0009862//systemic acquired resistance, salicylic acid mediated signaling pathway;GO:0010363//regulation of plant-type hypersensitive response;GO:0010310//regulation of hydrogen peroxide metabolic process;GO:0009617//response to bacterium;G…
Thhalv10016426m	-1.22873	0.824304	unnamed protein product	gi|312283401|dbj|BAJ34566.1|	Thellungiella halophila	0	K14638|1|1e-139|495|sbi:SORBI_01g009890|solute carrier family 15 (peptide/histidine transporter), member 3/4	GO:0005886//plasma membrane	GO:0005215//transporter activity	GO:0006857//oligopeptide transport;GO:0009624//response to nematode
Thhalv10024335m	-1.23238	0.885353	unnamed protein product	gi|312282517|dbj|BAJ34124.1|	Thellungiella halophila	0	K01535|1|0.0|1848|ath:AT4G30190|H+-transporting ATPase [EC:3.6.3.6	GO:0005774//vacuolar membrane;GO:0016021//integral to membrane;GO:0005794//Golgi apparatus;GO:0005829//cytosol;GO:0009506//plasmodesma;GO:0005886//plasma membrane;GO:0005634//nucleus	GO:0005515//protein binding;GO:0008553//hydrogen-exporting ATPase activity, phosphorylative mechanism;GO:0000287//magnesium ion binding;GO:0005524//ATP binding	GO:0010119//regulation of stomatal movement;GO:0009414//response to water deprivation;GO:0052546//cell wall pectin metabolic process;GO:0015991//ATP hydrolysis coupled proton transport;GO:0015706//nitrate transport;GO:0043090//amino acid import;GO:0006754//ATP biosynthetic process;GO:0006486//protein glycosylation;GO:0006888//ER to Golgi vesicle-mediated transport;GO:0019761//glucosinolate biosyn…
Thhalv10011871m	-1.23248	0.871075	hypothetical protein ARALYDRAFT_892015	gi|297847424|ref|XP_002891593.1|	Arabidopsis lyrata subsp. lyrata	6.43218e-56	-	GO:0005739//mitochondrion;GO:0016021//integral to membrane;GO:0005634//nucleus	-	GO:0010363//regulation of plant-type hypersensitive response;GO:0009963//positive regulation of flavonoid biosynthetic process;GO:0010200//response to chitin;GO:0006612//protein targeting to membrane;GO:0030968//endoplasmic reticulum unfolded protein response;GO:0050832//defense response to fungus
Thhalv10014080m	-1.23647	0.887888		-			K00430|1|1e-173|607|aly:ARALYDRAFT_910027|peroxidase [EC:1.11.1.7	-	-	-
Thhalv10007451m	-1.23799	0.8747	hypothetical protein ARALYDRAFT_888127	gi|297843684|ref|XP_002889723.1|	Arabidopsis lyrata subsp. lyrata	0	K08145|1|6e-103|373|vvi:100266019|MFS transporter, SP family, solute carrier family 2 (facilitated glucose transporter), member 8	GO:0009705//plant-type vacuole membrane;GO:0016021//integral to membrane;GO:0005783//endoplasmic reticulum;GO:0005886//plasma membrane	GO:0005351//sugar:hydrogen symporter activity;GO:0015145//monosaccharide transmembrane transporter activity	GO:0009414//response to water deprivation;GO:0010200//response to chitin;GO:0009651//response to salt stress;GO:0015706//nitrate transport;GO:0009624//response to nematode;GO:0015749//monosaccharide transport;GO:0006569//tryptophan catabolic process;GO:0010167//response to nitrate;GO:0009684//indoleacetic acid biosynthetic process;GO:0009737//response to abscisic acid stimulus;GO:0055085//transme…
Thhalv10011727m	-1.2381	0.88562	hypothetical protein ARALYDRAFT_474117	gi|297847312|ref|XP_002891537.1|	Arabidopsis lyrata subsp. lyrata	1.89484e-119	K00799|1|1e-52|205|vvi:100243577|glutathione S-transferase [EC:2.5.1.18	GO:0044435	GO:0004364//glutathione transferase activity	GO:0048589//developmental growth;GO:0009862//systemic acquired resistance, salicylic acid mediated signaling pathway;GO:0010310//regulation of hydrogen peroxide metabolic process;GO:0015698//inorganic anion transport;GO:0009407//toxin catabolic process;GO:0048527//lateral root development;GO:0001666//response to hypoxia;GO:0010583//response to cyclopentenone;GO:0048765//root hair cell differentia…
Thhalv10006254m	-1.23811	0.824437	predicted protein	gi|297821034|ref|XP_002878400.1|	Arabidopsis lyrata subsp. lyrata	1.10926e-84	K14496|1|6e-81|299|gmx:100810273|abscisic acid receptor PYR/PYL family	GO:0005634//nucleus	GO:0010427//abscisic acid binding	-
Thhalv10017546m	-1.23845	0.832599	basic helix-loop-helix family protein	gi|297824055|ref|XP_002879910.1|	Arabidopsis lyrata subsp. lyrata	4.3192e-128	K13422|1|8e-07|52.4|rcu:RCOM_0864470|transcription factor MYC2	GO:0009941//chloroplast envelope;GO:0005634//nucleus	GO:0003677//DNA binding;GO:0046983//protein dimerization activity;GO:0003700//sequence-specific DNA binding transcription factor activity	GO:0006355//regulation of transcription, DNA-dependent;GO:0010200//response to chitin
Thhalv10017218m	-1.2389	0.841184	histone deacetylase HDT4	gi|30683663|ref|NP_565661.2|	Arabidopsis thaliana	1.56642e-43	K11276|1|4e-36|150|gmx:100792094|nucleophosmin 1;K14826|3|7e-08|56.2|smo:SELMODRAFT_428238|FK506-binding nuclear protein [EC:5.2.1.8	GO:0005730//nucleolus	-	GO:0009944//polarity specification of adaxial/abaxial axis;GO:0001510//RNA methylation;GO:0030422//production of siRNA involved in RNA interference;GO:0009294//DNA mediated transformation;GO:0009165//nucleotide biosynthetic process;GO:1901566
Thhalv10017482m	-1.24021	0.837715	uncharacterized protein	gi|145330330|ref|NP_001077990.1|	Arabidopsis thaliana	5.76628e-21	-	GO:0005737//cytoplasm;GO:0005634//nucleus	-	GO:0010200//response to chitin
Thhalv10004211m	-1.2413	0.810159	hypothetical protein ARALYDRAFT_355547	gi|297801084|ref|XP_002868426.1|	Arabidopsis lyrata subsp. lyrata	0	K05658|1|3e-110|397|vvi:100262734|ATP-binding cassette, subfamily B (MDR/TAP), member 1;K00924|2|7e-101|365|osa:4337593|[EC:2.7.1.-	GO:0005886//plasma membrane	GO:0004715//non-membrane spanning protein tyrosine kinase activity;GO:0004674//protein serine/threonine kinase activity;GO:0005524//ATP binding	GO:0031348//negative regulation of defense response;GO:0016036//cellular response to phosphate starvation;GO:0006499//N-terminal protein myristoylation;GO:0009611//response to wounding;GO:0019375//galactolipid biosynthetic process;GO:0009867//jasmonic acid mediated signaling pathway;GO:0009697//salicylic acid biosynthetic process;GO:0009862//systemic acquired resistance, salicylic acid mediated s…
Thhalv10022613m	-1.24218	0.884218	hypothetical protein ARALYDRAFT_899777	gi|297832048|ref|XP_002883906.1|	Arabidopsis lyrata subsp. lyrata	0	K00366|1|0.0|1114|aly:ARALYDRAFT_899777|ferredoxin-nitrite reductase [EC:1.7.7.1	GO:0005829//cytosol;GO:0005739//mitochondrion;GO:0009570//chloroplast stroma;GO:0016020//membrane;GO:0048046//apoplast	GO:0051536//iron-sulfur cluster binding;GO:0050421//nitrite reductase (NO-forming) activity;GO:0020037//heme binding;GO:0047889//ferredoxin-nitrate reductase activity;GO:0048307	GO:0055114//oxidation-reduction process;GO:0015706//nitrate transport;GO:0010167//response to nitrate;GO:0019344//cysteine biosynthetic process
Thhalv10006881m	-1.24515	0.820034	protein STRUBBELIG	gi|30682076|ref|NP_172580.2|	Arabidopsis thaliana	0	K13430|1|1e-56|220|zma:100283091|serine/threonine-protein kinase PBS1 [EC:2.7.11.1	GO:0009506//plasmodesma;GO:0005886//plasma membrane	GO:0004702//receptor signaling protein serine/threonine kinase activity;GO:0004713//protein tyrosine kinase activity;GO:0005524//ATP binding	GO:0042127//regulation of cell proliferation;GO:0010059//positive regulation of atrichoblast fate specification;GO:0000902//cell morphogenesis;GO:0010063//positive regulation of trichoblast fate specification;GO:0010071//root meristem specification;GO:0009965//leaf morphogenesis;GO:0006468//protein phosphorylation;GO:0007165//signal transduction;GO:0010305//leaf vascular tissue pattern formation;…
Thhalv10029426m	-1.24519	0.87579		-			-	-	-	-
Thhalv10023459m	-1.24823	0.885308	unnamed protein product	gi|312281501|dbj|BAJ33616.1|	Thellungiella halophila	0	K05907|1|0.0|836|ath:AT1G62180|adenylyl-sulfate reductase (glutathione) [EC:1.8.4.9	GO:0009534//chloroplast thylakoid;GO:0009570//chloroplast stroma	GO:0004604//phosphoadenylyl-sulfate reductase (thioredoxin) activity;GO:0009973//adenylyl-sulfate reductase activity	GO:0009684//indoleacetic acid biosynthetic process;GO:0045454//cell redox homeostasis;GO:0019379//sulfate assimilation, phosphoadenylyl sulfate reduction by phosphoadenylyl-sulfate reductase (thioredoxin);GO:0019761//glucosinolate biosynthetic process;GO:0019344//cysteine biosynthetic process
Thhalv10000093m	-1.24877	0.838515	AAT	gi|297825111|ref|XP_002880438.1|		0	K15849|1|0.0|870|aly:ARALYDRAFT_320067|bifunctional aspartate aminotransferase and glutamate/aspartate-prephenate aminotransferase [EC:2.6.1.1 2.6.1.78 2.6.1.79	GO:0005829//cytosol;GO:0009570//chloroplast stroma	GO:0004069//L-aspartate:2-oxoglutarate aminotransferase activity;GO:0080130//L-phenylalanine:2-oxoglutarate aminotransferase activity;GO:0033853//aspartate-prephenate aminotransferase activity;GO:0033854//glutamate-prephenate aminotransferase activity;GO:0030170//pyridoxal phosphate binding	GO:0009095//aromatic amino acid family biosynthetic process, prephenate pathway;GO:0009793//embryo development ending in seed dormancy
Thhalv10013114m	-1.24982	0.864536	unnamed protein product	gi|8843809|dbj|BAA97357.1|	Arabidopsis thaliana	0	K01115|1|2e-18|93.2|vcn:VOLCADRAFT_99471|phospholipase D [EC:3.1.4.4;K14709|5|3e-17|89.0|vcn:VOLCADRAFT_104214|solute carrier family 39 (zinc transporter), member 1/2/3	GO:0005634//nucleus	-	-
Thhalv10016774m	-1.25146	0.889	hypothetical protein ARALYDRAFT_902809	gi|297827187|ref|XP_002881476.1|	Arabidopsis lyrata subsp. lyrata	0	K00789|1|0.0|796|aly:ARALYDRAFT_902809|S-adenosylmethionine synthetase [EC:2.5.1.6	GO:0005829//cytosol;GO:0009506//plasmodesma;GO:0031361//integral to thylakoid membrane;GO:0005886//plasma membrane	GO:0004478//methionine adenosyltransferase activity;GO:0020037//heme binding;GO:0009055//electron carrier activity;GO:0005506//iron ion binding;GO:0005507//copper ion binding;GO:0005524//ATP binding	GO:0006816//calcium ion transport;GO:0009651//response to salt stress;GO:0015979//photosynthesis;GO:0009698//phenylpropanoid metabolic process;GO:0006730//one-carbon metabolic process;GO:0007030//Golgi organization;GO:0006598//polyamine catabolic process;GO:0006556//S-adenosylmethionine biosynthetic process;GO:0046686//response to cadmium ion
Thhalv10007945m	-1.25362	0.871386	O-methyltransferase family protein	gi|15218137|ref|NP_173536.1|	Arabidopsis thaliana	0	K05279|1|9e-90|328|ath:AT5G54160|flavonol 3-O-methyltransferase [EC:2.1.1.76	GO:0005634//nucleus;GO:0005829//cytosol	GO:0046983//protein dimerization activity;GO:0008171//O-methyltransferase activity	GO:0042343//indole glucosinolate metabolic process;GO:0009809//lignin biosynthetic process;GO:0032259//methylation
Thhalv10025210m	-1.25398	0.87977		-			K13065|1|2e-30|132|sbi:SORBI_06g021640|shikimate O-hydroxycinnamoyltransferase [EC:2.3.1.133	-	-	-
Thhalv10020678m	-1.25505	0.858665		-			K01495|1|0.0|818|ath:AT3G07270|GTP cyclohydrolase I [EC:3.5.4.16	-	-	-
Thhalv10008459m	-1.25727	0.824927	RING	gi|15223693|ref|NP_172878.1|		4.11595e-113	K10661|1|2e-09|61.6|ath:AT4G32670|E3 ubiquitin-protein ligase MARCH6 [EC:6.3.2.19	GO:0005634//nucleus;GO:0005886//plasma membrane	GO:0004842//ubiquitin-protein ligase activity;GO:0008270//zinc ion binding	-
Thhalv10001613m	-1.25851	0.843875		-			K07975|1|2e-99|360|ath:AT2G44690|Rho family, other;K04392|2|3e-89|326|gmx:100798550|Ras-related C3 botulinum toxin substrate 1	-	-	-
Thhalv10000843m	-1.25989	0.868562	FAD-binding domain-containing protein	gi|297791393|ref|XP_002863581.1|	Arabidopsis lyrata subsp. lyrata	0	K00279|1|2e-07|55.8|ath:AT5G56970|cytokinin dehydrogenase [EC:1.5.99.12;K00102|4|2e-06|53.1|olu:OSTLU_46355|D-lactate dehydrogenase (cytochrome) [EC:1.1.2.4	GO:0005618//cell wall;GO:0009506//plasmodesma;GO:0005737//cytoplasm	GO:0050468;GO:0009055//electron carrier activity;GO:0050660//flavin adenine dinucleotide binding;GO:0008762//UDP-N-acetylmuramate dehydrogenase activity	GO:0006979//response to oxidative stress;GO:0055114//oxidation-reduction process;GO:0015706//nitrate transport;GO:0010197//polar nucleus fusion;GO:0010167//response to nitrate;GO:0009793//embryo development ending in seed dormancy;GO:0006865//amino acid transport
Thhalv10003679m	-1.26003	0.825193		-			K05016|1|0.0|841|sbi:SORBI_04g022890|chloride channel 7	-	-	-
Thhalv10010039m	-1.26003	0.874366		-			K12669|1|5e-36|149|aly:ARALYDRAFT_334448|oligosaccharyltransferase complex subunit gamma	-	-	-
Thhalv10012963m	-1.26083	0.849035	glycosyl hydrolase family 3 protein	gi|297812283|ref|XP_002874025.1|	Arabidopsis lyrata subsp. lyrata	0	K01188|1|0.0|707|vvi:100255282|beta-glucosidase [EC:3.2.1.21	GO:0009505//plant-type cell wall;GO:0009506//plasmodesma;GO:0005576//extracellular region;GO:0016020//membrane;GO:0005829//cytosol	GO:0008422//beta-glucosidase activity	GO:0009627//systemic acquired resistance;GO:0005975//carbohydrate metabolic process;GO:0034976//response to endoplasmic reticulum stress
Thhalv10008645m	-1.26199	0.850414	calmodulin binding protein	gi|297843598|ref|XP_002889680.1|	Arabidopsis lyrata subsp. lyrata	7.02969e-127	K01759|1|5e-128|455|aly:ARALYDRAFT_334100|lactoylglutathione lyase [EC:4.4.1.5	GO:0009507//chloroplast;GO:0005829//cytosol	GO:0046872//metal ion binding;GO:0004462//lactoylglutathione lyase activity;GO:0005516//calmodulin binding	GO:0006094//gluconeogenesis;GO:0046686//response to cadmium ion;GO:0006096//glycolysis;GO:0009651//response to salt stress
Thhalv10016545m	-1.26698	0.890112	unnamed protein product	gi|312281701|dbj|BAJ33716.1|	Thellungiella halophila	0	K00487|1|0.0|1001|aly:ARALYDRAFT_481961|trans-cinnamate 4-monooxygenase [EC:1.14.13.11	GO:0009506//plasmodesma;GO:0009505//plant-type cell wall;GO:0005774//vacuolar membrane;GO:0005576//extracellular region;GO:0005794//Golgi apparatus;GO:0005783//endoplasmic reticulum;GO:0005886//plasma membrane	GO:0042802//identical protein binding;GO:0009055//electron carrier activity;GO:0020037//heme binding;GO:0016710//trans-cinnamate 4-monooxygenase activity;GO:0005506//iron ion binding	GO:0009805//coumarin biosynthetic process;GO:0055114//oxidation-reduction process;GO:0009416//response to light stimulus;GO:0009611//response to wounding;GO:0040007//growth;GO:0009963//positive regulation of flavonoid biosynthetic process;GO:0009808//lignin metabolic process;GO:0009555//pollen development;GO:0080167//response to karrikin
Thhalv10007147m	-1.26698	0.867116	glucose-6-phosphate dehydrogenase 3	gi|297851154|ref|XP_002893458.1|	Arabidopsis lyrata subsp. lyrata	0	K00036|1|0.0|1065|aly:ARALYDRAFT_890245|glucose-6-phosphate 1-dehydrogenase [EC:1.1.1.49	GO:0009570//chloroplast stroma	GO:0005515//protein binding;GO:0004345//glucose-6-phosphate dehydrogenase activity;GO:0050661//NADP binding	GO:0009051//pentose-phosphate shunt, oxidative branch
Thhalv10002047m	-1.26785	0.827907	aminocyclopropanecarboxylate oxidase	gi|15224803|ref|NP_179549.1|	Arabidopsis thaliana	9.74177e-163	K05933|1|8e-164|574|ath:AT2G19590|aminocyclopropanecarboxylate oxidase [EC:1.14.17.4	GO:0048046//apoplast;GO:0005773//vacuole;GO:0005829//cytosol;GO:0009506//plasmodesma;GO:0005886//plasma membrane;GO:0005739//mitochondrion	GO:0048027//mRNA 5'-UTR binding;GO:0051539//4 iron, 4 sulfur cluster binding;GO:0016706//oxidoreductase activity, acting on paired donors, with incorporation or reduction of molecular oxygen, 2-oxoglutarate as one donor, and incorporation of one atom each of oxygen into both donors;GO:0003994//aconitate hydratase activity;GO:0009815//1-aminocyclopropane-1-carboxylate oxidase activity;GO:0005507//…	GO:0006101//citrate metabolic process;GO:0071732//cellular response to nitric oxide;GO:0006833//water transport;GO:0044036//cell wall macromolecule metabolic process;GO:0009693//ethylene biosynthetic process;GO:0006102//isocitrate metabolic process;GO:0009651//response to salt stress;GO:0015979//photosynthesis;GO:0007033//vacuole organization;GO:0006972//hyperosmotic response;GO:0007030//Golgi or…
Thhalv10011520m	-1.2691	0.870452	uncharacterized protein	gi|15222707|ref|NP_175933.1|	Arabidopsis thaliana	0	-	GO:0005576//extracellular region	-	GO:0009813//flavonoid biosynthetic process;GO:0006346//methylation-dependent chromatin silencing;GO:0016246//RNA interference;GO:0009744//response to sucrose stimulus;GO:0009944//polarity specification of adaxial/abaxial axis;GO:0010075//regulation of meristem growth;GO:0009855//determination of bilateral symmetry;GO:0010051//xylem and phloem pattern formation;GO:0010224//response to UV-B;GO:0009…
Thhalv10013927m	-1.26922	0.824126		-			K09286|1|7e-98|355|aly:ARALYDRAFT_487335|EREBP-like factor	-	-	-
Thhalv10025159m	-1.26923	0.807757		-			K15400|1|1e-44|179|ath:AT5G41040|omega-hydroxypalmitate O-feruloyl transferase [EC:2.3.1.188	-	-	-
Thhalv10000773m	-1.27069	0.813517	Probable disease resistance protein At5g47250	gi|46396007|sp|Q9LVT4.1|DRL37_ARATH		0	K13460|1|4e-123|441|ath:AT1G12220|disease resistance protein RPS5;K13459|2|2e-106|385|rcu:RCOM_1047690|disease resistance protein RPS2	GO:0005739//mitochondrion	-	GO:0006952//defense response
Thhalv10025771m	-1.2728	0.840806	glutamine cyclotransferase family protein	gi|297799422|ref|XP_002867595.1|	Arabidopsis lyrata subsp. lyrata	2.37571e-150	-	GO:0005886//plasma membrane;GO:0009507//chloroplast	GO:0016603//glutaminyl-peptide cyclotransferase activity	GO:0031348//negative regulation of defense response;GO:0017186//peptidyl-pyroglutamic acid biosynthetic process, using glutaminyl-peptide cyclotransferase;GO:0009723//response to ethylene stimulus
Thhalv10016444m	-1.27293	0.802397	RCD-one 1-like protein	gi|18403862|ref|NP_565806.1|	Arabidopsis thaliana	0	-	GO:0005737//cytoplasm;GO:0005634//nucleus	GO:0005515//protein binding;GO:0003950//NAD+ ADP-ribosyltransferase activity	GO:0031348//negative regulation of defense response;GO:0009867//jasmonic acid mediated signaling pathway;GO:0042542//response to hydrogen peroxide;GO:0006833//water transport;GO:0009862//systemic acquired resistance, salicylic acid mediated signaling pathway;GO:0009414//response to water deprivation;GO:0006944//cellular membrane fusion;GO:0010363//regulation of plant-type hypersensitive response;…
Thhalv10012062m	-1.27296	0.880905	unnamed protein product	gi|312282913|dbj|BAJ34322.1|	Thellungiella halophila	2.24493e-127	-	GO:0005654//nucleoplasm;GO:0005886//plasma membrane	GO:0003677//DNA binding;GO:0005515//protein binding;GO:0003700//sequence-specific DNA binding transcription factor activity	GO:0010048//vernalization response;GO:0006355//regulation of transcription, DNA-dependent;GO:0032880//regulation of protein localization;GO:0009909//regulation of flower development;GO:0034613//cellular protein localization
Thhalv10004412m	-1.27307	0.842385	Sucrase	gi|30688845|ref|NP_566821.2|		1.00413e-178	-	GO:0005634//nucleus;GO:0005829//cytosol	-	GO:0010106//cellular response to iron ion starvation;GO:0015706//nitrate transport;GO:0010167//response to nitrate;GO:0006826//iron ion transport
Thhalv10018684m	-1.27531	0.818121		-			K01126|1|0.0|756|aly:ARALYDRAFT_676974|glycerophosphoryl diester phosphodiesterase [EC:3.1.4.46	-	-	-
Thhalv10019505m	-1.27708	0.863469		-			-	-	-	-
Thhalv10026503m	-1.27873	0.82655	60S ribosomal protein L26-1	gi|15229631|ref|NP_190560.1|	Arabidopsis thaliana	5.73096e-66	K02898|1|5e-67|251|aly:ARALYDRAFT_906308|large subunit ribosomal protein L26e	GO:0005730//nucleolus;GO:0005774//vacuolar membrane;GO:0009507//chloroplast;GO:0022625//cytosolic large ribosomal subunit;GO:0005794//Golgi apparatus;GO:0005886//plasma membrane	GO:0003735//structural constituent of ribosome;GO:0005515//protein binding	GO:0001510//RNA methylation;GO:0006412//translation;GO:0009409//response to cold
Thhalv10005051m	-1.28241	0.884841	unknown	gi|24417452|gb|AAN60336.1|	Arabidopsis thaliana	5.67018e-65	-	GO:0005739//mitochondrion	-	GO:0035556//intracellular signal transduction;GO:0009693//ethylene biosynthetic process;GO:0010200//response to chitin;GO:0009723//response to ethylene stimulus;GO:0009738//abscisic acid mediated signaling pathway
Thhalv10021402m	-1.2843	0.884041	Rubber elongation factor protein	gi|15230002|ref|NP_187201.1|	Arabidopsis thaliana	1.28997e-124	-	GO:0005773//vacuole	GO:0003746//translation elongation factor activity	GO:0010200//response to chitin;GO:0006865//amino acid transport;GO:0006414//translational elongation
Thhalv10023732m	-1.28431	0.870786	hypothetical protein ARALYDRAFT_475097	gi|297840285|ref|XP_002888024.1|	Arabidopsis lyrata subsp. lyrata	5.22183e-49	K11323|1|4e-11|66.6|vcn:VOLCADRAFT_121342|histone arginine demethylase JMJD6 [EC:1.14.11.-	-	-	GO:0007030//Golgi organization;GO:0006694//steroid biosynthetic process;GO:0006816//calcium ion transport;GO:0046686//response to cadmium ion;GO:0009651//response to salt stress;GO:0046165
Thhalv10019454m	-1.28488	0.891335	bet v I allergen family protein	gi|297841831|ref|XP_002888797.1|	Arabidopsis lyrata subsp. lyrata	8.83152e-156	-	GO:0005634//nucleus;GO:0009507//chloroplast	-	GO:0006952//defense response;GO:0009607//response to biotic stimulus
Thhalv10019120m	-1.28985	0.833689	glutathione S-transferase TAU 22	gi|15218304|ref|NP_177956.1|	Arabidopsis thaliana	8.70651e-117	K00799|1|2e-80|297|gmx:547936|glutathione S-transferase [EC:2.5.1.18	GO:0005774//vacuolar membrane;GO:0048046//apoplast;GO:0005794//Golgi apparatus;GO:0005829//cytosol;GO:0009570//chloroplast stroma;GO:0005886//plasma membrane;GO:0005634//nucleus	GO:0043295//glutathione binding;GO:0004364//glutathione transferase activity;GO:0019899//enzyme binding;GO:0004462//lactoylglutathione lyase activity	GO:0016036//cellular response to phosphate starvation;GO:0051788//response to misfolded protein;GO:0006094//gluconeogenesis;GO:0006635//fatty acid beta-oxidation;GO:0019375//galactolipid biosynthetic process;GO:0043161//proteasomal ubiquitin-dependent protein catabolic process;GO:0043085//positive regulation of catalytic activity;GO:0019252//starch biosynthetic process;GO:0042631//cellular respon…
Thhalv10018796m	-1.29021	0.868606		-			K14298|1|0.0|700|ath:AT1G80670|mRNA export factor	-	-	-
Thhalv10007351m	-1.29025	0.865982	3-ketoacyl-CoA synthase 1	gi|297843004|ref|XP_002889383.1|	Arabidopsis lyrata subsp. lyrata	0	K15397|1|0.0|1011|aly:ARALYDRAFT_887345|3-ketoacyl-CoA synthase [EC:2.3.1.-	GO:0022626//cytosolic ribosome;GO:0016020//membrane;GO:0005783//endoplasmic reticulum	GO:0009922//fatty acid elongase activity	GO:0010025//wax biosynthetic process;GO:0000038//very long-chain fatty acid metabolic process;GO:0009805//coumarin biosynthetic process;GO:0042335//cuticle development;GO:0009416//response to light stimulus;GO:0009409//response to cold;GO:0009611//response to wounding;GO:0030497//fatty acid elongation
Thhalv10012414m	-1.29168	0.890713	glutamate synthase 1	gi|30696340|ref|NP_200158.2|	NADH	0	K00264|1|0.0|3634|ath:AT5G53460|glutamate synthase (NADPH/NADH) [EC:1.4.1.13 1.4.1.14	GO:0009941//chloroplast envelope;GO:0016021//integral to membrane;GO:0005829//cytosol;GO:0009570//chloroplast stroma;GO:0005886//plasma membrane;GO:0005739//mitochondrion	GO:0050660//flavin adenine dinucleotide binding;GO:0016040//glutamate synthase (NADH) activity;GO:0051536//iron-sulfur cluster binding;GO:0005506//iron ion binding;GO:0005351//sugar:hydrogen symporter activity;GO:0010181//FMN binding	GO:0006094//gluconeogenesis;GO:0048589//developmental growth;GO:0009651//response to salt stress;GO:0042128//nitrate assimilation;GO:0006537//glutamate biosynthetic process;GO:0006096//glycolysis;GO:0046686//response to cadmium ion;GO:0055085//transmembrane transport;GO:0055114//oxidation-reduction process;GO:0019676//ammonia assimilation cycle	Arabidopsis thaliana
Thhalv10017257m	-1.29224	0.82188	glutathione S-transferase	gi|15227086|ref|NP_180507.1|	Arabidopsis thaliana	9.4714e-89	K00799|1|8e-90|328|ath:AT2G29460|glutathione S-transferase [EC:2.5.1.18	GO:0005737//cytoplasm	GO:0004364//glutathione transferase activity	GO:0043161//proteasomal ubiquitin-dependent protein catabolic process;GO:0051788//response to misfolded protein;GO:0080129//proteasome core complex assembly;GO:0006635//fatty acid beta-oxidation;GO:0010583//response to cyclopentenone;GO:0046482//para-aminobenzoic acid metabolic process;GO:0010043//response to zinc ion;GO:0009407//toxin catabolic process
Thhalv10007368m	-1.29327	0.862179	Actin cross-linking protein	gi|42562344|ref|NP_174030.2|	Arabidopsis thaliana	0	-	GO:0005773//vacuole;GO:0005634//nucleus	-	GO:0010363//regulation of plant-type hypersensitive response;GO:0009963//positive regulation of flavonoid biosynthetic process;GO:0006612//protein targeting to membrane
Thhalv10025906m	-1.29589	0.879971	hypothetical protein ARALYDRAFT_490909	gi|297798168|ref|XP_002866968.1|	Arabidopsis lyrata subsp. lyrata	2.12487e-139	-	GO:0005634//nucleus	GO:0043565//sequence-specific DNA binding;GO:0003700//sequence-specific DNA binding transcription factor activity	GO:0009414//response to water deprivation;GO:0042538//hyperosmotic salinity response;GO:0009408//response to heat;GO:0009737//response to abscisic acid stimulus;GO:0030968//endoplasmic reticulum unfolded protein response;GO:0010583//response to cyclopentenone;GO:0045892//negative regulation of transcription, DNA-dependent;GO:0009407//toxin catabolic process
Thhalv10025577m	-1.29716	0.888444	oxidoreductase	gi|297803592|ref|XP_002869680.1|	Arabidopsis lyrata subsp. lyrata	6.95595e-166	K05277|1|4e-48|191|pop:POPTR_646527|leucoanthocyanidin dioxygenase [EC:1.14.11.19;K05278|2|8e-48|189|rcu:RCOM_1031440|flavonol synthase [EC:1.14.11.23;K04124|3|2e-47|188|pop:POPTR_548646|gibberellin 3-beta-dioxygenase [EC:1.14.11.15;K06892|4|3e-47|187|pop:POPTR_550478|	GO:0005737//cytoplasm	GO:0016682//oxidoreductase activity, acting on diphenols and related substances as donors, oxygen as acceptor;GO:0016706//oxidoreductase activity, acting on paired donors, with incorporation or reduction of molecular oxygen, 2-oxoglutarate as one donor, and incorporation of one atom each of oxygen into both donors;GO:0005506//iron ion binding	GO:0009813//flavonoid biosynthetic process;GO:0009793//embryo development ending in seed dormancy;GO:0010260//organ senescence;GO:0009740//gibberellic acid mediated signaling pathway;GO:0009830//cell wall modification involved in abscission;GO:0009845//seed germination;GO:0009737//response to abscisic acid stimulus;GO:0055114//oxidation-reduction process;GO:0009686//gibberellin biosynthetic proce…
Thhalv10026947m	-1.29872	0.890713		-			-	-	-	-
Thhalv10004164m	-1.29878	0.820056	predicted protein	gi|297808527|ref|XP_002872147.1|	Arabidopsis lyrata subsp. lyrata	0	K07192|1|0.0|710|pop:POPTR_802471|flotillin	GO:0009506//plasmodesma;GO:0005768//endosome;GO:0005774//vacuolar membrane;GO:0005886//plasma membrane	-	GO:0071456//cellular response to hypoxia;GO:0010324//membrane invagination;GO:0010200//response to chitin;GO:0006897//endocytosis;GO:0009873//ethylene mediated signaling pathway
Thhalv10008111m	-1.29882	0.888244	hypothetical protein ARALYDRAFT_471794	gi|297844516|ref|XP_002890139.1|	Arabidopsis lyrata subsp. lyrata	0	K09753|1|0.0|662|aly:ARALYDRAFT_471794|cinnamoyl-CoA reductase [EC:1.2.1.44	GO:0005777//peroxisome;GO:0005829//cytosol;GO:0009506//plasmodesma;GO:0005618//cell wall;GO:0005886//plasma membrane;GO:0005794//Golgi apparatus;GO:0005739//mitochondrion;GO:0048046//apoplast;GO:0005730//nucleolus;GO:0009507//chloroplast	GO:0004674//protein serine/threonine kinase activity;GO:0042803//protein homodimerization activity;GO:0003690//double-stranded DNA binding;GO:0003697//single-stranded DNA binding;GO:0016621//cinnamoyl-CoA reductase activity;GO:0042800//histone methyltransferase activity (H3-K4 specific);GO:0003729//mRNA binding;GO:0046608//carotenoid isomerase activity;GO:0046975//histone methyltransferase activi…	GO:0042754//negative regulation of circadian rhythm;GO:0006833//water transport;GO:0009414//response to water deprivation;GO:0006406//mRNA export from nucleus;GO:0016117//carotenoid biosynthetic process;GO:0048481//ovule development;GO:0010363//regulation of plant-type hypersensitive response;GO:0010200//response to chitin;GO:0048653//anther development;GO:0050832//defense response to fungus;GO:0…
Thhalv10016092m	-1.30164	0.889823	hypothetical protein ARALYDRAFT_487939	gi|297811223|ref|XP_002873495.1|	Arabidopsis lyrata subsp. lyrata	2.12679e-73	-	GO:0005739//mitochondrion	-	GO:0009741//response to brassinosteroid stimulus
Thhalv10005949m	-1.30529	0.862179	xyloglucan 6-xylosyltransferase	gi|15228843|ref|NP_191831.1|	Arabidopsis thaliana	0	K08238|1|0.0|914|aly:ARALYDRAFT_907847|xyloglucan 6-xylosyltransferase [EC:2.4.2.39	GO:0016021//integral to membrane;GO:0005768//endosome;GO:0005802//trans-Golgi network;GO:0005794//Golgi apparatus	GO:0035252//UDP-xylosyltransferase activity;GO:0016758//transferase activity, transferring hexosyl groups;GO:0005515//protein binding;GO:0033843//xyloglucan 6-xylosyltransferase activity	GO:0009825//multidimensional cell growth;GO:0048767//root hair elongation;GO:0009932//cell tip growth;GO:0071555//cell wall organization;GO:0010200//response to chitin;GO:0043481//anthocyanin accumulation in tissues in response to UV light;GO:0010817//regulation of hormone levels;GO:0019761//glucosinolate biosynthetic process;GO:0009969//xyloglucan biosynthetic process;GO:0009612//response to mec…
Thhalv10023875m	-1.30793	0.844031	uncharacterized protein	gi|18408043|ref|NP_564834.1|	Arabidopsis thaliana	1.95928e-46	-	GO:0005634//nucleus	-	GO:0010227//floral organ abscission
Thhalv10013850m	-1.30826	0.827195		-			K14491|1|7e-13|73.2|ath:AT5G58080|two-component response regulator ARR-B family	-	-	-
Thhalv10017640m	-1.31137	0.843386	predicted protein	gi|297823475|ref|XP_002879620.1|	Arabidopsis lyrata subsp. lyrata	8.90749e-151	K10866|1|3e-06|51.2|ath:AT2G31970|DNA repair protein RAD50 [EC:3.6.-.-;K06674|2|5e-06|50.4|osa:4325020|structural maintenance of chromosome 2	GO:0005737//cytoplasm	-	-
Thhalv10027062m	-1.3126	0.854951		-			K03128|1|2e-10|64.7|smo:SELMODRAFT_402861|transcription initiation factor TFIID subunit 2;K12811|3|2e-09|61.6|vvi:100262258|ATP-dependent RNA helicase DDX46/PRP5 [EC:3.6.4.13	-	-	-
Thhalv10013041m	-1.31319	0.879103	hypothetical protein ARALYDRAFT_487374	gi|297810675|ref|XP_002873221.1|	Arabidopsis lyrata subsp. lyrata	0	K01657|1|0.0|1142|aly:ARALYDRAFT_487374|anthranilate synthase component I [EC:4.1.3.27	GO:0009570//chloroplast stroma;GO:0005829//cytosol;GO:0009506//plasmodesma;GO:0005950//anthranilate synthase complex;GO:0016020//membrane	GO:0004049//anthranilate synthase activity;GO:0004842//ubiquitin-protein ligase activity;GO:0008270//zinc ion binding;GO:0004781//sulfate adenylyltransferase (ATP) activity	GO:0009414//response to water deprivation;GO:0009697//salicylic acid biosynthetic process;GO:0009738//abscisic acid mediated signaling pathway;GO:0006567//threonine catabolic process;GO:0010363//regulation of plant-type hypersensitive response;GO:0019761//glucosinolate biosynthetic process;GO:0010200//response to chitin;GO:0000103//sulfate assimilation;GO:0009684//indoleacetic acid biosynthetic p…
Thhalv10025519m	-1.31334	0.887666		-			K16040|1|4e-52|204|vvi:100233030|trans-resveratrol di-O-methyltransferase [EC:2.1.1.240;K05279|2|3e-44|177|pop:POPTR_834247|flavonol 3-O-methyltransferase [EC:2.1.1.76;K13066|3|4e-44|177|pop:POPTR_824484|caffeic acid 3-O-methyltransferase [EC:2.1.1.68	-	-	-
Thhalv10020521m	-1.31474	0.807335		-			K14306|1|8e-11|67.0|aly:ARALYDRAFT_483630|nuclear pore complex protein Nup62;K11323|3|4e-10|64.7|vcn:VOLCADRAFT_121342|histone arginine demethylase JMJD6 [EC:1.14.11.-;K03006|4|4e-10|64.7|smo:SELMODRAFT_128226|DNA-directed RNA polymerase II subunit RPB1 [EC:2.7.7.6	-	-	-
Thhalv10011694m	-1.31556	0.8753	hypothetical protein ARALYDRAFT_474085	gi|297847262|ref|XP_002891512.1|	Arabidopsis lyrata subsp. lyrata	3.26195e-154	-	-	-	-
Thhalv10021496m	-1.31857	0.83598	hypothetical protein ARALYDRAFT_319038	gi|297831054|ref|XP_002883409.1|	Arabidopsis lyrata subsp. lyrata	2.23359e-102	-	GO:0005739//mitochondrion;GO:0016020//membrane;GO:0005794//Golgi apparatus;GO:0005783//endoplasmic reticulum	-	GO:0034976//response to endoplasmic reticulum stress;GO:0006457//protein folding;GO:0006811//ion transport;GO:0009408//response to heat;GO:0009627//systemic acquired resistance;GO:0007154//cell communication;GO:0009644//response to high light intensity;GO:0042542//response to hydrogen peroxide
Thhalv10018739m	-1.32008	0.89327		-			K05279|1|4e-82|303|rcu:RCOM_0596300|flavonol 3-O-methyltransferase [EC:2.1.1.76;K13066|5|1e-78|291|pop:POPTR_824484|caffeic acid 3-O-methyltransferase [EC:2.1.1.68	-	-	-
Thhalv10023792m	-1.32032	0.848679	PREDICTED: DNA-directed RNA polymerases I, II, and III subunit RPABC5-like	gi|356508029|ref|XP_003522765.1|	Glycine max	3.72368e-35	K03007|1|4e-36|148|gmx:100797078|DNA-directed RNA polymerases I, II, and III subunit RPABC5	GO:0000418//DNA-directed RNA polymerase IV complex;GO:0005665//DNA-directed RNA polymerase II, core complex	GO:0003899//DNA-directed RNA polymerase activity;GO:0008270//zinc ion binding;GO:0003677//DNA binding	GO:0006351//transcription, DNA-dependent
Thhalv10017452m	-1.32208	0.817765	PREDICTED: uncharacterized protein LOC100260766	gi|225446555|ref|XP_002279581.1|	Vitis vinifera	2.2814e-36	-	-	-	-
Thhalv10021257m	-1.32307	0.848546	hypothetical protein ARALYDRAFT_479001	gi|297834420|ref|XP_002885092.1|	Arabidopsis lyrata subsp. lyrata	3.72933e-160	K11323|1|1e-07|56.2|vcn:VOLCADRAFT_121342|histone arginine demethylase JMJD6 [EC:1.14.11.-	GO:0005774//vacuolar membrane;GO:0005886//plasma membrane	GO:0008168//methyltransferase activity	GO:0032259//methylation
Thhalv10022915m	-1.32503	0.895828	protease inhibitor	gi|297832496|ref|XP_002884130.1|		1.32734e-54	-	GO:0005576//extracellular region	GO:0008233//peptidase activity;GO:0046872//metal ion binding;GO:0016491//oxidoreductase activity;GO:0008289//lipid binding	GO:0006869//lipid transport;GO:0006508//proteolysis
Thhalv10000117m	-1.32529	0.831821	6-phosphofructokinase 5	gi|30681728|ref|NP_850025.1|	Arabidopsis thaliana	0	K00850|1|0.0|1004|ath:AT2G22480|6-phosphofructokinase [EC:2.7.1.11	GO:0005945//6-phosphofructokinase complex;GO:0009507//chloroplast	GO:0003872//6-phosphofructokinase activity;GO:0005524//ATP binding	GO:0010498//proteasomal protein catabolic process;GO:0007010//cytoskeleton organization;GO:0006002//fructose 6-phosphate metabolic process;GO:0006096//glycolysis;GO:0016310//phosphorylation;GO:0006094//gluconeogenesis
Thhalv10005182m	-1.3258	0.855195	hypothetical protein ARALYDRAFT_919817	gi|297794091|ref|XP_002864930.1|	Arabidopsis lyrata subsp. lyrata	4.40432e-27	-	GO:0005634//nucleus	-	GO:0071456//cellular response to hypoxia;GO:0006952//defense response
Thhalv10017874m	-1.32588	0.89674	hypothetical protein ARALYDRAFT_482707	gi|297827221|ref|XP_002881493.1|	Arabidopsis lyrata subsp. lyrata	1.5219e-159	K09872|1|1e-160|563|aly:ARALYDRAFT_482707|aquaporin PIP	GO:0005773//vacuole;GO:0016021//integral to membrane;GO:0009507//chloroplast;GO:0009506//plasmodesma;GO:0005886//plasma membrane	GO:0015250//water channel activity;GO:0031625//ubiquitin protein ligase binding	GO:0009750//response to fructose stimulus;GO:0006833//water transport;GO:0080170//hydrogen peroxide transmembrane transport;GO:0006816//calcium ion transport;GO:0010106//cellular response to iron ion starvation;GO:0009651//response to salt stress;GO:0006826//iron ion transport;GO:0048767//root hair elongation;GO:0006972//hyperosmotic response;GO:0007030//Golgi organization;GO:0006096//glycolysis;…
Thhalv10018738m	-1.3271	0.824971		-			K01307|1|6e-159|558|aly:ARALYDRAFT_477030|gamma-glutamyl hydrolase [EC:3.4.19.9	-	-	-
Thhalv10012448m	-1.32934	0.882017	hypothetical protein ARALYDRAFT_489007	gi|297808159|ref|XP_002871963.1|	Arabidopsis lyrata subsp. lyrata	0	K11817|1|0.0|2345|ath:AT5G20960|indole-3-acetaldehyde oxidase [EC:1.2.3.7;K09842|3|0.0|1678|rcu:RCOM_0951470|abscisic-aldehyde oxidase [EC:1.2.3.14	GO:0005829//cytosol;GO:0005618//cell wall;GO:0005576//extracellular region;GO:0009507//chloroplast	GO:0048038//quinone binding;GO:0005507//copper ion binding;GO:0008131//primary amine oxidase activity;GO:0051537//2 iron, 2 sulfur cluster binding;GO:0050302//indole-3-acetaldehyde oxidase activity;GO:0009055//electron carrier activity;GO:0050660//flavin adenine dinucleotide binding;GO:0008762//UDP-N-acetylmuramate dehydrogenase activity;GO:0005506//iron ion binding	GO:0055114//oxidation-reduction process;GO:0009851//auxin biosynthetic process;GO:0009834//secondary cell wall biogenesis;GO:0009688//abscisic acid biosynthetic process;GO:0009308//amine metabolic process
Thhalv10012283m	-1.32983	0.894449	hypothetical protein ARALYDRAFT_891368	gi|297852176|ref|XP_002893969.1|	Arabidopsis lyrata subsp. lyrata	7.5111e-98	K03921|1|7e-99|357|aly:ARALYDRAFT_891368|acyl-[acyl-carrier-protein desaturase [EC:1.14.19.2	GO:0009507//chloroplast;GO:0016020//membrane	GO:0046914//transition metal ion binding;GO:0045300//acyl-[acyl-carrier-protein desaturase activity	GO:0001666//response to hypoxia;GO:0006633//fatty acid biosynthetic process;GO:0055114//oxidation-reduction process;GO:0009862//systemic acquired resistance, salicylic acid mediated signaling pathway;GO:0010089//xylem development;GO:0010310//regulation of hydrogen peroxide metabolic process;GO:0044036//cell wall macromolecule metabolic process
Thhalv10008539m	-1.32985	0.848345	uncharacterized protein	gi|18394245|ref|NP_563977.1|	Arabidopsis thaliana	2.86504e-128	-	GO:0005634//nucleus	GO:0008270//zinc ion binding	GO:0031348//negative regulation of defense response;GO:0010286//heat acclimation;GO:0009611//response to wounding;GO:0009867//jasmonic acid mediated signaling pathway;GO:0009862//systemic acquired resistance, salicylic acid mediated signaling pathway;GO:0009414//response to water deprivation;GO:0006944//cellular membrane fusion;GO:0010363//regulation of plant-type hypersensitive response;GO:00102…
Thhalv10002510m	-1.33086	0.883507		-			-	-	-	-
Thhalv10008441m	-1.33645	0.836358	40S ribosomal protein S2	gi|297827841|ref|XP_002881803.1|	Arabidopsis lyrata subsp. lyrata	1.82142e-139	K02981|1|1e-140|497|aly:ARALYDRAFT_483266|small subunit ribosomal protein S2e	GO:0005618//cell wall;GO:0005730//nucleolus;GO:0009506//plasmodesma;GO:0022627//cytosolic small ribosomal subunit;GO:0009507//chloroplast;GO:0005794//Golgi apparatus;GO:0005886//plasma membrane	GO:0003723//RNA binding;GO:0003735//structural constituent of ribosome	GO:0001510//RNA methylation;GO:0006412//translation;GO:0009220//pyrimidine ribonucleotide biosynthetic process
Thhalv10020926m	-1.33675	0.876168		-			K11838|1|1e-16|85.9|rcu:RCOM_0423090|ubiquitin carboxyl-terminal hydrolase 7 [EC:3.1.2.15	-	-	-
Thhalv10017407m	-1.33778	0.885753	Cytochrome b5 isoform B; AltName: Full=Cytochrome b5 isoform 2	gi|12229741|sp|O48845.1|CYB5B_ARATH		1.22888e-71	K00360|1|1e-15|81.3|ppp:PHYPADRAFT_184973|nitrate reductase (NADH) [EC:1.7.1.1;K13076|4|2e-12|71.2|bdi:100826592|delta8-fatty-acid desaturase [EC:1.14.19.4	GO:0005789//endoplasmic reticulum membrane;GO:0016021//integral to membrane	GO:0046872//metal ion binding;GO:0009703//nitrate reductase (NADH) activity;GO:0020037//heme binding	GO:0042742//defense response to bacterium;GO:0022900//electron transport chain
Thhalv10020127m	-1.33837	0.895983		-			K00549|1|0.0|1467|aly:ARALYDRAFT_477628|5-methyltetrahydropteroyltriglutamate--homocysteine methyltransferase [EC:2.1.1.14	-	-	-
Thhalv10009055m	-1.3426	0.895027	hydroxyproline-rich glycoprotein	gi|186511058|ref|NP_191022.2|	Arabidopsis thaliana	8.31095e-115	K01115|1|1e-32|138|vcn:VOLCADRAFT_99471|phospholipase D [EC:3.1.4.4	-	GO:0005199//structural constituent of cell wall	GO:0009664//plant-type cell wall organization;GO:0010054//trichoblast differentiation
Thhalv10009271m	-1.34431	0.834779	hypothetical protein ARALYDRAFT_471390	gi|297844104|ref|XP_002889933.1|	Arabidopsis lyrata subsp. lyrata	2.62503e-30	K10845|1|2e-31|133|aly:ARALYDRAFT_471390|TFIIH basal transcription factor complex TTD-A subunit	GO:0000439//core TFIIH complex	GO:0003677//DNA binding	GO:0006289//nucleotide-excision repair;GO:0006355//regulation of transcription, DNA-dependent
Thhalv10017571m	-1.34439	0.829263	N2227-like domain-containing protein	gi|30685202|ref|NP_850185.1|	Arabidopsis thaliana	0	-	GO:0005634//nucleus	-	GO:0009165//nucleotide biosynthetic process
Thhalv10017487m	-1.34463	0.842874	cdk-subunit 1	gi|297822485|ref|XP_002879125.1|	Arabidopsis lyrata subsp. lyrata	1.25955e-42	K02219|1|1e-43|174|aly:ARALYDRAFT_481712|cyclin-dependent kinase regulatory subunit CKS1	GO:0005737//cytoplasm;GO:0005634//nucleus	GO:0004693//cyclin-dependent protein kinase activity;GO:0005515//protein binding;GO:0016538//cyclin-dependent protein kinase regulator activity	GO:0000278//mitotic cell cycle;GO:0010440//stomatal lineage progression;GO:0045736//negative regulation of cyclin-dependent protein serine/threonine kinase activity;GO:0006661//phosphatidylinositol biosynthetic process;GO:0042023//DNA endoreduplication;GO:0001708//cell fate specification
Thhalv10025937m	-1.34622	0.872075	Probable protein phosphatase 2C 58; Short=AtPP2C58	gi|75163673|sp|Q93YW5.1|P2C58_ARATH		3.26952e-146	K01090|1|5e-34|143|sbi:SORBI_01g038410|protein phosphatase [EC:3.1.3.16;K14497|4|1e-25|115|bdi:100838998|protein phosphatase 2C [EC:3.1.3.16	-	GO:0004722//protein serine/threonine phosphatase activity	GO:0009684//indoleacetic acid biosynthetic process;GO:0006569//tryptophan catabolic process
Thhalv10026298m	-1.34728	0.83251	unknown	gi|21592507|gb|AAM64457.1|	Arabidopsis thaliana	2.84778e-88	-	GO:0005576//extracellular region;GO:0016021//integral to membrane;GO:0005886//plasma membrane	GO:0005515//protein binding	GO:0000041//transition metal ion transport
Thhalv10010835m	-1.35172	0.898808	protease inhibitor	gi|297820134|ref|XP_002877950.1|		1.59582e-57	-	GO:0005576//extracellular region	GO:0008289//lipid binding;GO:0008233//peptidase activity	GO:0006869//lipid transport;GO:0006508//proteolysis
Thhalv10019530m	-1.35188	0.801263	chaperone protein dnaJ 10	gi|15223142|ref|NP_177796.1|	Arabidopsis thaliana	7.39364e-157	K03686|1|2e-14|78.6|gmx:100819943|molecular chaperone DnaJ	GO:0005794//Golgi apparatus	GO:0031072//heat shock protein binding;GO:0051082//unfolded protein binding	GO:0006457//protein folding;GO:0030968//endoplasmic reticulum unfolded protein response;GO:0048193//Golgi vesicle transport;GO:0048527//lateral root development
Thhalv10024715m	-1.3566	0.888956		-			K00058|1|0.0|1105|aly:ARALYDRAFT_491252|D-3-phosphoglycerate dehydrogenase [EC:1.1.1.95	-	-	-
Thhalv10007127m	-1.36082	0.824815	ATEXO70B2	gi|297848980|ref|XP_002892371.1|	Arabidopsis lyrata subsp. lyrata	0	K07195|1|0.0|1061|aly:ARALYDRAFT_470722|exocyst complex component 7	GO:0005829//cytosol;GO:0000145//exocyst;GO:0070062//extracellular vesicular exosome;GO:0005886//plasma membrane;GO:0005634//nucleus	-	GO:0031348//negative regulation of defense response;GO:0009697//salicylic acid biosynthetic process;GO:0009862//systemic acquired resistance, salicylic acid mediated signaling pathway;GO:0006944//cellular membrane fusion;GO:0010363//regulation of plant-type hypersensitive response;GO:0010200//response to chitin;GO:0006904//vesicle docking involved in exocytosis;GO:0006612//protein targeting to me…
Thhalv10010734m	-1.36636	0.872921	invertase	gi|297815906|ref|XP_002875836.1|		8.57077e-92	K01051|1|9e-22|101|rcu:RCOM_0417480|pectinesterase [EC:3.1.1.11;K02355|2|4e-20|96.3|vvi:100257414|elongation factor G	GO:0005576//extracellular region	GO:0030599//pectinesterase activity;GO:0046910//pectinesterase inhibitor activity	GO:0031348//negative regulation of defense response;GO:0009595//detection of biotic stimulus;GO:0043086//negative regulation of catalytic activity;GO:0009867//jasmonic acid mediated signaling pathway;GO:0009697//salicylic acid biosynthetic process;GO:0006833//water transport;GO:0009862//systemic acquired resistance, salicylic acid mediated signaling pathway;GO:0010363//regulation of plant-type hy…
Thhalv10011499m	-1.36683	0.839027	predicted protein	gi|297852390|ref|XP_002894076.1|	Arabidopsis lyrata subsp. lyrata	0	-	GO:0005634//nucleus	GO:0003700//sequence-specific DNA binding transcription factor activity;GO:0003676//nucleic acid binding;GO:0008270//zinc ion binding	-
Thhalv10015036m	-1.3715	0.850302	copper transport family protein	gi|79536392|ref|NP_200084.2|	Arabidopsis thaliana	2.84985e-29	-	-	GO:0046872//metal ion binding	GO:0009627//systemic acquired resistance;GO:0034976//response to endoplasmic reticulum stress
Thhalv10021437m	-1.37196	0.8199	Tho complex subunit 7	gi|18396392|ref|NP_566189.1|		2.98696e-121	K13176|1|3e-122|436|aly:ARALYDRAFT_896275|THO complex subunit 7	GO:0000445//THO complex part of transcription export complex	-	GO:0006397//mRNA processing
Thhalv10013954m	-1.37323	0.83151		-			K13717|1|8e-13|73.6|sbi:SORBI_06g032350|OTU domain-containing protein 3;K12655|2|1e-08|59.7|zma:100285430|OTU domain-containing protein 5 [EC:3.1.2.15	-	-	-
Thhalv10013948m	-1.37386	0.835379		-			K01915|1|0.0|719|aly:ARALYDRAFT_488515|glutamine synthetase [EC:6.3.1.2	-	-	-
Thhalv10013093m	-1.37422	0.87768	L-ascorbate oxidase	gi|15242154|ref|NP_197609.1|	Arabidopsis thaliana	0	K00423|1|0.0|1022|ath:AT5G21100|L-ascorbate oxidase [EC:1.10.3.3	GO:0009505//plant-type cell wall;GO:0009506//plasmodesma;GO:0005576//extracellular region	GO:0005507//copper ion binding;GO:0008447//L-ascorbate oxidase activity	GO:0046520//sphingoid biosynthetic process;GO:0016126//sterol biosynthetic process;GO:0055114//oxidation-reduction process
Thhalv10018912m	-1.37448	0.819389		-			K00224|1|6e-157|551|aly:ARALYDRAFT_476671|[EC:1.3.1.-;K13081|5|9e-66|249|vvi:100233112|leucoanthocyanidin reductase [EC:1.17.1.3	-	-	-
Thhalv10004214m	-1.37576	0.887154	Lysine histidine transporter 1	gi|30693663|ref|NP_851109.1|	Arabidopsis thaliana	0	K15015|1|3e-24|111|gmx:100810530|solute carrier family 32 (vesicular inhibitory amino acid transporter)	GO:0016021//integral to membrane;GO:0005886//plasma membrane	GO:0015171//amino acid transmembrane transporter activity	GO:0010363//regulation of plant-type hypersensitive response;GO:0015802//basic amino acid transport;GO:0015696//ammonium transport;GO:0043090//amino acid import;GO:0006862//nucleotide transport;GO:0006499//N-terminal protein myristoylation;GO:0006612//protein targeting to membrane;GO:0006944//cellular membrane fusion;GO:0043069//negative regulation of programmed cell death;GO:0030968//endoplasmic…
Thhalv10006420m	-1.37871	0.896295		-			-	-	-	-
Thhalv10005764m	-1.37936	0.864314	Ca2+-transporting ATPase	gi|15230278|ref|NP_191292.1|	Arabidopsis thaliana	0	K01537|1|0.0|1918|ath:AT3G57330|Ca2+-transporting ATPase [EC:3.6.3.8	GO:0009705//plant-type vacuole membrane;GO:0016021//integral to membrane;GO:0005794//Golgi apparatus;GO:0009535//chloroplast thylakoid membrane;GO:0005886//plasma membrane	GO:0008270//zinc ion binding;GO:0004089//carbonate dehydratase activity;GO:0005388//calcium-transporting ATPase activity;GO:0005516//calmodulin binding;GO:0005524//ATP binding	GO:0010363//regulation of plant-type hypersensitive response;GO:0009651//response to salt stress;GO:0009624//response to nematode;GO:0006612//protein targeting to membrane;GO:0042742//defense response to bacterium;GO:0043069//negative regulation of programmed cell death;GO:0006730//one-carbon metabolic process;GO:0006754//ATP biosynthetic process;GO:0006882//cellular zinc ion homeostasis;GO:00550…
Thhalv10025766m	-1.38151	0.858932	predicted protein	gi|297798244|ref|XP_002867006.1|	Arabidopsis lyrata subsp. lyrata	1.76148e-160	K14759|1|4e-07|53.9|rcu:RCOM_1465190|isochorismate synthase / 2-succinyl-5-enolpyruvyl-6-hydroxy-3-cyclohexene-1-carboxylate synthase / 2-succinyl-6-hydroxy-2,4-cyclohexadiene-1-carboxylate synthase / O-succinylbenzoate synthase [EC:5.4.4.2 2.2.1.9 4.2.99.20 4.2.1.113	GO:0005737//cytoplasm	GO:0016787//hydrolase activity	GO:0008152//metabolic process;GO:0000041//transition metal ion transport
Thhalv10015848m	-1.38175	0.86378		-			-	-	-	-
Thhalv10019143m	-1.38274	0.866849	uncharacterized protein	gi|15221258|ref|NP_177584.1|	Arabidopsis thaliana	6.76854e-100	-	GO:0009507//chloroplast	-	GO:0031347//regulation of defense response;GO:0009627//systemic acquired resistance
Thhalv10021678m	-1.38304	0.804221	RING-H2 finger protein ATL72	gi|15228395|ref|NP_187702.1|	Arabidopsis thaliana	5.55259e-78	K05283|1|5e-15|78.6|aly:ARALYDRAFT_354960|phosphatidylinositol glycan, class W [EC:2.3.-.-;K11982|2|1e-09|60.8|zma:100383341|E3 ubiquitin-protein ligase RNF115/126 [EC:6.3.2.19;K15692|3|3e-09|59.3|gmx:100793048|E3 ubiquitin-protein ligase RNF13 [EC:6.3.2.19	GO:0005634//nucleus	GO:0008270//zinc ion binding	GO:0045492//xylan biosynthetic process;GO:0010413//glucuronoxylan metabolic process
Thhalv10005990m	-1.38382	0.891157	amino acid transporter family protein	gi|297816942|ref|XP_002876354.1|	Arabidopsis lyrata subsp. lyrata	0	K14207|1|8e-108|389|pop:POPTR_580719|solute carrier family 38 (sodium-coupled neutral amino acid transporter), member 2	GO:0016021//integral to membrane;GO:0005774//vacuolar membrane;GO:0005886//plasma membrane	GO:0005275//amine transmembrane transporter activity;GO:0015171//amino acid transmembrane transporter activity	GO:0009744//response to sucrose stimulus;GO:0009750//response to fructose stimulus;GO:0006661//phosphatidylinositol biosynthetic process;GO:0006865//amino acid transport
Thhalv10009622m	-1.38551	0.888778	PREDICTED: uncharacterized protein LOC100798405	gi|356524738|ref|XP_003530985.1|	Glycine max	1.54973e-06	-	-	-	-
Thhalv10025750m	-1.38699	0.822458	transcription factor bHLH77	gi|22331295|ref|NP_189011.2|	Arabidopsis thaliana	7.65521e-110	K12126|1|5e-17|87.4|aly:ARALYDRAFT_471048|phytochrome-interacting factor 3;K10863|3|2e-07|55.5|ath:AT5G01310|aprataxin [EC:3.-.-.-;K13422|5|5e-06|50.8|aly:ARALYDRAFT_890840|transcription factor MYC2	GO:0005634//nucleus	GO:0003700//sequence-specific DNA binding transcription factor activity;GO:0003677//DNA binding	GO:0006355//regulation of transcription, DNA-dependent
Thhalv10005720m	-1.38784	0.857998	hypothetical protein ARALYDRAFT_494824	gi|297795369|ref|XP_002865569.1|	Arabidopsis lyrata subsp. lyrata	2.19365e-78	-	GO:0005634//nucleus;GO:0005739//mitochondrion	-	GO:0006457//protein folding;GO:0009644//response to high light intensity;GO:0042542//response to hydrogen peroxide;GO:0009408//response to heat
Thhalv10019329m	-1.39115	0.849102	unnamed protein product	gi|312282583|dbj|BAJ34157.1|	Thellungiella halophila	4.81645e-62	K14488|1|1e-06|51.6|ppp:PHYPADRAFT_26859|SAUR family protein	GO:0005634//nucleus	-	GO:0009733//response to auxin stimulus;GO:0016126//sterol biosynthetic process
Thhalv10010232m	-1.39257	0.883018	enhanced disease susceptibility 1	gi|297819424|ref|XP_002877595.1|	Arabidopsis lyrata subsp. lyrata	0	-	GO:0009507//chloroplast;GO:0005634//nucleus	GO:0004871//signal transducer activity;GO:0005515//protein binding;GO:0004806//triglyceride lipase activity	GO:0031348//negative regulation of defense response;GO:0009595//detection of biotic stimulus;GO:0009867//jasmonic acid mediated signaling pathway;GO:0009697//salicylic acid biosynthetic process;GO:0035304//regulation of protein dephosphorylation;GO:0009862//systemic acquired resistance, salicylic acid mediated signaling pathway;GO:0006944//cellular membrane fusion;GO:0010363//regulation of plant-…
Thhalv10001664m	-1.39286	0.867049		-			-	-	-	-
Thhalv10016091m	-1.39324	0.855218	hypothetical protein ARALYDRAFT_908596	gi|297806685|ref|XP_002871226.1|	Arabidopsis lyrata subsp. lyrata	1.22865e-101	-	GO:0016021//integral to membrane;GO:0005794//Golgi apparatus;GO:0005739//mitochondrion	-	-
Thhalv10004379m	-1.39377	0.823325	ATPAP29	gi|297793909|ref|XP_002864839.1|		0	-	GO:0005576//extracellular region	GO:0003993//acid phosphatase activity;GO:0004722//protein serine/threonine phosphatase activity	-
Thhalv10029081m	-1.39394	0.883952		-			K08738|1|3e-61|232|aly:ARALYDRAFT_489849|cytochrome c	-	-	-
Thhalv10028920m	-1.39496	0.898185		-			-	-	-	-
Thhalv10001465m	-1.39744	0.867338		-			K13430|1|2e-71|268|rcu:RCOM_1078760|serine/threonine-protein kinase PBS1 [EC:2.7.11.1;K04733|2|7e-71|266|smo:SELMODRAFT_33807|interleukin-1 receptor-associated kinase 4 [EC:2.7.11.1	-	-	-
Thhalv10018781m	-1.40533	0.896918		-			K08241|1|2e-33|141|aly:ARALYDRAFT_472188|jasmonate O-methyltransferase [EC:2.1.1.141	-	-	-
Thhalv10004662m	-1.40758	0.898497	Flavonol synthase	gi|6015164|sp|O04395.1|FLS_MATIN		1.38782e-122	K05278|1|9e-115|411|aly:ARALYDRAFT_487705|flavonol synthase [EC:1.14.11.23	GO:0005737//cytoplasm	GO:0045431//flavonol synthase activity	GO:0055114//oxidation-reduction process;GO:0009744//response to sucrose stimulus;GO:0010224//response to UV-B;GO:0015706//nitrate transport;GO:0009718//anthocyanin-containing compound biosynthetic process;GO:0010106//cellular response to iron ion starvation;GO:0009733//response to auxin stimulus;GO:0006826//iron ion transport;GO:0010167//response to nitrate;GO:0016045//detection of bacterium;GO:0…
Thhalv10001482m	-1.40836	0.881972		-			-	-	-	-
Thhalv10004510m	-1.41056	0.839005	MAPKKK19	gi|297797667|ref|XP_002866718.1|	Arabidopsis lyrata subsp. lyrata	7.51047e-170	K11228|1|1e-36|152|ota:Ot13g01170|mitogen-activated protein kinase kinase kinase [EC:2.7.11.1;K13414|2|7e-36|149|aly:ARALYDRAFT_489755|mitogen-activated protein kinase kinase kinase 1, plant [EC:2.7.11.25	GO:0005886//plasma membrane	GO:0005515//protein binding;GO:0004674//protein serine/threonine kinase activity;GO:0005524//ATP binding	GO:0009414//response to water deprivation;GO:0000302//response to reactive oxygen species;GO:0042538//hyperosmotic salinity response;GO:0006468//protein phosphorylation;GO:0048235//pollen sperm cell differentiation;GO:0009409//response to cold;GO:0009738//abscisic acid mediated signaling pathway;GO:0009723//response to ethylene stimulus;GO:0035556//intracellular signal transduction
Thhalv10017068m	-1.41092	0.84452	hypothetical protein ARALYDRAFT_902871	gi|297823559|ref|XP_002879662.1|	Arabidopsis lyrata subsp. lyrata	1.85059e-138	K02069|1|1e-139|493|aly:ARALYDRAFT_902871|putative ABC transport system permease protein	GO:0005886//plasma membrane	-	GO:0010044//response to aluminum ion
Thhalv10011514m	-1.41349	0.820056	sucrose-phosphatase 1	gi|15223847|ref|NP_175553.1|	Arabidopsis thaliana	0	-	GO:0005829//cytosol;GO:0005774//vacuolar membrane;GO:0005576//extracellular region;GO:0005789//endoplasmic reticulum membrane	GO:0050307//sucrose-phosphate phosphatase activity;GO:0000287//magnesium ion binding;GO:0042392//sphingosine-1-phosphate phosphatase activity	GO:0005986//sucrose biosynthetic process;GO:0016926//protein desumoylation;GO:0016311//dephosphorylation;GO:0010228//vegetative to reproductive phase transition of meristem;GO:0009737//response to abscisic acid stimulus;GO:0006665//sphingolipid metabolic process;GO:0050665//hydrogen peroxide biosynthetic process;GO:0090332//stomatal closure
Thhalv10001518m	-1.41643	0.872876		-			K06892|1|6e-63|239|pop:POPTR_550478|;K05278|2|7e-47|186|gmx:778157|flavonol synthase [EC:1.14.11.23	-	-	-
Thhalv10010212m	-1.42063	0.80858	beta-glucosidase	gi|15232707|ref|NP_190284.1|	Arabidopsis thaliana	0	K01188|1|0.0|1122|ath:AT3G47000|beta-glucosidase [EC:3.2.1.21	GO:0005773//vacuole;GO:0005576//extracellular region;GO:0005829//cytosol	GO:0008422//beta-glucosidase activity	GO:0005975//carbohydrate metabolic process;GO:0010106//cellular response to iron ion starvation;GO:0015706//nitrate transport;GO:0010167//response to nitrate;GO:0006826//iron ion transport
Thhalv10023595m	-1.42082	0.902255	ACC oxidase	gi|587086|emb|CAA57284.1|	Brassica oleracea	2.65165e-176	K05933|1|4e-176|615|ath:AT1G62380|aminocyclopropanecarboxylate oxidase [EC:1.14.17.4	GO:0009507//chloroplast;GO:0005618//cell wall;GO:0005794//Golgi apparatus;GO:0005829//cytosol;GO:0009506//plasmodesma;GO:0005783//endoplasmic reticulum;GO:0005886//plasma membrane;GO:0005739//mitochondrion	GO:0051539//4 iron, 4 sulfur cluster binding;GO:0016706//oxidoreductase activity, acting on paired donors, with incorporation or reduction of molecular oxygen, 2-oxoglutarate as one donor, and incorporation of one atom each of oxygen into both donors;GO:0003994//aconitate hydratase activity;GO:0009815//1-aminocyclopropane-1-carboxylate oxidase activity;GO:0005507//copper ion binding	GO:0007010//cytoskeleton organization;GO:0006094//gluconeogenesis;GO:0009611//response to wounding;GO:0006101//citrate metabolic process;GO:0009620//response to fungus;GO:0009805//coumarin biosynthetic process;GO:0071732//cellular response to nitric oxide;GO:0006833//water transport;GO:0009693//ethylene biosynthetic process;GO:0006102//isocitrate metabolic process;GO:0009651//response to salt str…
Thhalv10025195m	-1.42106	0.867917		-			K11819|1|1e-170|598|aly:ARALYDRAFT_480895|ROOTY/SUPERROOT1 [EC:4.4.1.-;K00815|3|1e-136|484|vvi:100247148|tyrosine aminotransferase [EC:2.6.1.5	-	-	-
Thhalv10000310m	-1.42297	0.822147	hypothetical protein ARALYDRAFT_481377	gi|297821899|ref|XP_002878832.1|	Arabidopsis lyrata subsp. lyrata	8.01773e-113	-	GO:0005886//plasma membrane	-	GO:0006865//amino acid transport
Thhalv10003974m	-1.42317	0.848546	cytochrome P450, family 714, subfamily A, polypeptide 1	gi|18420859|ref|NP_568463.1|	Arabidopsis thaliana	0	K10717|1|5e-88|323|aly:ARALYDRAFT_494132|cytokinin trans-hydroxylase	-	GO:0009055//electron carrier activity;GO:0005506//iron ion binding;GO:0020037//heme binding;GO:0016705//oxidoreductase activity, acting on paired donors, with incorporation or reduction of molecular oxygen;GO:0019825//oxygen binding	GO:0016132//brassinosteroid biosynthetic process;GO:0055114//oxidation-reduction process
Thhalv10004798m	-1.42352	0.878147	integral membrane HPP family protein	gi|297793861|ref|XP_002864815.1|	Arabidopsis lyrata subsp. lyrata	2.06277e-110	-	GO:0016021//integral to membrane;GO:0009706//chloroplast inner membrane	-	GO:0007623//circadian rhythm
Thhalv10026334m	-1.42541	0.80669	Peroxisomal membrane 22 kDa (Mpv17	gi|79325105|ref|NP_001031637.1|		5.32304e-99	K13348|1|3e-40|162|vcn:VOLCADRAFT_107206|protein Mpv17;K13347|4|8e-17|85.1|vvi:100243066|peroxisomal membrane protein 2	GO:0016021//integral to membrane;GO:0005739//mitochondrion	-	-
Thhalv10005854m	-1.4265	0.891402	methylenetetrahydrofolate reductase 1	gi|15232215|ref|NP_191556.1|	Arabidopsis thaliana	0	K00297|1|0.0|1166|ath:AT3G59970|methylenetetrahydrofolate reductase (NADPH) [EC:1.5.1.20	GO:0005634//nucleus;GO:0005829//cytosol	GO:0004489//methylenetetrahydrofolate reductase (NADPH) activity	GO:0009086//methionine biosynthetic process;GO:0035999//tetrahydrofolate interconversion;GO:0055114//oxidation-reduction process
Thhalv10022958m	-1.42652	0.821835	P-loop containing nucleoside triphosphate hydrolase-like protein	gi|30680274|ref|NP_849972.1|	Arabidopsis thaliana	0	K08900|1|3e-141|499|pop:POPTR_563200|mitochondrial chaperone BCS1;K13120|5|4e-102|370|vvi:100263357|protein FAM32A	GO:0005783//endoplasmic reticulum	GO:0016887//ATPase activity;GO:0005524//ATP binding	-
Thhalv10026485m	-1.42711	0.803487	uncharacterized protein	gi|240255878|ref|NP_567475.5|	Arabidopsis thaliana	1.71549e-62	-	GO:0005634//nucleus	-	-
Thhalv10027590m	-1.42717	0.856063		-			K09250|1|6e-74|275|sbi:SORBI_04g001720|cellular nucleic acid-binding protein	-	-	-
Thhalv10020752m	-1.42991	0.832088		-			-	-	-	-
Thhalv10022397m	-1.43012	0.903323	unknown protein	gi|6016696|gb|AAF01523.1|AC009991_19	Arabidopsis thaliana	1.10398e-72	-	-	-	GO:0009620//response to fungus;GO:0007568//aging
Thhalv10021008m	-1.43334	0.817054	unnamed protein product	gi|312281843|dbj|BAJ33787.1|	Thellungiella halophila	0	K01206|1|8e-28|123|ath:AT1G67830|alpha-L-fucosidase [EC:3.2.1.51;K00514|3|9e-22|103|rcu:RCOM_1428040|zeta-carotene desaturase [EC:1.3.5.6	GO:0048046//apoplast	GO:0004091//carboxylesterase activity	GO:0009825//multidimensional cell growth;GO:0000038//very long-chain fatty acid metabolic process;GO:0042335//cuticle development;GO:0048767//root hair elongation;GO:0000271//polysaccharide biosynthetic process;GO:0009932//cell tip growth;GO:0009926//auxin polar transport;GO:0008361//regulation of cell size;GO:0043481//anthocyanin accumulation in tissues in response to UV light;GO:0009664//plant-…
Thhalv10022717m	-1.43369	0.862201	auxin efflux carrier family protein	gi|297832360|ref|XP_002884062.1|	Arabidopsis lyrata subsp. lyrata	0	K07088|1|3e-157|552|aly:ARALYDRAFT_686514|	GO:0016021//integral to membrane;GO:0009507//chloroplast	GO:0009672//auxin:hydrogen symporter activity	GO:0046482//para-aminobenzoic acid metabolic process;GO:0009926//auxin polar transport;GO:0055085//transmembrane transport
Thhalv10026345m	-1.43392	0.873899	adenine phosphoribosyl transferase 3	gi|15235709|ref|NP_193988.1|	Arabidopsis thaliana	3.12946e-98	K00759|1|2e-99|360|aly:ARALYDRAFT_492612|adenine phosphoribosyltransferase [EC:2.4.2.7	GO:0005829//cytosol;GO:0009505//plant-type cell wall;GO:0009507//chloroplast;GO:0005886//plasma membrane	GO:0003999//adenine phosphoribosyltransferase activity	GO:0009116//nucleoside metabolic process;GO:0006168//adenine salvage;GO:0046686//response to cadmium ion
Thhalv10013016m	-1.43429	0.858398	hypothetical protein ARALYDRAFT_496077	gi|297793503|ref|XP_002864636.1|	Arabidopsis lyrata subsp. lyrata	0	K14494|1|8e-48|190|gmx:100799695|DELLA protein	GO:0005634//nucleus	GO:0016671//oxidoreductase activity, acting on a sulfur group of donors, disulfide as acceptor;GO:0003700//sequence-specific DNA binding transcription factor activity	GO:0035556//intracellular signal transduction;GO:0055114//oxidation-reduction process;GO:0006355//regulation of transcription, DNA-dependent;GO:0002679//respiratory burst involved in defense response;GO:0019538//protein metabolic process;GO:0010200//response to chitin
Thhalv10007027m	-1.43566	0.871052	ABC transporter G family member 14	gi|18398110|ref|NP_564383.1|	Arabidopsis thaliana	0	K05681|1|2e-91|335|cme:CMS467C|ATP-binding cassette, subfamily G (WHITE), member 2;K12843|2|3e-69|261|vvi:100248403|U4/U6 small nuclear ribonucleoprotein PRP3;K02065|4|4e-19|95.1|pop:POPTR_275971|putative ABC transport system ATP-binding protein	GO:0016020//membrane	GO:0015416//organic phosphonate transmembrane-transporting ATPase activity;GO:0005524//ATP binding	GO:0006200//ATP catabolic process
Thhalv10004581m	-1.43977	0.901766	hypothetical protein ARALYDRAFT_496608	gi|297797423|ref|XP_002866596.1|	Arabidopsis lyrata subsp. lyrata	8.65674e-167	K00430|1|7e-168|588|aly:ARALYDRAFT_496608|peroxidase [EC:1.11.1.7	GO:0005618//cell wall;GO:0016020//membrane;GO:0005794//Golgi apparatus;GO:0048046//apoplast	GO:0046872//metal ion binding;GO:0004601//peroxidase activity;GO:0020037//heme binding	GO:0006979//response to oxidative stress;GO:0010363//regulation of plant-type hypersensitive response;GO:0055114//oxidation-reduction process;GO:0015706//nitrate transport;GO:0002679//respiratory burst involved in defense response;GO:0010200//response to chitin;GO:0006612//protein targeting to membrane;GO:0043069//negative regulation of programmed cell death;GO:0009863//salicylic acid mediated si…
Thhalv10029035m	-1.43982	0.89069		-			K05283|1|3e-08|57.4|aly:ARALYDRAFT_354960|phosphatidylinositol glycan, class W [EC:2.3.-.-;K15692|2|1e-07|55.1|smo:SELMODRAFT_66937|E3 ubiquitin-protein ligase RNF13 [EC:6.3.2.19;K11982|4|3e-07|53.9|sbi:SORBI_03g011120|E3 ubiquitin-protein ligase RNF115/126 [EC:6.3.2.19	-	-	-
Thhalv10021152m	-1.44114	0.897362	peroxidase 27	gi|15232058|ref|NP_186768.1|	Arabidopsis thaliana	2.4918e-162	K00430|1|2e-163|573|ath:AT3G01190|peroxidase [EC:1.11.1.7	GO:0005576//extracellular region	GO:0046872//metal ion binding;GO:0004601//peroxidase activity;GO:0020037//heme binding	GO:0006979//response to oxidative stress;GO:0055114//oxidation-reduction process;GO:0015706//nitrate transport;GO:0010359//regulation of anion channel activity;GO:0010106//cellular response to iron ion starvation;GO:0048589//developmental growth;GO:0006826//iron ion transport;GO:0010167//response to nitrate;GO:0048527//lateral root development;GO:0048765//root hair cell differentiation
Thhalv10000931m	-1.44301	0.821235	ethylene responsive element binding factor 5 (ATERF5)	gi|8809606|dbj|BAA97157.1|	Arabidopsis thaliana	4.1062e-127	K09286|1|3e-128|456|ath:AT5G47230|EREBP-like factor	GO:0005634//nucleus	GO:0003677//DNA binding;GO:0005515//protein binding;GO:0003700//sequence-specific DNA binding transcription factor activity	GO:0035556//intracellular signal transduction;GO:0000302//response to reactive oxygen species;GO:0009409//response to cold;GO:0002679//respiratory burst involved in defense response;GO:0010200//response to chitin;GO:0045893//positive regulation of transcription, DNA-dependent;GO:0009644//response to high light intensity;GO:0009873//ethylene mediated signaling pathway
Thhalv10013372m	-1.44359	0.862401	phosphofructokinase family protein	gi|297793175|ref|XP_002864472.1|	Arabidopsis lyrata subsp. lyrata	0	K00850|1|0.0|935|aly:ARALYDRAFT_495754|6-phosphofructokinase [EC:2.7.1.11	GO:0005945//6-phosphofructokinase complex;GO:0005886//plasma membrane	GO:0003872//6-phosphofructokinase activity;GO:0005524//ATP binding	GO:0010053//root epidermal cell differentiation;GO:0006002//fructose 6-phosphate metabolic process;GO:0006096//glycolysis;GO:0016310//phosphorylation
Thhalv10021759m	-1.44373	0.853238	hypothetical protein ARALYDRAFT_478179	gi|297833626|ref|XP_002884695.1|	Arabidopsis lyrata subsp. lyrata	4.9763e-44	-	GO:0005576//extracellular region;GO:0005886//plasma membrane	GO:0008289//lipid binding	GO:0006869//lipid transport;GO:0009414//response to water deprivation
Thhalv10000114m	-1.44589	0.897807	CYP79B3	gi|297821455|ref|XP_002878610.1|	Arabidopsis lyrata subsp. lyrata	0	K11813|1|0.0|1023|aly:ARALYDRAFT_481097|cytochrome P450, family 79, subfamily B, polypeptide 3 (tryptophan N-monooxygenase) [EC:1.14.13.125;K11812|3|0.0|932|aly:ARALYDRAFT_490780|cytochrome P450, family 79, subfamily B, polypeptide 2 (tryptophan N-monooxygenase) [EC:1.14.13.125;K13027|5|1e-176|617|sbi:SORBI_01g001200|tyrosine N-monooxygenase [EC:1.14.13.41	GO:0009507//chloroplast	GO:0020037//heme binding;GO:0009055//electron carrier activity;GO:0016705//oxidoreductase activity, acting on paired donors, with incorporation or reduction of molecular oxygen;GO:0004497//monooxygenase activity;GO:0019825//oxygen binding;GO:0005506//iron ion binding	GO:0009611//response to wounding;GO:0006636//unsaturated fatty acid biosynthetic process;GO:0009414//response to water deprivation;GO:0010112//regulation of systemic acquired resistance;GO:0019288//isopentenyl diphosphate biosynthetic process, mevalonate-independent pathway;GO:0002229//defense response to oomycetes;GO:0010120//camalexin biosynthetic process;GO:0006766//vitamin metabolic process;G…
Thhalv10014092m	-1.44646	0.804088		-			K11821|1|3e-66|250|aly:ARALYDRAFT_895283|desulfoglucosinolate sulfotransferase A/B/C [EC:2.8.2.-;K01014|3|8e-10|63.2|olu:OSTLU_32551|aryl sulfotransferase [EC:2.8.2.1	-	-	-
Thhalv10006514m	-1.44792	0.810004		-			-	-	-	-
Thhalv10017972m	-1.44912	0.904146	hypothetical protein ARALYDRAFT_483040	gi|297827615|ref|XP_002881690.1|	Arabidopsis lyrata subsp. lyrata	0	-	GO:0005739//mitochondrion	GO:0005515//protein binding	GO:0009646//response to absence of light;GO:0006979//response to oxidative stress;GO:0035556//intracellular signal transduction;GO:0009693//ethylene biosynthetic process;GO:0009751//response to salicylic acid stimulus;GO:0002679//respiratory burst involved in defense response;GO:0010200//response to chitin;GO:0009816//defense response to bacterium, incompatible interaction
Thhalv10021006m	-1.45015	0.890535	Aha1 domain-containing protein	gi|297829762|ref|XP_002882763.1|	Arabidopsis lyrata subsp. lyrata	0	-	GO:0005829//cytosol;GO:0005634//nucleus	GO:0051087//chaperone binding;GO:0001671//ATPase activator activity	GO:0034976//response to endoplasmic reticulum stress;GO:0006457//protein folding;GO:0009408//response to heat;GO:0032781//positive regulation of ATPase activity;GO:0009644//response to high light intensity;GO:0042542//response to hydrogen peroxide
Thhalv10025337m	-1.45248	0.852704		-			K03453|1|7e-68|256|ppp:PHYPADRAFT_138930|bile acid:Na+ symporter, BASS family	-	-	-
Thhalv10006244m	-1.45318	0.872409	hypothetical protein ARALYDRAFT_486595	gi|297820972|ref|XP_002878369.1|	Arabidopsis lyrata subsp. lyrata	2.22697e-75	-	GO:0005739//mitochondrion;GO:0016020//membrane	GO:0005543//phospholipid binding;GO:0005515//protein binding	GO:0009753//response to jasmonic acid stimulus;GO:0009693//ethylene biosynthetic process;GO:0009620//response to fungus;GO:0031348//negative regulation of defense response;GO:0010286//heat acclimation;GO:0009409//response to cold;GO:0009611//response to wounding;GO:0009751//response to salicylic acid stimulus;GO:0009695//jasmonic acid biosynthetic process;GO:0019725//cellular homeostasis;GO:00096…
Thhalv10007896m	-1.45426	0.888155	hypothetical protein ARALYDRAFT_473111	gi|297851330|ref|XP_002893546.1|	Arabidopsis lyrata subsp. lyrata	0	-	-	-	-
Thhalv10020672m	-1.45916	0.883707		-			K04733|1|2e-78|291|smo:SELMODRAFT_159261|interleukin-1 receptor-associated kinase 4 [EC:2.7.11.1;K13418|4|2e-67|255|rcu:RCOM_0186340|somatic embryogenesis receptor kinase 1 [EC:2.7.10.1 2.7.11.1;K13416|5|2e-67|254|ath:AT4G33430|brassinosteroid insensitive 1-associated receptor kinase 1 [EC:2.7.10.1 2.7.11.1	-	-	-
Thhalv10010486m	-1.4627	0.823259	hypothetical protein ARALYDRAFT_347926	gi|297816028|ref|XP_002875897.1|	Arabidopsis lyrata subsp. lyrata	0	K01365|1|0.0|648|aly:ARALYDRAFT_347926|cathepsin L [EC:3.4.22.15;K01376|5|6e-150|528|ath:AT5G50260|[EC:3.4.22.-	GO:0005576//extracellular region	GO:0032440//2-alkenal reductase [NAD(P) activity;GO:0008234//cysteine-type peptidase activity	GO:0006508//proteolysis;GO:0055114//oxidation-reduction process
Thhalv10019315m	-1.46481	0.828596	uncharacterized protein	gi|15227416|ref|NP_181704.1|	Arabidopsis thaliana	3.46758e-43	-	GO:0005737//cytoplasm;GO:0005634//nucleus	-	GO:0009061//anaerobic respiration
Thhalv10009097m	-1.46537	0.879059	glycine-rich protein	gi|22329386|ref|NP_172193.2|	Arabidopsis thaliana	4.04144e-39	K12826|1|3e-07|52.0|ota:Ot14g03400|splicing factor 3A subunit 2;K03026|2|7e-07|50.4|ppp:PHYPADRAFT_161188|DNA-directed RNA polymerase III subunit RPC4;K01115|5|2e-06|49.3|vcn:VOLCADRAFT_99471|phospholipase D [EC:3.1.4.4	GO:0031225//anchored to membrane	GO:0005488//binding;GO:0003824//catalytic activity	GO:0009646//response to absence of light;GO:0009987//cellular process;GO:0009611//response to wounding;GO:0010200//response to chitin;GO:0009612//response to mechanical stimulus
Thhalv10025715m	-1.46637	0.810181	transcription factor bHLH25	gi|30691602|ref|NP_195498.3|	Arabidopsis thaliana	5.18259e-124	K13422|1|6e-18|90.1|pop:POPTR_676550|transcription factor MYC2	GO:0005634//nucleus	GO:0003677//DNA binding;GO:0003700//sequence-specific DNA binding transcription factor activity	GO:0006355//regulation of transcription, DNA-dependent
Thhalv10000031m	-1.46647	0.801575	unnamed protein product	gi|312282615|dbj|BAJ34173.1|	Thellungiella halophila	0	K03695|1|0.0|1296|ppp:PHYPADRAFT_193192|ATP-dependent Clp protease ATP-binding subunit ClpB	GO:0005739//mitochondrion;GO:0009941//chloroplast envelope;GO:0009570//chloroplast stroma	GO:0005524//ATP binding;GO:0016887//ATPase activity	GO:0006457//protein folding;GO:0009408//response to heat;GO:0016485//protein processing;GO:0009644//response to high light intensity;GO:0042542//response to hydrogen peroxide
Thhalv10019022m	-1.46854	0.876479	Nucleotide-diphospho-sugar transferases superfamily protein	gi|15217806|ref|NP_176678.1|	Arabidopsis thaliana	2.67395e-142	-	GO:0005634//nucleus;GO:0005829//cytosol	-	GO:0009846//pollen germination;GO:0009860//pollen tube growth
Thhalv10018908m	-1.47112	0.819055		-			K00924|1|3e-173|605|ath:AT1G76540|[EC:2.7.1.-;K07760|4|2e-114|410|ath:AT3G54180|cyclin-dependent kinase [EC:2.7.11.22;K02206|5|1e-95|348|zma:542270|cyclin-dependent kinase 2 [EC:2.7.11.22	-	-	-
Thhalv10011755m	-1.47139	0.893915	hypothetical protein ARALYDRAFT_337030	gi|297847184|ref|XP_002891473.1|	Arabidopsis lyrata subsp. lyrata	1.40681e-103	-	GO:0005886//plasma membrane	-	-
Thhalv10028886m	-1.47482	0.879548		-			K00861|1|2e-18|91.7|vcn:VOLCADRAFT_103251|riboflavin kinase [EC:2.7.1.26;K07748|2|2e-10|65.1|ppp:PHYPADRAFT_145942|sterol-4alpha-carboxylate 3-dehydrogenase (decarboxylating) [EC:1.1.1.170	-	-	-
Thhalv10008814m	-1.4759	0.829352	hypothetical protein ARALYDRAFT_890630	gi|297851520|ref|XP_002893641.1|	Arabidopsis lyrata subsp. lyrata	7.15618e-68	-	-	-	GO:0016132//brassinosteroid biosynthetic process;GO:0045492//xylan biosynthetic process;GO:0010413//glucuronoxylan metabolic process
Thhalv10011714m	-1.47628	0.881016	hypothetical protein ARALYDRAFT_892527	gi|297847894|ref|XP_002891828.1|	Arabidopsis lyrata subsp. lyrata	1.55682e-128	K12900|1|1e-129|461|aly:ARALYDRAFT_892527|FUS-interacting serine-arginine-rich protein 1;K12891|4|2e-29|128|ath:AT5G64200|splicing factor, arginine/serine-rich 2	GO:0035061//interchromatin granule;GO:0016607//nuclear speck;GO:0005730//nucleolus;GO:0005829//cytosol;GO:0005886//plasma membrane	GO:0000166//nucleotide binding;GO:0042802//identical protein binding;GO:0003723//RNA binding	GO:0000278//mitotic cell cycle;GO:0030422//production of siRNA involved in RNA interference;GO:0035196//production of miRNAs involved in gene silencing by miRNA;GO:0045893//positive regulation of transcription, DNA-dependent;GO:0043687//post-translational protein modification;GO:0000398//mRNA splicing, via spliceosome
Thhalv10018488m	-1.47945	0.840317		-			K14400|1|1e-105|382|aly:ARALYDRAFT_338779|pre-mRNA cleavage complex 2 protein Pcf11	-	-	-
Thhalv10025862m	-1.48026	0.814874	hypothetical protein ARALYDRAFT_491962	gi|297799160|ref|XP_002867464.1|	Arabidopsis lyrata subsp. lyrata	1.02569e-121	K09286|1|8e-123|437|aly:ARALYDRAFT_491962|EREBP-like factor	GO:0005737//cytoplasm;GO:0005634//nucleus	GO:0003677//DNA binding;GO:0003700//sequence-specific DNA binding transcription factor activity	GO:0009651//response to salt stress;GO:0006355//regulation of transcription, DNA-dependent;GO:2000070//regulation of response to water deprivation;GO:0010200//response to chitin
Thhalv10003561m	-1.48437	0.860555		-			K14489|1|0.0|1927|aly:ARALYDRAFT_484101|arabidopsis histidine kinase 2/3/4 (cytokinin receptor) [EC:2.7.13.3	-	-	-
Thhalv10016542m	-1.48768	0.879037	unnamed protein product	gi|312281807|dbj|BAJ33769.1|	Thellungiella halophila	0	K13424|1|0.0|907|ath:AT2G38470|WRKY transcription factor 33	GO:0005634//nucleus	GO:0005515//protein binding;GO:0043565//sequence-specific DNA binding;GO:0003700//sequence-specific DNA binding transcription factor activity	GO:0031348//negative regulation of defense response;GO:0010508//positive regulation of autophagy;GO:0009595//detection of biotic stimulus;GO:0070370//cellular heat acclimation;GO:0009867//jasmonic acid mediated signaling pathway;GO:0009697//salicylic acid biosynthetic process;GO:0009862//systemic acquired resistance, salicylic acid mediated signaling pathway;GO:0009414//response to water deprivat…
Thhalv10004313m	-1.48793	0.812228	hypothetical protein ARALYDRAFT_358455	gi|297797227|ref|XP_002866498.1|	Arabidopsis lyrata subsp. lyrata	2.42489e-165	-	GO:0009507//chloroplast;GO:0005886//plasma membrane	-	-
Thhalv10024896m	-1.48886	0.870452		-			K05350|1|0.0|942|aly:ARALYDRAFT_492699|beta-glucosidase [EC:3.2.1.21	-	-	-
Thhalv10003936m	-1.49013	0.812339	AAA-type ATPase family protein	gi|15233010|ref|NP_189492.1|	Arabidopsis thaliana	0	K08900|1|1e-172|604|mtr:MTR_6g009540|mitochondrial chaperone BCS1	GO:0005739//mitochondrion;GO:0009506//plasmodesma;GO:0005783//endoplasmic reticulum;GO:0005886//plasma membrane	GO:0005524//ATP binding;GO:0016887//ATPase activity	GO:0001666//response to hypoxia;GO:0009862//systemic acquired resistance, salicylic acid mediated signaling pathway;GO:0009737//response to abscisic acid stimulus;GO:0010310//regulation of hydrogen peroxide metabolic process
Thhalv10028623m	-1.4906	0.906814	unnamed protein product	gi|312282417|dbj|BAJ34074.1|	Thellungiella halophila	0	K08237|1|0.0|859|ath:AT4G01070|hydroquinone glucosyltransferase [EC:2.4.1.218	GO:0009507//chloroplast;GO:0005634//nucleus	GO:0080043//quercetin 3-O-glucosyltransferase activity	GO:0010363//regulation of plant-type hypersensitive response;GO:0009636//response to toxic substance;GO:0009805//coumarin biosynthetic process;GO:0009651//response to salt stress;GO:0009611//response to wounding;GO:0042178//xenobiotic catabolic process;GO:0009963//positive regulation of flavonoid biosynthetic process;GO:0006612//protein targeting to membrane
Thhalv10010639m	-1.49556	0.842318	RNA binding protein-like	gi|21536939|gb|AAM61280.1|	Arabidopsis thaliana	3.5641e-125	K12741|1|4e-14|77.0|vcn:VOLCADRAFT_104291|heterogeneous nuclear ribonucleoprotein A1/A3;K14411|3|1e-13|75.1|aly:ARALYDRAFT_492141|RNA-binding protein Musashi	GO:0009507//chloroplast;GO:0005634//nucleus	GO:0003723//RNA binding;GO:0000166//nucleotide binding	GO:0010029//regulation of seed germination;GO:0009414//response to water deprivation;GO:0009651//response to salt stress;GO:0000398//mRNA splicing, via spliceosome;GO:0009737//response to abscisic acid stimulus
Thhalv10026143m	-1.50246	0.802197	unnamed protein product	gi|312281911|dbj|BAJ33821.1|	Thellungiella halophila	2.6244e-134	-	GO:0005777//peroxisome;GO:0009507//chloroplast	GO:0016787//hydrolase activity	GO:0009753//response to jasmonic acid stimulus;GO:0009693//ethylene biosynthetic process;GO:0009620//response to fungus;GO:0009611//response to wounding;GO:0009695//jasmonic acid biosynthetic process;GO:0015824//proline transport
Thhalv10001865m	-1.50714	0.868473		-			K15748|1|0.0|741|aly:ARALYDRAFT_474364|beta-D-glucopyranosyl abscisate beta-glucosidase [EC:3.2.1.175;K01237|3|2e-157|553|ath:AT2G44490|myrosinase [EC:3.2.1.147;K01238|4|2e-149|527|ath:AT3G60120|[EC:3.2.1.-	-	-	-
Thhalv10017303m	-1.50872	0.835735	zinc finger family protein	gi|297823575|ref|XP_002879670.1|	Arabidopsis lyrata subsp. lyrata	4.65353e-86	-	GO:0005634//nucleus	GO:0008270//zinc ion binding;GO:0003676//nucleic acid binding;GO:0003700//sequence-specific DNA binding transcription factor activity	GO:0035556//intracellular signal transduction;GO:0009693//ethylene biosynthetic process;GO:0006355//regulation of transcription, DNA-dependent;GO:0002679//respiratory burst involved in defense response;GO:0010200//response to chitin
Thhalv10023291m	-1.50992	0.844854	Leucine-rich repeat extensin-like protein 2; Short=AtLRX2; Short=LRR	gi|75318316|sp|O48809.1|LRX2_ARATH		0	K14709|1|2e-48|192|vcn:VOLCADRAFT_104214|solute carrier family 39 (zinc transporter), member 1/2/3;K01115|2|5e-48|191|vcn:VOLCADRAFT_99471|phospholipase D [EC:3.1.4.4	GO:0009506//plasmodesma;GO:0009505//plant-type cell wall;GO:0005634//nucleus	GO:0009927//histidine phosphotransfer kinase activity;GO:0005199//structural constituent of cell wall;GO:0005515//protein binding	GO:0048767//root hair elongation;GO:0048527//lateral root development;GO:0009826//unidimensional cell growth;GO:0000904//cell morphogenesis involved in differentiation
Thhalv10025344m	-1.5117	0.816453		-			K09838|1|3e-18|91.7|zma:100285076|zeaxanthin epoxidase [EC:1.14.13.90	-	-	-
Thhalv10017116m	-1.51834	0.890757	Expansin	gi|2828241|emb|CAA04385.1|	Brassica napus	2.03593e-147	-	GO:0009505//plant-type cell wall;GO:0005576//extracellular region;GO:0016020//membrane	-	GO:0007030//Golgi organization;GO:0009831//plant-type cell wall modification involved in multidimensional cell growth;GO:0009828//plant-type cell wall loosening;GO:0006816//calcium ion transport;GO:0009826//unidimensional cell growth;GO:0007020//microtubule nucleation;GO:0006949//syncytium formation;GO:0009651//response to salt stress
Thhalv10007712m	-1.5207	0.842341	hypothetical protein ARALYDRAFT_472163	gi|297850324|ref|XP_002893043.1|	Arabidopsis lyrata subsp. lyrata	0	K11714|1|4e-06|51.6|aly:ARALYDRAFT_490401|rhamnogalacturonan II specific xylosyltransferase [EC:2.4.2.-	GO:0005768//endosome;GO:0005794//Golgi apparatus;GO:0005783//endoplasmic reticulum;GO:0005802//trans-Golgi network	-	GO:0009744//response to sucrose stimulus;GO:0080147//root hair cell development;GO:0009749//response to glucose stimulus;GO:0009750//response to fructose stimulus
Thhalv10010389m	-1.52472	0.890757	unnamed protein product	gi|312283097|dbj|BAJ34414.1|	Thellungiella halophila	0	K09561|1|2e-07|55.5|vcn:VOLCADRAFT_67840|STIP1 homology and U-box containing protein 1 [EC:6.3.2.19	GO:0005829//cytosol;GO:0000151//ubiquitin ligase complex	GO:0004842//ubiquitin-protein ligase activity	GO:0031348//negative regulation of defense response;GO:0051865//protein autoubiquitination;GO:0009867//jasmonic acid mediated signaling pathway;GO:0009862//systemic acquired resistance, salicylic acid mediated signaling pathway;GO:0009414//response to water deprivation;GO:0006944//cellular membrane fusion;GO:0010363//regulation of plant-type hypersensitive response;GO:0010310//regulation of hydro…
Thhalv10025999m	-1.52826	0.903856	predicted protein	gi|297799068|ref|XP_002867418.1|	Arabidopsis lyrata subsp. lyrata	1.48314e-111	K02866|1|2e-26|118|osa:4332737|large subunit ribosomal protein L10e	GO:0005774//vacuolar membrane;GO:0005576//extracellular region;GO:0009507//chloroplast;GO:0005829//cytosol	GO:0003993//acid phosphatase activity	GO:0016132//brassinosteroid biosynthetic process
Thhalv10011162m	-1.52861	0.871208	hypothetical protein ARALYDRAFT_906647	gi|297816564|ref|XP_002876165.1|	Arabidopsis lyrata subsp. lyrata	2.72262e-133	-	GO:0005886//plasma membrane;GO:0005634//nucleus	-	GO:0009061//anaerobic respiration;GO:0009693//ethylene biosynthetic process;GO:0010200//response to chitin;GO:0010286//heat acclimation
Thhalv10022033m	-1.53843	0.820745	F-box family protein	gi|297834496|ref|XP_002885130.1|	Arabidopsis lyrata subsp. lyrata	2.8874e-92	-	GO:0005737//cytoplasm	-	-
Thhalv10016366m	-1.5385	0.85753	hypothetical protein ARALYDRAFT_482304	gi|297826815|ref|XP_002881290.1|	Arabidopsis lyrata subsp. lyrata	0	K13429|1|2e-66|252|ath:AT3G21630|chitin elicitor receptor kinase 1	GO:0005576//extracellular region;GO:0005886//plasma membrane	GO:0004672//protein kinase activity;GO:0008061//chitin binding;GO:0005524//ATP binding	GO:0006468//protein phosphorylation;GO:0071323//cellular response to chitin;GO:0016998//cell wall macromolecule catabolic process
Thhalv10005137m	-1.53924	0.824482	predicted protein	gi|297808563|ref|XP_002872165.1|	Arabidopsis lyrata subsp. lyrata	4.58697e-61	K00417|1|4e-62|235|aly:ARALYDRAFT_662389|ubiquinol-cytochrome c reductase subunit 7	GO:0005750//mitochondrial respiratory chain complex III;GO:0009536//plastid;GO:0005774//vacuolar membrane;GO:0005886//plasma membrane	GO:0008121//ubiquinol-cytochrome-c reductase activity;GO:0045153//electron transporter, transferring electrons within CoQH2-cytochrome c reductase complex activity	GO:0006511//ubiquitin-dependent protein catabolic process;GO:0051788//response to misfolded protein;GO:0080129//proteasome core complex assembly;GO:0006122//mitochondrial electron transport, ubiquinol to cytochrome c;GO:0009060//aerobic respiration;GO:0006096//glycolysis;GO:0009853//photorespiration;GO:0046686//response to cadmium ion
Thhalv10016927m	-1.53927	0.85782	protodermal factor 1	gi|15228010|ref|NP_181812.1|	Arabidopsis thaliana	2.1751e-158	K14709|1|3e-23|107|vcn:VOLCADRAFT_104214|solute carrier family 39 (zinc transporter), member 1/2/3	GO:0005829//cytosol;GO:0005576//extracellular region;GO:0005634//nucleus;GO:0005886//plasma membrane	GO:0008601//protein phosphatase type 2A regulator activity	GO:0016049//cell growth;GO:0010075//regulation of meristem growth;GO:0042325//regulation of phosphorylation;GO:0000902//cell morphogenesis;GO:0048193//Golgi vesicle transport;GO:0046686//response to cadmium ion
Thhalv10000845m	-1.54011	0.883507	FAD-binding and BBE domain-containing protein	gi|15241495|ref|NP_199254.1|	Arabidopsis thaliana	0	K00279|1|2e-06|52.4|mtr:MTR_1g015410|cytokinin dehydrogenase [EC:1.5.99.12	GO:0009507//chloroplast	GO:0050660//flavin adenine dinucleotide binding;GO:0008762//UDP-N-acetylmuramate dehydrogenase activity;GO:0009055//electron carrier activity	GO:0055114//oxidation-reduction process
Thhalv10013113m	-1.54123	0.900609	ascorbic acid oxidase	gi|193788025|dbj|BAG50513.1|	Brassica rapa subsp. chinensis	0	K00423|1|0.0|1060|aly:ARALYDRAFT_489021|L-ascorbate oxidase [EC:1.10.3.3	GO:0009505//plant-type cell wall;GO:0009506//plasmodesma;GO:0005576//extracellular region	GO:0005507//copper ion binding;GO:0008447//L-ascorbate oxidase activity	GO:0046520//sphingoid biosynthetic process;GO:0016126//sterol biosynthetic process;GO:0055114//oxidation-reduction process
Thhalv10019452m	-1.54125	0.901232	MAP kinase kinase 9	gi|15219482|ref|NP_177492.1|	Arabidopsis thaliana	9.57842e-166	K13413|1|3e-79|293|pop:POPTR_563479|mitogen-activated protein kinase kinase 4/5, plant [EC:2.7.12.2	GO:0005739//mitochondrion	GO:0004708//MAP kinase kinase activity;GO:0005515//protein binding;GO:0030295//protein kinase activator activity;GO:0004674//protein serine/threonine kinase activity;GO:0005524//ATP binding	GO:0009611//response to wounding;GO:0009862//systemic acquired resistance, salicylic acid mediated signaling pathway;GO:0009693//ethylene biosynthetic process;GO:0009873//ethylene mediated signaling pathway;GO:0010200//response to chitin;GO:0002229//defense response to oomycetes;GO:0010120//camalexin biosynthetic process;GO:0009651//response to salt stress;GO:0042742//defense response to bacteriu…
Thhalv10024476m	-1.54516	0.882172		-			K03021|1|5e-19|95.1|ota:Ot01g06000|DNA-directed RNA polymerase III subunit RPC2 [EC:2.7.7.6	-	-	-
Thhalv10016562m	-1.54557	0.876902	hypothetical protein ARALYDRAFT_483244	gi|297824111|ref|XP_002879938.1|	Arabidopsis lyrata subsp. lyrata	0	-	GO:0005576//extracellular region	GO:0016757//transferase activity, transferring glycosyl groups	GO:0010260//organ senescence;GO:0010200//response to chitin
Thhalv10001372m	-1.54779	0.827128		-			-	-	-	-
Thhalv10027748m	-1.5502	0.877035		-			K02183|1|7e-30|130|mtr:MTR_7g087610|calmodulin	-	-	-
Thhalv10027375m	-1.5524	0.888022		-			-	-	-	-
Thhalv10011730m	-1.55251	0.875723	aquaporin TIP2-1	gi|15233320|ref|NP_188245.1|	Arabidopsis thaliana	9.60743e-110	K09873|1|7e-111|398|ath:AT3G16240|aquaporin TIP	GO:0016021//integral to membrane;GO:0009506//plasmodesma;GO:0009941//chloroplast envelope;GO:0009705//plant-type vacuole membrane;GO:0009505//plant-type cell wall;GO:0000326//protein storage vacuole;GO:0042807//central vacuole;GO:0005794//Golgi apparatus;GO:0005886//plasma membrane	GO:0015204//urea transmembrane transporter activity;GO:0015250//water channel activity;GO:0051739//ammonia transmembrane transporter activity;GO:0015200//methylammonium transmembrane transporter activity	GO:0009651//response to salt stress;GO:0071918//urea transmembrane transport;GO:0072489//methylammonium transmembrane transport;GO:0006816//calcium ion transport;GO:0006833//water transport;GO:0007030//Golgi organization;GO:0030003//cellular cation homeostasis
Thhalv10028009m	-1.55423	0.867227	uncharacterized protein	gi|15219964|ref|NP_173702.1|	Arabidopsis thaliana	4.32295e-09	-	-	-	GO:0044763;GO:0018130;GO:0009699//phenylpropanoid biosynthetic process;GO:0050794//regulation of cellular process;GO:0006950//response to stress
Thhalv10005891m	-1.55511	0.818766	hypothetical protein ARALYDRAFT_907034	gi|297820346|ref|XP_002878056.1|	Arabidopsis lyrata subsp. lyrata	0	K13680|1|0.0|690|pop:POPTR_833893|beta-mannan synthase [EC:2.4.1.32	GO:0005794//Golgi apparatus	GO:0016759//cellulose synthase activity;GO:0051753//mannan synthase activity	-
Thhalv10001870m	-1.55634	0.810938		-			-	-	-	-
Thhalv10006054m	-1.55674	0.813006	heme binding protein	gi|15228739|ref|NP_191796.1|	Arabidopsis thaliana	0	-	GO:0005802//trans-Golgi network;GO:0016023//cytoplasmic membrane-bounded vesicle;GO:0005794//Golgi apparatus;GO:0005768//endosome	GO:0020037//heme binding	-
Thhalv10024546m	-1.5591	0.909883		-			K00327|1|0.0|1335|aly:ARALYDRAFT_913457|NADPH-ferrihemoprotein reductase [EC:1.6.2.4	-	-	-
Thhalv10013355m	-1.56272	0.86438	hypothetical protein ARALYDRAFT_910242	gi|297808241|ref|XP_002872004.1|	Arabidopsis lyrata subsp. lyrata	0	K13356|1|0.0|860|aly:ARALYDRAFT_910242|fatty acyl-CoA reductase [EC:1.2.1.-	GO:0009507//chloroplast;GO:0005886//plasma membrane;GO:0005634//nucleus	GO:0080019//fatty-acyl-CoA reductase (alcohol-forming) activity;GO:0005515//protein binding;GO:0008270//zinc ion binding;GO:0000166//nucleotide binding;GO:0016627//oxidoreductase activity, acting on the CH-CH group of donors;GO:0050062//long-chain-fatty-acyl-CoA reductase activity;GO:0003700//sequence-specific DNA binding transcription factor activity	GO:0000278//mitotic cell cycle;GO:0009630//gravitropism;GO:0009611//response to wounding;GO:0016579//protein deubiquitination;GO:0010345//suberin biosynthetic process;GO:0009410//response to xenobiotic stimulus;GO:0016571//histone methylation;GO:0000724//double-strand break repair via homologous recombination;GO:0009651//response to salt stress;GO:0010018//far-red light signaling pathway;GO:00103…
Thhalv10024928m	-1.56303	0.910284		-			K09755|1|0.0|993|aly:ARALYDRAFT_912739|ferulate-5-hydroxylase [EC:1.14.-.-	-	-	-
Thhalv10025097m	-1.56344	0.901099		-			K01696|1|0.0|908|ath:AT4G27070|tryptophan synthase beta chain [EC:4.2.1.20	-	-	-
Thhalv10009060m	-1.56373	0.880193	stigma-specific stig1-like protein	gi|145361231|ref|NP_683300.2|	Arabidopsis thaliana	2.4623e-62	K01728|1|2e-15|80.1|gmx:100803229|pectate lyase [EC:4.2.2.2	GO:0005576//extracellular region	-	-
Thhalv10001093m	-1.56493	0.894271	hypothetical protein ARALYDRAFT_494342	gi|297791051|ref|XP_002863410.1|	Arabidopsis lyrata subsp. lyrata	4.13235e-28	-	GO:0005739//mitochondrion	-	-
Thhalv10004304m	-1.56559	0.902433	kelch repeat-containing F-box family protein	gi|297818274|ref|XP_002877020.1|	Arabidopsis lyrata subsp. lyrata	0	-	GO:0005634//nucleus;GO:0005829//cytosol	-	GO:0010106//cellular response to iron ion starvation;GO:0015706//nitrate transport;GO:0010167//response to nitrate;GO:0006826//iron ion transport;GO:0009691//cytokinin biosynthetic process
Thhalv10027848m	-1.56617	0.829197		-			K00430|1|8e-161|564|aly:ARALYDRAFT_917590|peroxidase [EC:1.11.1.7	-	-	-
Thhalv10022684m	-1.56815	0.829219	LL-diaminopimelate aminotransferase	gi|18418270|ref|NP_567934.1|	Arabidopsis thaliana	0	K10206|1|0.0|851|ath:AT4G33680|LL-diaminopimelate aminotransferase [EC:2.6.1.83	GO:0009570//chloroplast stroma;GO:0005829//cytosol;GO:0005794//Golgi apparatus	GO:0010285//L,L-diaminopimelate aminotransferase activity;GO:0080130//L-phenylalanine:2-oxoglutarate aminotransferase activity;GO:0004069//L-aspartate:2-oxoglutarate aminotransferase activity;GO:0005507//copper ion binding;GO:0008060//ARF GTPase activator activity;GO:0005543//phospholipid binding;GO:0008270//zinc ion binding;GO:0030170//pyridoxal phosphate binding	GO:0010267//production of ta-siRNAs involved in RNA interference;GO:0006346//methylation-dependent chromatin silencing;GO:0009965//leaf morphogenesis;GO:0048439//flower morphogenesis;GO:0010051//xylem and phloem pattern formation;GO:0009089//lysine biosynthetic process via diaminopimelate;GO:0009693//ethylene biosynthetic process;GO:0010050//vegetative phase change;GO:0009616//virus induced gene …
Thhalv10018913m	-1.56891	0.869229		-			K00559|1|5e-06|51.2|ota:Ot03g03760|sterol 24-C-methyltransferase [EC:2.1.1.41	-	-	-
Thhalv10007599m	-1.56903	0.869429	T23J18.20	gi|6554197|gb|AAF16643.1|AC011661_21	Arabidopsis thaliana	0	-	GO:0016021//integral to membrane;GO:0009507//chloroplast	-	GO:0010363//regulation of plant-type hypersensitive response;GO:0015706//nitrate transport;GO:0009963//positive regulation of flavonoid biosynthetic process;GO:0006612//protein targeting to membrane;GO:0010167//response to nitrate
Thhalv10007957m	-1.57106	0.865159	O-methyltransferase family protein	gi|15218137|ref|NP_173536.1|	Arabidopsis thaliana	0	K05279|1|4e-88|323|ath:AT5G54160|flavonol 3-O-methyltransferase [EC:2.1.1.76;K13066|5|1e-81|301|pop:POPTR_824484|caffeic acid 3-O-methyltransferase [EC:2.1.1.68	GO:0005634//nucleus;GO:0005829//cytosol	GO:0046983//protein dimerization activity;GO:0008171//O-methyltransferase activity	GO:0042343//indole glucosinolate metabolic process;GO:0009809//lignin biosynthetic process;GO:0032259//methylation
Thhalv10000331m	-1.57161	0.844898	WRKY transcription factor 59	gi|297825043|ref|XP_002880404.1|	Arabidopsis lyrata subsp. lyrata	1.92846e-86	K13424|1|4e-19|92.4|vvi:100243352|WRKY transcription factor 33	GO:0005634//nucleus;GO:0009536//plastid	GO:0003700//sequence-specific DNA binding transcription factor activity;GO:0043565//sequence-specific DNA binding	GO:0006355//regulation of transcription, DNA-dependent
Thhalv10014491m	-1.57197	0.892091		-			-	-	-	-
Thhalv10004810m	-1.57291	0.907437	allene oxidase cyclase	gi|264913441|gb|ACY74379.1|	Brassica napus	2.53642e-132	K10525|1|7e-126|448|aly:ARALYDRAFT_484340|allene oxide cyclase [EC:5.3.99.6	GO:0005774//vacuolar membrane;GO:0009941//chloroplast envelope;GO:0010319//stromule;GO:0009570//chloroplast stroma;GO:0009535//chloroplast thylakoid membrane;GO:0005886//plasma membrane	GO:0046423//allene-oxide cyclase activity	GO:0009611//response to wounding;GO:0010363//regulation of plant-type hypersensitive response;GO:0009651//response to salt stress;GO:0009753//response to jasmonic acid stimulus;GO:0006612//protein targeting to membrane;GO:0050832//defense response to fungus;GO:0043069//negative regulation of programmed cell death;GO:0009695//jasmonic acid biosynthetic process;GO:0052542//defense response by callo…
Thhalv10025464m	-1.57802	0.911084		-			K01183|1|0.0|703|ath:AT4G19810|chitinase [EC:3.2.1.14	-	-	-
Thhalv10007903m	-1.5783	0.859932	branched-chain-amino-acid aminotransferase 1	gi|30681524|ref|NP_849629.1|	Arabidopsis thaliana	0	K00826|1|0.0|670|aly:ARALYDRAFT_678658|branched-chain amino acid aminotransferase [EC:2.6.1.42	GO:0009507//chloroplast;GO:0005739//mitochondrion	GO:0052654//L-leucine transaminase activity;GO:0005515//protein binding;GO:0052655//L-valine transaminase activity;GO:0052656//L-isoleucine transaminase activity	GO:0009407//toxin catabolic process;GO:0009744//response to sucrose stimulus;GO:0009081//branched-chain amino acid metabolic process;GO:0009750//response to fructose stimulus
Thhalv10007953m	-1.57983	0.82377	F-box protein	gi|30685347|ref|NP_850191.1|	Arabidopsis thaliana	0	-	GO:0005576//extracellular region;GO:0009507//chloroplast	-	GO:0030048//actin filament-based movement
Thhalv10027332m	-1.58148	0.819166		-			K13422|1|6e-14|75.9|gmx:100790168|transcription factor MYC2	-	-	-
Thhalv10020635m	-1.58377	0.880905		-			K04688|1|0.0|839|aly:ARALYDRAFT_478175|p70 ribosomal S6 kinase [EC:2.7.11.1;K08286|2|0.0|832|ath:AT3G08730|protein-serine/threonine kinase [EC:2.7.11.-;K08282|5|1e-179|628|osa:4332748|non-specific serine/threonine protein kinase [EC:2.7.11.1	-	-	-
Thhalv10007104m	-1.58836	0.834668	hypothetical protein	gi|2462822|gb|AAB72157.1|	Arabidopsis thaliana	0	K14431|1|2e-24|112|aly:ARALYDRAFT_311885|transcription factor TGA;K08332|2|8e-19|94.0|vcn:VOLCADRAFT_41528|vacuolar protein 8;K09561|5|8e-08|57.4|ath:AT3G07370|STIP1 homology and U-box containing protein 1 [EC:6.3.2.19	GO:0005634//nucleus;GO:0005871//kinesin complex;GO:0000151//ubiquitin ligase complex	GO:0019894//kinesin binding;GO:0004842//ubiquitin-protein ligase activity	GO:0010200//response to chitin;GO:0016567//protein ubiquitination
Thhalv10018371m	-1.59118	0.880304		-			K00666|1|6e-140|496|sbi:SORBI_10g012080|fatty-acyl-CoA synthase [EC:6.2.1.-;K01904|2|2e-48|192|aly:ARALYDRAFT_479643|4-coumarate--CoA ligase [EC:6.2.1.12	-	-	-
Thhalv10006664m	-1.59296	0.851459	autoinhibited Ca2+-ATPase 1	gi|30690083|ref|NP_849716.1|	Arabidopsis thaliana	0	K01537|1|0.0|1615|vvi:100247373|Ca2+-transporting ATPase [EC:3.6.3.8	GO:0016021//integral to membrane;GO:0009706//chloroplast inner membrane;GO:0009570//chloroplast stroma;GO:0005783//endoplasmic reticulum;GO:0005886//plasma membrane	GO:0008270//zinc ion binding;GO:0005262//calcium channel activity;GO:0004089//carbonate dehydratase activity;GO:0005388//calcium-transporting ATPase activity;GO:0005516//calmodulin binding;GO:0005524//ATP binding	GO:0009624//response to nematode;GO:0006730//one-carbon metabolic process;GO:0006754//ATP biosynthetic process;GO:0006882//cellular zinc ion homeostasis;GO:0070588//calcium ion transmembrane transport
Thhalv10011223m	-1.59399	0.841785	leucine-rich repeat receptor-like protein kinase	gi|224589424|gb|ACN59246.1|	Arabidopsis thaliana	0	K13415|1|2e-65|249|sbi:SORBI_03g032990|protein brassinosteroid insensitive 1 [EC:2.7.10.1 2.7.11.1	GO:0005576//extracellular region	GO:0004672//protein kinase activity	GO:0010413//glucuronoxylan metabolic process;GO:0002679//respiratory burst involved in defense response;GO:0010200//response to chitin;GO:0015824//proline transport;GO:0045492//xylan biosynthetic process;GO:0048765//root hair cell differentiation
Thhalv10018683m	-1.59489	0.885842		-			-	-	-	-
Thhalv10009585m	-1.59871	0.851125	hypothetical protein ARALYDRAFT_473139	gi|297845844|ref|XP_002890803.1|	Arabidopsis lyrata subsp. lyrata	1.04429e-39	-	-	-	-
Thhalv10006900m	-1.59995	0.858287	phosphate transporter PHO1-7	gi|15223330|ref|NP_173995.1|	Arabidopsis thaliana	0	-	GO:0005829//cytosol;GO:0016021//integral to membrane;GO:0005634//nucleus;GO:0005886//plasma membrane	-	GO:0010468//regulation of gene expression;GO:0006857//oligopeptide transport;GO:0045793//positive regulation of cell size;GO:0009960//endosperm development;GO:0080113//regulation of seed growth;GO:0016036//cellular response to phosphate starvation;GO:0010017//red or far-red light signaling pathway;GO:0006817//phosphate ion transport
Thhalv10007821m	-1.60055	0.808091	F-box	gi|15217570|ref|NP_172436.1|		1.974e-130	-	-	-	GO:0010200//response to chitin;GO:0010286//heat acclimation
Thhalv10007349m	-1.60418	0.853661	hypothetical protein ARALYDRAFT_470398	gi|297848640|ref|XP_002892201.1|	Arabidopsis lyrata subsp. lyrata	0	K15397|1|0.0|994|aly:ARALYDRAFT_470398|3-ketoacyl-CoA synthase [EC:2.3.1.-	GO:0016020//membrane;GO:0005634//nucleus	GO:0009922//fatty acid elongase activity	GO:0009411//response to UV;GO:0000038//very long-chain fatty acid metabolic process;GO:0006633//fatty acid biosynthetic process;GO:0042335//cuticle development;GO:0009813//flavonoid biosynthetic process;GO:0010345//suberin biosynthetic process;GO:0009409//response to cold;GO:0009611//response to wounding;GO:0006970//response to osmotic stress
Thhalv10025590m	-1.60488	0.872365	unnamed protein product	gi|312282533|dbj|BAJ34132.1|	Thellungiella halophila	0	K12795|1|1e-176|617|ath:AT4G23570|suppressor of G2 allele of SKP1	GO:0005829//cytosol;GO:0019005//SCF ubiquitin ligase complex;GO:0005634//nucleus	GO:0005515//protein binding	GO:0031348//negative regulation of defense response;GO:0051788//response to misfolded protein;GO:0009853//photorespiration;GO:0009595//detection of biotic stimulus;GO:0009867//jasmonic acid mediated signaling pathway;GO:0009697//salicylic acid biosynthetic process;GO:0009862//systemic acquired resistance, salicylic acid mediated signaling pathway;GO:0010363//regulation of plant-type hypersensitiv…
Thhalv10024664m	-1.60501	0.812606		-			K13417|1|2e-49|195|ath:AT2G13790|somatic embryogenesis receptor kinase 4 [EC:2.7.10.1 2.7.11.1;K13418|2|6e-49|194|vvi:100247683|somatic embryogenesis receptor kinase 1 [EC:2.7.10.1 2.7.11.1	-	-	-
Thhalv10012832m	-1.60666	0.912953	unnamed protein product	gi|312282237|dbj|BAJ33984.1|	Thellungiella halophila	0	K04079|1|0.0|1355|ath:AT5G56030|molecular chaperone HtpG	GO:0005774//vacuolar membrane;GO:0048046//apoplast;GO:0005618//cell wall;GO:0005794//Golgi apparatus;GO:0005730//nucleolus;GO:0005829//cytosol;GO:0009570//chloroplast stroma;GO:0009506//plasmodesma;GO:0005886//plasma membrane;GO:0005739//mitochondrion	GO:0051082//unfolded protein binding;GO:0016887//ATPase activity;GO:0005524//ATP binding	GO:0071277//cellular response to calcium ion;GO:0009908//flower development;GO:0010286//heat acclimation;GO:0006457//protein folding;GO:0009414//response to water deprivation;GO:0090332//stomatal closure;GO:0009816//defense response to bacterium, incompatible interaction;GO:0009612//response to mechanical stimulus;GO:0009651//response to salt stress;GO:0050821//protein stabilization;GO:0009870//d…
Thhalv10011560m	-1.6099	0.899097	F16N3.13	gi|5668802|gb|AAD46028.1|AC007519_13	Arabidopsis thaliana	0	-	GO:0005886//plasma membrane;GO:0016021//integral to membrane;GO:0005634//nucleus	GO:0005345//purine nucleobase transmembrane transporter activity	GO:0006863//purine nucleobase transport;GO:0015931//nucleobase-containing compound transport
Thhalv10008273m	-1.61298	0.89803	hypothetical protein ARALYDRAFT_472633	gi|297845418|ref|XP_002890590.1|	Arabidopsis lyrata subsp. lyrata	6.77086e-118	K11323|1|8e-08|56.6|vcn:VOLCADRAFT_121342|histone arginine demethylase JMJD6 [EC:1.14.11.-;K14306|5|8e-06|50.1|vvi:100265039|nuclear pore complex protein Nup62	GO:0005634//nucleus	-	GO:0035556//intracellular signal transduction;GO:0009611//response to wounding;GO:0009612//response to mechanical stimulus;GO:0010200//response to chitin;GO:0002679//respiratory burst involved in defense response;GO:0010286//heat acclimation;GO:0009873//ethylene mediated signaling pathway;GO:0080167//response to karrikin
Thhalv10004064m	-1.61426	0.919691	CYP83B1	gi|197090683|gb|ACH41742.1|	Brassica rapa subsp. rapa	0	K11818|1|0.0|964|aly:ARALYDRAFT_913321|cytochrome P450, family 83, subfamily B, polypeptide 1 [EC:1.14.-.-;K12156|3|9e-179|625|ath:AT4G13770|cytochrome P450, family 83, subfamily A, polypeptide 1 [EC:1.14.-.-;K00517|5|6e-111|399|ath:AT5G57260|[EC:1.14.-.-	GO:0005783//endoplasmic reticulum;GO:0005886//plasma membrane;GO:0005739//mitochondrion	GO:0020037//heme binding;GO:0009055//electron carrier activity;GO:0019825//oxygen binding;GO:0005506//iron ion binding;GO:0016709//oxidoreductase activity, acting on paired donors, with incorporation or reduction of molecular oxygen, NAD(P)H as one donor, and incorporation of one atom of oxygen	GO:0009759//indole glucosinolate biosynthetic process;GO:0006098//pentose-phosphate shunt;GO:0000162//tryptophan biosynthetic process;GO:0006636//unsaturated fatty acid biosynthetic process;GO:0019252//starch biosynthetic process;GO:0010114//response to red light;GO:0019288//isopentenyl diphosphate biosynthetic process, mevalonate-independent pathway;GO:0006766//vitamin metabolic process;GO:00525…
Thhalv10020997m	-1.61551	0.841918	oxidoreductase	gi|297830846|ref|XP_002883305.1|	Arabidopsis lyrata subsp. lyrata	0	K05278|1|5e-57|220|osa:4330843|flavonol synthase [EC:1.14.11.23;K06892|2|5e-57|220|ath:AT3G19010|	GO:0005737//cytoplasm	GO:0045431//flavonol synthase activity	GO:0051555//flavonol biosynthetic process;GO:0055114//oxidation-reduction process
Thhalv10012777m	-1.61898	0.863157	2-phosphoglycerate kinase-related protein	gi|30697428|ref|NP_200884.2|	Arabidopsis thaliana	0	K05715|1|0.0|997|aly:ARALYDRAFT_323187|2-phosphoglycerate kinase [EC:2.7.2.-;K11323|5|7e-06|51.2|vcn:VOLCADRAFT_121342|histone arginine demethylase JMJD6 [EC:1.14.11.-	GO:0005634//nucleus	-	GO:0010264//myo-inositol hexakisphosphate biosynthetic process
Thhalv10024969m	-1.62015	0.876257		-			K03327|1|0.0|869|ath:AT4G21910|multidrug resistance protein, MATE family	-	-	-
Thhalv10002466m	-1.62567	0.881772		-			K14638|1|8e-82|303|smo:SELMODRAFT_448814|solute carrier family 15 (peptide/histidine transporter), member 3/4	-	-	-
Thhalv10002685m	-1.63004	0.804888	phospholipase A2-alpha	gi|297831720|ref|XP_002883742.1|	Arabidopsis lyrata subsp. lyrata	1.04583e-57	K01047|1|8e-59|225|aly:ARALYDRAFT_899432|phospholipase A2 [EC:3.1.1.4	GO:0005773//vacuole;GO:0005794//Golgi apparatus;GO:0005576//extracellular region	GO:0004623//phospholipase A2 activity	GO:0016042//lipid catabolic process;GO:0006644//phospholipid metabolic process
Thhalv10000303m	-1.63228	0.911351	arabinogalactan protein 2	gi|18399983|ref|NP_565537.1|	Arabidopsis thaliana	1.23541e-56	K01051|1|7e-11|66.2|gmx:100776781|pectinesterase [EC:3.1.1.11;K12418|3|1e-09|62.0|cre:CHLREDRAFT_32523|fatty acid desaturase (delta-4 desaturase) [EC:1.14.19.-;K12447|5|2e-09|61.2|cre:CHLREDRAFT_32796|UDP-sugar pyrophosphorylase [EC:2.7.7.64	GO:0031225//anchored to membrane;GO:0005737//cytoplasm;GO:0005886//plasma membrane	-	GO:0015706//nitrate transport;GO:0010167//response to nitrate;GO:0005976//polysaccharide metabolic process;GO:0048765//root hair cell differentiation;GO:0009664//plant-type cell wall organization
Thhalv10004826m	-1.6342	0.899698	protein agamous-like 79	gi|42565295|ref|NP_189645.2|	Arabidopsis thaliana	2.01402e-110	K09264|1|9e-59|225|vvi:100232952|MADS-box transcription factor, plant	GO:0005634//nucleus	GO:0003677//DNA binding;GO:0046983//protein dimerization activity;GO:0003700//sequence-specific DNA binding transcription factor activity	GO:0006355//regulation of transcription, DNA-dependent;GO:0048481//ovule development
Thhalv10020957m	-1.63614	0.84005		-			-	-	-	-
[truncated: 410 more rows]
