# Supplementary material for: Genome-Wide Analysis of Gene Expression Provides New Insights into Cold Responses in Thellungiella salsuginea
Source: Front Plant Sci. 2017 May 8;8:713. doi: 10.3389/fpls.2017.00713 (PMC5420556; doi:10.3389/fpls.2017.00713)
Supplement: Supplementary file 4 [file Table_2.XLS]

## Sheet: 上调和下调2倍及以上的
Table S2 Differentially expressed genes identified in leaves.
GeneID	log2 (Cold/CK)	Q-value	Annotation (Nr)	Homology proteins	Species	E-value	KEGG Orthology	GO Component	GO Function	GO Process
Thhalv10017395m	13.4031	0.99977	cold response protein	gi|161789854|gb|ABX79675.1|	Eutrema salsugineum	2.01386e-71	K08917|1|2e-07|54.3|aly:ARALYDRAFT_471781|light-harvesting complex II chlorophyll a/b binding protein 6	GO:0009941//chloroplast envelope;GO:0009570//chloroplast stroma	-	GO:0061077//chaperone-mediated protein folding;GO:0031348//negative regulation of defense response;GO:0009631//cold acclimation;GO:0050826//response to freezing;GO:0009867//jasmonic acid mediated signaling pathway;GO:0035304//regulation of protein dephosphorylation;GO:0009862//systemic acquired resistance, salicylic acid mediated signaling pathway;GO:0010363//regulation of plant-type hypersensiti…
Thhalv10002040m	11.5911	0.979871	protein NTM1-like 8	gi|15225866|ref|NP_180298.1|	Arabidopsis thaliana	7.33427e-128	-	GO:0005886//plasma membrane;GO:0005634//nucleus	GO:0005515//protein binding;GO:0003677//DNA binding;GO:0003700//sequence-specific DNA binding transcription factor activity	GO:0050826//response to freezing;GO:0009793//embryo development ending in seed dormancy;GO:0009910//negative regulation of flower development;GO:0009651//response to salt stress;GO:0016114//terpenoid biosynthetic process;GO:0009640//photomorphogenesis;GO:0019915//lipid storage;GO:0010182//sugar mediated signaling pathway;GO:0009933//meristem structural organization;GO:0016567//protein ubiquitinat…
Thhalv10017393m	10.7295	0.960777	cold response protein	gi|161789854|gb|ABX79675.1|	Eutrema salsugineum	1.20864e-54	K08917|1|3e-08|57.0|aly:ARALYDRAFT_471781|light-harvesting complex II chlorophyll a/b binding protein 6	GO:0009941//chloroplast envelope;GO:0009570//chloroplast stroma	-	GO:0061077//chaperone-mediated protein folding;GO:0031348//negative regulation of defense response;GO:0009631//cold acclimation;GO:0050826//response to freezing;GO:0009867//jasmonic acid mediated signaling pathway;GO:0035304//regulation of protein dephosphorylation;GO:0009862//systemic acquired resistance, salicylic acid mediated signaling pathway;GO:0010363//regulation of plant-type hypersensiti…
Thhalv10017394m	10.2159	0.943153	cold response protein	gi|161789854|gb|ABX79675.1|	Eutrema salsugineum	2.32083e-57	K08917|1|4e-08|56.6|aly:ARALYDRAFT_471781|light-harvesting complex II chlorophyll a/b binding protein 6	GO:0009941//chloroplast envelope;GO:0009570//chloroplast stroma	-	GO:0061077//chaperone-mediated protein folding;GO:0031348//negative regulation of defense response;GO:0009631//cold acclimation;GO:0050826//response to freezing;GO:0009867//jasmonic acid mediated signaling pathway;GO:0035304//regulation of protein dephosphorylation;GO:0009862//systemic acquired resistance, salicylic acid mediated signaling pathway;GO:0010363//regulation of plant-type hypersensiti…
Thhalv10029038m	10.1285	0.996117		-			-	-	-	-
Thhalv10014869m	9.94728	0.996415	putative phosphatidylethanolamine-binding protein	gi|15240946|ref|NP_195750.1|	Arabidopsis thaliana	1.45163e-72	K06910|1|2e-73|273|aly:ARALYDRAFT_660014|	GO:0005737//cytoplasm	GO:0008429//phosphatidylethanolamine binding	GO:0010162//seed dormancy process;GO:0010264//myo-inositol hexakisphosphate biosynthetic process;GO:0045893//positive regulation of transcription, DNA-dependent
Thhalv10017822m	9.91935	0.92994	hypothetical protein ARALYDRAFT_497391	gi|297789206|ref|XP_002862593.1|	Arabidopsis lyrata subsp. lyrata	3.83288e-58	-	GO:0005634//nucleus	GO:0042803//protein homodimerization activity	GO:0010017//red or far-red light signaling pathway;GO:0009649//entrainment of circadian clock;GO:0042753//positive regulation of circadian rhythm;GO:0048573//photoperiodism, flowering;GO:0009909//regulation of flower development;GO:0010114//response to red light;GO:0080167//response to karrikin
Thhalv10018700m	9.91327	0.929802		-			K11838|1|5e-11|67.4|rcu:RCOM_0423090|ubiquitin carboxyl-terminal hydrolase 7 [EC:3.1.2.15	-	-	-
Thhalv10003264m	9.26045	0.978562	cold regulated protein 27	gi|79329624|ref|NP_001031998.1|	Arabidopsis thaliana	8.40637e-93	-	GO:0005634//nucleus	-	GO:0080167//response to karrikin;GO:0009409//response to cold
Thhalv10027501m	9.14886	0.882238		-			K05279|1|2e-156|550|aly:ARALYDRAFT_495497|flavonol 3-O-methyltransferase [EC:2.1.1.76;K13066|5|7e-151|531|pop:POPTR_824484|caffeic acid 3-O-methyltransferase [EC:2.1.1.68	-	-	-
Thhalv10021129m	8.86096	0.856135	transcription factor jumonji (jmjC) domain-containing protein	gi|18402759|ref|NP_566667.1|	Arabidopsis thaliana	0	K00943|1|7e-21|100|ota:Ot07g01210|dTMP kinase [EC:2.7.4.9	GO:0005634//nucleus	GO:0003700//sequence-specific DNA binding transcription factor activity	GO:0042752//regulation of circadian rhythm;GO:0006355//regulation of transcription, DNA-dependent
Thhalv10015427m	8.81588	0.998805	hypothetical protein ARALYDRAFT_918274	gi|297792559|ref|XP_002864164.1|	Arabidopsis lyrata subsp. lyrata	2.90414e-130	K03243|1|6e-07|55.1|pop:POPTR_823158|translation initiation factor 5B;K11294|2|2e-06|53.1|osa:4337032|nucleolin	-	-	GO:0010150//leaf senescence;GO:0009414//response to water deprivation;GO:0009409//response to cold;GO:0009651//response to salt stress;GO:0009738//abscisic acid mediated signaling pathway
Thhalv10026318m	8.52555	0.822587	light-induced protein-like protein	gi|21618071|gb|AAM67121.1|	Arabidopsis thaliana	1.81691e-89	-	GO:0009507//chloroplast	GO:0016168//chlorophyll binding	GO:0009744//response to sucrose stimulus;GO:0010224//response to UV-B;GO:0010114//response to red light;GO:0009718//anthocyanin-containing compound biosynthetic process;GO:0009409//response to cold;GO:0010380//regulation of chlorophyll biosynthetic process;GO:0010218//response to far red light;GO:0080167//response to karrikin
Thhalv10005272m	7.77834	0.993038	DNAJ heat shock N-terminal domain-containing protein	gi|15237259|ref|NP_197715.1|	Arabidopsis thaliana	0	K05337|1|6e-18|90.5|olu:OSTLU_7956|ferredoxin;K03686|4|1e-09|62.8|gmx:100786143|molecular chaperone DnaJ	GO:0009507//chloroplast	GO:0051082//unfolded protein binding;GO:0031072//heat shock protein binding	GO:0006457//protein folding;GO:0006950//response to stress
Thhalv10019187m	7.7739	0.971094	hypothetical protein ARALYDRAFT_894881	gi|297838875|ref|XP_002887319.1|	Arabidopsis lyrata subsp. lyrata	2.41848e-66	-	GO:0005634//nucleus	GO:0005515//protein binding	-
Thhalv10015857m	7.72455	0.991958	Ulp1 protease family protein	gi|15242433|ref|NP_199370.1|	Arabidopsis thaliana	2.92828e-06	-	-	-	-
Thhalv10024804m	7.59679	0.958341		-			-	-	-	-
Thhalv10004423m	7.55175	0.970083	zinc finger protein CONSTANS-LIKE 10	gi|15238918|ref|NP_199636.1|	Arabidopsis thaliana	0	K12135|1|2e-25|115|aly:ARALYDRAFT_488429|zinc finger protein CONSTANS;K12127|3|2e-08|59.7|aly:ARALYDRAFT_496297|pseudo-response regulator 1	GO:0005634//nucleus;GO:0005886//plasma membrane	GO:0008270//zinc ion binding;GO:0005515//protein binding;GO:0003700//sequence-specific DNA binding transcription factor activity	GO:0048579//negative regulation of long-day photoperiodism, flowering;GO:0006355//regulation of transcription, DNA-dependent;GO:0007623//circadian rhythm
Thhalv10026267m	7.55027	0.924724	hypothetical protein ARALYDRAFT_491275	gi|297798514|ref|XP_002867141.1|	Arabidopsis lyrata subsp. lyrata	1.83302e-68	-	GO:0005634//nucleus	-	GO:0080167//response to karrikin;GO:0007623//circadian rhythm
Thhalv10015148m	7.46876	0.998552	unknown	gi|116830331|gb|ABK28123.1|	Arabidopsis thaliana	1.4949e-33	-	-	-	-
Thhalv10019396m	7.42307	0.998713	Defensin-like protein 1; AltName: Full=Cysteine-rich antifungal protein 1; Short=AFP1; Flags: Precursor	gi|59798992|sp|P69241.1|DEF1_RAPSA		1.72431e-41	-	GO:0005618//cell wall;GO:0005576//extracellular region	-	GO:0009861//jasmonic acid and ethylene-dependent systemic resistance;GO:0009753//response to jasmonic acid stimulus;GO:0009751//response to salicylic acid stimulus;GO:0009625//response to insect;GO:0009873//ethylene mediated signaling pathway
Thhalv10027760m	7.37069	0.995106		-			-	-	-	-
Thhalv10023488m	7.35265	0.946324	hypothetical protein ARALYDRAFT_474967	gi|297840099|ref|XP_002887931.1|	Arabidopsis lyrata subsp. lyrata	0	-	GO:0005634//nucleus	-	GO:0009693//ethylene biosynthetic process;GO:0009860//pollen tube growth;GO:0048354//mucilage biosynthetic process involved in seed coat development;GO:0009827//plant-type cell wall modification
Thhalv10016531m	7.31912	0.975574	cytochrome P450 76C1	gi|30690062|ref|NP_850439.1|	Arabidopsis thaliana	0	K00517|1|9e-118|422|osa:4348172|[EC:1.14.-.-;K16084|5|3e-95|347|osa:4329723|cytochrome P450, family 76, subfamily M, polypeptide 7 (ent-cassa-12,15-diene 11-hydroxylase) [EC:1.14.13.145	GO:0005576//extracellular region;GO:0005783//endoplasmic reticulum	GO:0016705//oxidoreductase activity, acting on paired donors, with incorporation or reduction of molecular oxygen;GO:0009055//electron carrier activity;GO:0004497//monooxygenase activity;GO:0019825//oxygen binding;GO:0020037//heme binding;GO:0005506//iron ion binding	GO:0009684//indoleacetic acid biosynthetic process;GO:0055114//oxidation-reduction process;GO:0019375//galactolipid biosynthetic process;GO:0042631//cellular response to water deprivation;GO:0006569//tryptophan catabolic process;GO:0016036//cellular response to phosphate starvation
Thhalv10023430m	7.22909	0.980997	vacuolar-processing enzyme beta-isozyme	gi|15221556|ref|NP_176458.1|	Arabidopsis thaliana	0	K01369|1|0.0|894|ath:AT1G62710|legumain [EC:3.4.22.34	-	GO:0004197//cysteine-type endopeptidase activity	GO:0006624//vacuolar protein processing;GO:0006508//proteolysis
Thhalv10023726m	7.14967	0.964131	DnaJ protein, putative	gi|21554587|gb|AAM63624.1|	Arabidopsis thaliana	3.3886e-53	K09510|1|3e-14|77.0|bdi:100824379|DnaJ homolog subfamily B member 4	GO:0005737//cytoplasm	GO:0031072//heat shock protein binding	GO:0006457//protein folding;GO:0006950//response to stress
Thhalv10004950m	7.00815	0.996117	invertase	gi|297793807|ref|XP_002864788.1|		2.25958e-82	K02355|1|1e-20|98.2|vvi:100257414|elongation factor G;K01051|2|2e-18|90.9|ath:AT1G53830|pectinesterase [EC:3.1.1.11	-	GO:0030599//pectinesterase activity;GO:0046910//pectinesterase inhibitor activity	GO:0043086//negative regulation of catalytic activity
Thhalv10003924m	6.99781	0.993474	two-component response regulator-like APRR1	gi|15240235|ref|NP_200946.1|	Arabidopsis thaliana	0	K12127|1|0.0|972|ath:AT5G61380|pseudo-response regulator 1	GO:0005634//nucleus	GO:0000156//phosphorelay response regulator activity;GO:0044212//transcription regulatory region DNA binding;GO:0005515//protein binding;GO:0003700//sequence-specific DNA binding transcription factor activity	GO:0000160//two-component signal transduction system (phosphorelay);GO:0035556//intracellular signal transduction;GO:0042752//regulation of circadian rhythm;GO:0006355//regulation of transcription, DNA-dependent;GO:0010031//circumnutation;GO:0048574//long-day photoperiodism, flowering;GO:0010629//negative regulation of gene expression;GO:0009639//response to red or far red light
Thhalv10013360m	6.96975	0.948874	predicted protein	gi|297796579|ref|XP_002866174.1|	Arabidopsis lyrata subsp. lyrata	0	K13422|1|7e-11|67.4|mtr:MTR_8g067280|transcription factor MYC2;K12126|4|9e-06|50.4|aly:ARALYDRAFT_471048|phytochrome-interacting factor 3	GO:0005634//nucleus	GO:0003677//DNA binding;GO:0046983//protein dimerization activity;GO:0003700//sequence-specific DNA binding transcription factor activity	GO:0006355//regulation of transcription, DNA-dependent;GO:0010200//response to chitin
Thhalv10029528m	6.93211	0.999081		-			K01051|1|2e-07|53.1|gmx:100776781|pectinesterase [EC:3.1.1.11;K01115|2|3e-07|52.4|vcn:VOLCADRAFT_99471|phospholipase D [EC:3.1.4.4	-	-	-
Thhalv10004906m	6.92633	0.999288	unknown	gi|312190401|gb|ADQ43200.1|	Eutrema parvulum	4.85774e-81	K12741|1|1e-11|68.9|aly:ARALYDRAFT_493936|heterogeneous nuclear ribonucleoprotein A1/A3;K01115|4|1e-11|68.9|vcn:VOLCADRAFT_99471|phospholipase D [EC:3.1.4.4	GO:0005886//plasma membrane	GO:0005525//GTP binding	GO:0009414//response to water deprivation;GO:0009961//response to 1-aminocyclopropane-1-carboxylic acid;GO:0009737//response to abscisic acid stimulus;GO:0009631//cold acclimation;GO:0007264//small GTPase mediated signal transduction;GO:0015031//protein transport
Thhalv10007287m	6.9011	0.9054	hypothetical protein ARALYDRAFT_473107	gi|297851328|ref|XP_002893545.1|	Arabidopsis lyrata subsp. lyrata	0	-	GO:0005829//cytosol;GO:0009506//plasmodesma;GO:0005634//nucleus	-	-
Thhalv10010482m	6.85011	0.90517	hypothetical protein ARALYDRAFT_485775	gi|297820118|ref|XP_002877942.1|	Arabidopsis lyrata subsp. lyrata	0	K09562|1|0.0|662|ath:AT3G53800|hsp70-interacting protein	GO:0005576//extracellular region;GO:0005886//plasma membrane	GO:0030246//carbohydrate binding;GO:0004674//protein serine/threonine kinase activity;GO:0005524//ATP binding	GO:0031348//negative regulation of defense response;GO:0006995//cellular response to nitrogen starvation;GO:0009867//jasmonic acid mediated signaling pathway;GO:0009697//salicylic acid biosynthetic process;GO:0035304//regulation of protein dephosphorylation;GO:0009862//systemic acquired resistance, salicylic acid mediated signaling pathway;GO:0006944//cellular membrane fusion;GO:0010363//regulati…
Thhalv10008706m	6.79638	0.999081	cor47	gi|388259|emb|CAA42483.1|	Arabidopsis thaliana	2.24688e-73	K11984|1|5e-06|50.4|ppp:PHYPADRAFT_233757|U4/U6.U5 tri-snRNP-associated protein 1	GO:0005829//cytosol;GO:0009506//plasmodesma;GO:0016020//membrane;GO:0005794//Golgi apparatus	GO:0003779//actin binding	GO:0010029//regulation of seed germination;GO:0009651//response to salt stress;GO:0010286//heat acclimation;GO:0009269//response to desiccation;GO:0009737//response to abscisic acid stimulus;GO:0006972//hyperosmotic response;GO:0009631//cold acclimation;GO:0006833//water transport;GO:0007030//Golgi organization;GO:0006096//glycolysis;GO:0046686//response to cadmium ion;GO:0050832//defense respons…
Thhalv10017461m	6.61077	0.998782	dormancy	gi|297826851|ref|XP_002881308.1|		6.4843e-49	-	GO:0005634//nucleus	-	GO:0009750//response to fructose stimulus;GO:0009744//response to sucrose stimulus;GO:0009749//response to glucose stimulus
Thhalv10028618m	6.53567	0.94784	calcium-dependent protein kinase 31	gi|297813851|ref|XP_002874809.1|	Arabidopsis lyrata subsp. lyrata	0	K13412|1|0.0|655|aly:ARALYDRAFT_352390|calcium-dependent protein kinase [EC:2.7.11.1	GO:0005829//cytosol;GO:0009506//plasmodesma;GO:0005634//nucleus;GO:0005886//plasma membrane	GO:0005509//calcium ion binding;GO:0005524//ATP binding;GO:0019903//protein phosphatase binding;GO:0004683//calmodulin-dependent protein kinase activity	GO:0001666//response to hypoxia;GO:0006468//protein phosphorylation;GO:0009862//systemic acquired resistance, salicylic acid mediated signaling pathway;GO:0010310//regulation of hydrogen peroxide metabolic process
Thhalv10026723m	6.49431	0.997128	salt and low temperature response protein	gi|47132406|gb|AAT11798.1|	Brassica rapa subsp. pekinensis	8.75875e-35	-	GO:0016021//integral to membrane	-	GO:0042538//hyperosmotic salinity response;GO:0009409//response to cold;GO:0006333//chromatin assembly or disassembly;GO:0050832//defense response to fungus;GO:0042631//cellular response to water deprivation
Thhalv10015521m	6.47278	0.888166	glycerol-3-phosphate acyltransferase 7	gi|15239924|ref|NP_196227.1|	Arabidopsis thaliana	0	K13508|1|0.0|919|ath:AT5G06090|glycerol-3-phosphate acyltransferase [EC:2.3.1.15	-	GO:0004366//glycerol-3-phosphate O-acyltransferase activity;GO:0090447//glycerol-3-phosphate 2-O-acyltransferase activity;GO:0008514//organic anion transmembrane transporter activity;GO:0003841//1-acylglycerol-3-phosphate O-acyltransferase activity	GO:0010345//suberin biosynthetic process;GO:0006655//phosphatidylglycerol biosynthetic process
Thhalv10015740m	6.46187	0.997794	BN28a	gi|10121869|gb|AAG13407.1|AF297471_1	Brassica napus	1.32807e-10	-	GO:0009507//chloroplast;GO:0005634//nucleus;GO:0005886//plasma membrane	GO:0004674//protein serine/threonine kinase activity;GO:0005524//ATP binding	GO:0006468//protein phosphorylation;GO:0009414//response to water deprivation;GO:0006970//response to osmotic stress;GO:0009737//response to abscisic acid stimulus;GO:0009631//cold acclimation;GO:0010017//red or far-red light signaling pathway
Thhalv10011834m	6.42184	0.992394	heavy-metal-associated domain-containing protein	gi|15223738|ref|NP_175520.1|	Arabidopsis thaliana	1.54834e-73	-	GO:0005634//nucleus	GO:0046872//metal ion binding	GO:0009414//response to water deprivation;GO:0009409//response to cold;GO:0050832//defense response to fungus;GO:0009737//response to abscisic acid stimulus;GO:0030001//metal ion transport
Thhalv10008985m	6.40573	0.993038	uncharacterized protein	gi|18394409|ref|NP_564008.1|	Arabidopsis thaliana	9.84719e-50	-	GO:0005576//extracellular region;GO:0005783//endoplasmic reticulum	-	GO:0009651//response to salt stress
Thhalv10001647m	6.40058	0.993888		-			K05770|1|5e-10|63.2|ppp:PHYPADRAFT_190625|benzodiazapine receptor	-	-	-
Thhalv10018786m	6.34512	0.935937		-			K08241|1|8e-41|166|aly:ARALYDRAFT_472188|jasmonate O-methyltransferase [EC:2.1.1.141	-	-	-
Thhalv10013021m	6.30245	0.989729	CAP160 protein	gi|22327778|ref|NP_200043.2|	Arabidopsis thaliana	0	-	GO:0009506//plasmodesma;GO:0005737//cytoplasm	-	GO:0009414//response to water deprivation;GO:0009651//response to salt stress;GO:0009409//response to cold;GO:0010150//leaf senescence;GO:0009738//abscisic acid mediated signaling pathway
Thhalv10009672m	6.20679	0.846691	Probable WRKY transcription factor 71; AltName: Full=WRKY DNA-binding protein 71	gi|29839598|sp|Q93WV4.1|WRK71_ARATH		1.57767e-119	K13424|1|6e-27|119|rcu:RCOM_0664190|WRKY transcription factor 33;K13423|5|3e-25|114|ath:AT2G30250|WRKY transcription factor 25	GO:0005634//nucleus	GO:0003700//sequence-specific DNA binding transcription factor activity;GO:0043565//sequence-specific DNA binding	GO:0006355//regulation of transcription, DNA-dependent
Thhalv10024297m	6.18718	0.951884	starch synthase 4	gi|42566924|ref|NP_193558.3|	Arabidopsis thaliana	0	K00703|1|3e-121|434|vvi:100233071|starch synthase [EC:2.4.1.21	GO:0009507//chloroplast	GO:0009011//starch synthase activity	GO:0001666//response to hypoxia;GO:0019375//galactolipid biosynthetic process;GO:0019252//starch biosynthetic process;GO:0009664//plant-type cell wall organization;GO:0000272//polysaccharide catabolic process
Thhalv10005229m	6.16849	0.993267	defensin-like protein	gi|229914882|gb|ACQ90607.1|	Eutrema halophilum	1.18913e-40	-	GO:0009505//plant-type cell wall;GO:0005576//extracellular region;GO:0009506//plasmodesma;GO:0005886//plasma membrane	GO:0030414//peptidase inhibitor activity;GO:0008233//peptidase activity	GO:0009825//multidimensional cell growth;GO:0010075//regulation of meristem growth;GO:0007389//pattern specification process;GO:0043481//anthocyanin accumulation in tissues in response to UV light;GO:0048767//root hair elongation;GO:0008361//regulation of cell size;GO:0000271//polysaccharide biosynthetic process;GO:0009926//auxin polar transport;GO:0019344//cysteine biosynthetic process;GO:000650…
Thhalv10023578m	6.15317	0.964108	Flotillin-like protein 3	gi|15238290|ref|NP_201292.1|	Arabidopsis thaliana	0	K07192|1|0.0|518|rcu:RCOM_0866800|flotillin	GO:0005901//caveola;GO:0009506//plasmodesma;GO:0005768//endosome;GO:0005774//vacuolar membrane;GO:0016324//apical plasma membrane	-	GO:0051819;GO:0071456//cellular response to hypoxia;GO:0010324//membrane invagination;GO:0010200//response to chitin;GO:0009877//nodulation;GO:0006897//endocytosis;GO:0009873//ethylene mediated signaling pathway
Thhalv10014989m	5.96862	0.989223	hypothetical protein ARALYDRAFT_908428	gi|297806523|ref|XP_002871145.1|	Arabidopsis lyrata subsp. lyrata	1.90441e-55	-	GO:0009507//chloroplast	-	-
Thhalv10008313m	5.96433	0.996347	dehydrin	gi|301139697|gb|ADK66263.1|	Eutrema salsugineum	1.59127e-151	K11984|1|1e-08|59.3|ppp:PHYPADRAFT_233757|U4/U6.U5 tri-snRNP-associated protein 1;K11294|3|3e-06|51.2|osa:4337032|nucleolin;K03243|4|8e-06|50.1|sbi:SORBI_09g030590|translation initiation factor 5B	GO:0005829//cytosol;GO:0009506//plasmodesma;GO:0016020//membrane;GO:0005794//Golgi apparatus;GO:0005634//nucleus	GO:0003779//actin binding	GO:0010029//regulation of seed germination;GO:0009651//response to salt stress;GO:0010286//heat acclimation;GO:0009269//response to desiccation;GO:0009737//response to abscisic acid stimulus;GO:0006972//hyperosmotic response;GO:0009631//cold acclimation;GO:0006833//water transport;GO:0007030//Golgi organization;GO:0006096//glycolysis;GO:0046686//response to cadmium ion;GO:0050832//defense respons…
Thhalv10006059m	5.95799	0.922128	protein kinase-domain containing protein	gi|15228711|ref|NP_191781.1|	Arabidopsis thaliana	0	K13430|1|2e-72|271|rcu:RCOM_1078760|serine/threonine-protein kinase PBS1 [EC:2.7.11.1;K04733|4|3e-70|264|smo:SELMODRAFT_33807|interleukin-1 receptor-associated kinase 4 [EC:2.7.11.1	GO:0005737//cytoplasm;GO:0005634//nucleus;GO:0005886//plasma membrane	GO:0004713//protein tyrosine kinase activity;GO:0005524//ATP binding;GO:0004709//MAP kinase kinase kinase activity	GO:0006979//response to oxidative stress;GO:0000186//activation of MAPKK activity
Thhalv10011136m	5.92277	0.845404	UDP-glycosyltransferase-like protein	gi|15228174|ref|NP_191129.1|	Arabidopsis thaliana	0	K13493|1|1e-97|355|ath:AT5G05870|cytokinin-N-glucosyltransferase [EC:2.4.1.-;K13228|3|2e-79|294|zma:100274317|UDP-glucosyltransferase BX9 [EC:2.4.1.202;K13227|4|3e-71|267|zma:100277344|UDP-glucosyltransferase BX8 [EC:2.4.1.202;K13691|5|7e-53|206|pop:POPTR_810275|pathogen-inducible salicylic acid glucosyltransferase [EC:2.4.1.-	GO:0005634//nucleus	GO:0008194//UDP-glycosyltransferase activity;GO:0016758//transferase activity, transferring hexosyl groups	GO:0008152//metabolic process
Thhalv10008108m	5.91345	0.939085	uncharacterized protein	gi|334182657|ref|NP_564031.2|	Arabidopsis thaliana	1.08193e-144	-	GO:0009507//chloroplast	-	GO:0007623//circadian rhythm
Thhalv10022203m	5.88992	0.969554	RING-H2 finger protein ATL66	gi|15228437|ref|NP_187722.1|	Arabidopsis thaliana	1.0281e-74	K05283|1|6e-14|74.7|aly:ARALYDRAFT_354960|phosphatidylinositol glycan, class W [EC:2.3.-.-;K15692|2|2e-12|70.1|smo:SELMODRAFT_66937|E3 ubiquitin-protein ligase RNF13 [EC:6.3.2.19;K13148|4|2e-10|63.2|vvi:100261060|integrator complex subunit 11 [EC:3.1.27.-	GO:0005634//nucleus	GO:0008270//zinc ion binding	GO:0009741//response to brassinosteroid stimulus
Thhalv10011111m	5.88595	0.900666	hypothetical protein ARALYDRAFT_906490	gi|297819842|ref|XP_002877804.1|	Arabidopsis lyrata subsp. lyrata	1.2333e-134	-	GO:0005739//mitochondrion	-	GO:0007623//circadian rhythm
Thhalv10016913m	5.87157	0.929228	hypothetical protein ARALYDRAFT_903325	gi|297827667|ref|XP_002881716.1|	Arabidopsis lyrata subsp. lyrata	3.04138e-122	K09286|1|6e-53|206|aly:ARALYDRAFT_487335|EREBP-like factor	GO:0005634//nucleus	GO:0003677//DNA binding;GO:0005515//protein binding;GO:0003700//sequence-specific DNA binding transcription factor activity	GO:0010286//heat acclimation;GO:0006355//regulation of transcription, DNA-dependent;GO:0009737//response to abscisic acid stimulus
Thhalv10019285m	5.82574	0.939384	chaperone DnaJ-domain containing protein	gi|240254348|ref|NP_177256.4|	Arabidopsis thaliana	1.13229e-70	K09529|1|1e-13|75.1|aly:ARALYDRAFT_317998|DnaJ homolog subfamily C member 9;K09510|2|2e-13|74.7|vcn:VOLCADRAFT_62070|DnaJ homolog subfamily B member 4	GO:0005737//cytoplasm;GO:0005634//nucleus	GO:0031072//heat shock protein binding	GO:0006457//protein folding;GO:0009644//response to high light intensity;GO:0042542//response to hydrogen peroxide;GO:0009408//response to heat
Thhalv10028769m	5.77216	0.950207	Peroxidase C2; Flags: Precursor	gi|129809|sp|P17179.1|PER2_ARMRU		9.47594e-168	K00430|1|2e-168|589|aly:ARALYDRAFT_489772|peroxidase [EC:1.11.1.7	GO:0005774//vacuolar membrane;GO:0048046//apoplast;GO:0009505//plant-type cell wall;GO:0005794//Golgi apparatus;GO:0005829//cytosol	GO:0020037//heme binding;GO:0046872//metal ion binding;GO:0004601//peroxidase activity	GO:0045926//negative regulation of growth;GO:0050832//defense response to fungus;GO:0042742//defense response to bacterium;GO:0009826//unidimensional cell growth;GO:0009416//response to light stimulus;GO:0009684//indoleacetic acid biosynthetic process;GO:0052033//pathogen-associated molecular pattern dependent induction by symbiont of host innate immune response;GO:0072593//reactive oxygen specie…
Thhalv10021922m	5.76994	0.97199	uncharacterized protein	gi|186510105|ref|NP_001118636.1|	Arabidopsis thaliana	3.63621e-32	-	GO:0005576//extracellular region	-	-
Thhalv10015228m	5.72253	0.995335	BN28a	gi|10121869|gb|AAG13407.1|AF297471_1	Brassica napus	1.60129e-24	-	GO:0009507//chloroplast;GO:0005634//nucleus;GO:0005886//plasma membrane	GO:0004674//protein serine/threonine kinase activity;GO:0005524//ATP binding	GO:0006468//protein phosphorylation;GO:0009414//response to water deprivation;GO:0006970//response to osmotic stress;GO:0009737//response to abscisic acid stimulus;GO:0009631//cold acclimation;GO:0009830//cell wall modification involved in abscission;GO:0010017//red or far-red light signaling pathway
Thhalv10021895m	5.67572	0.994164	low temperature and salt responsive protein LTI6B	gi|6714402|gb|AAF26091.1|AC012393_17	Arabidopsis thaliana	4.76384e-22	-	GO:0016021//integral to membrane;GO:0016023//cytoplasmic membrane-bounded vesicle;GO:0005886//plasma membrane	-	GO:0009414//response to water deprivation;GO:0009409//response to cold;GO:0042538//hyperosmotic salinity response;GO:0032940//secretion by cell;GO:0009737//response to abscisic acid stimulus;GO:0006833//water transport;GO:0007030//Golgi organization;GO:0006096//glycolysis;GO:0046686//response to cadmium ion
Thhalv10009139m	5.6562	0.992165	ST225	gi|193872612|gb|ACF23034.1|	Eutrema halophilum	3.97887e-63	-	GO:0005634//nucleus	-	GO:0009061//anaerobic respiration
Thhalv10002605m	5.63926	0.975574	hypothetical protein ARALYDRAFT_485038	gi|297815826|ref|XP_002875796.1|	Arabidopsis lyrata subsp. lyrata	2.64317e-164	K14491|1|7e-23|106|zma:541639|two-component response regulator ARR-B family	GO:0005634//nucleus	GO:0003677//DNA binding;GO:0003700//sequence-specific DNA binding transcription factor activity;GO:0003682//chromatin binding	GO:0006355//regulation of transcription, DNA-dependent;GO:0009909//regulation of flower development;GO:0007623//circadian rhythm
Thhalv10005580m	5.63818	0.926494	hypothetical protein ARALYDRAFT_889749	gi|297845262|ref|XP_002890512.1|	Arabidopsis lyrata subsp. lyrata	2.87759e-37	-	GO:0005739//mitochondrion	-	-
Thhalv10020967m	5.63653	0.97608	zinc finger protein CONSTANS-LIKE 9	gi|15231491|ref|NP_187422.1|	Arabidopsis thaliana	0	K12135|1|8e-25|113|aly:ARALYDRAFT_488429|zinc finger protein CONSTANS;K12127|3|4e-07|54.7|osa:4330000|pseudo-response regulator 1	GO:0005634//nucleus;GO:0005886//plasma membrane	GO:0008270//zinc ion binding;GO:0005515//protein binding;GO:0003700//sequence-specific DNA binding transcription factor activity	GO:0048579//negative regulation of long-day photoperiodism, flowering;GO:0006355//regulation of transcription, DNA-dependent;GO:0007623//circadian rhythm
Thhalv10022105m	5.57055	0.905561	hypothetical protein ARALYDRAFT_898600	gi|297830856|ref|XP_002883310.1|	Arabidopsis lyrata subsp. lyrata	2.25121e-93	-	GO:0005783//endoplasmic reticulum;GO:0009705//plant-type vacuole membrane;GO:0009507//chloroplast	-	GO:0010256//endomembrane system organization
Thhalv10010920m	5.55281	0.813281	ATPAP20	gi|297820004|ref|XP_002877885.1|		0	-	GO:0005576//extracellular region	GO:0046872//metal ion binding;GO:0003993//acid phosphatase activity;GO:0004722//protein serine/threonine phosphatase activity	GO:0019375//galactolipid biosynthetic process;GO:0045892//negative regulation of transcription, DNA-dependent;GO:0016036//cellular response to phosphate starvation
Thhalv10016602m	5.55258	0.976585	O-acyltransferase (WSD1-like) family protein	gi|334184816|ref|NP_001189709.1|	Arabidopsis thaliana	0	K15406|1|0.0|637|aly:ARALYDRAFT_330267|wax-ester synthase / diacylglycerol O-acyltransferase [EC:2.3.1.75 2.3.1.20	GO:0005783//endoplasmic reticulum;GO:0005634//nucleus;GO:0005886//plasma membrane	GO:0004144//diacylglycerol O-acyltransferase activity;GO:0047196//long-chain-alcohol O-fatty-acyltransferase activity	GO:0010025//wax biosynthetic process;GO:0048446//petal morphogenesis;GO:0045017//glycerolipid biosynthetic process;GO:0048481//ovule development
Thhalv10014801m	5.51643	0.824862	uncharacterized protein	gi|15237558|ref|NP_196009.1|	Arabidopsis thaliana	3.93878e-68	-	GO:0005634//nucleus	-	-
Thhalv10024746m	5.46457	0.903286		-			K14508|1|0.0|698|aly:ARALYDRAFT_474924|regulatory protein NPR1	-	-	-
Thhalv10018964m	5.39616	0.950046		-			K03517|1|8e-52|202|pop:POPTR_776169|quinolinate synthase [EC:2.5.1.72	-	-	-
Thhalv10025435m	5.32569	0.978171		-			K00016|1|0.0|631|aly:ARALYDRAFT_493149|L-lactate dehydrogenase [EC:1.1.1.27	-	-	-
Thhalv10019031m	5.27556	0.988488	hypothetical protein ARALYDRAFT_920359	gi|297790426|ref|XP_002863104.1|	Arabidopsis lyrata subsp. lyrata	2.7903e-116	K00799|1|6e-59|226|vvi:100245065|glutathione S-transferase [EC:2.5.1.18	GO:0005737//cytoplasm	GO:0004364//glutathione transferase activity	GO:0016036//cellular response to phosphate starvation;GO:0051788//response to misfolded protein;GO:0006635//fatty acid beta-oxidation;GO:0019375//galactolipid biosynthetic process;GO:0043161//proteasomal ubiquitin-dependent protein catabolic process;GO:0009873//ethylene mediated signaling pathway;GO:0042631//cellular response to water deprivation;GO:0009407//toxin catabolic process;GO:0007568//ag…
Thhalv10004173m	5.24537	0.988373	eukaryotic release factor 1 homolog	gi|1155261|gb|AAA91169.1|	Arabidopsis thaliana	0	K03265|1|0.0|824|ath:AT5G47880|peptide chain release factor subunit 1	GO:0005737//cytoplasm;GO:0005886//plasma membrane	GO:0016149//translation release factor activity, codon specific	GO:0006415//translational termination
Thhalv10003894m	5.22886	0.985823		-			K12130|1|0.0|890|ath:AT5G24470|pseudo-response regulator 5;K12128|5|2e-78|292|ath:AT2G46790|pseudo-response regulator 9	-	-	-
Thhalv10016563m	5.19514	0.978608	nucleotide-diphospho-sugar transferase domain-containing protein	gi|42569649|ref|NP_565817.2|	Arabidopsis thaliana	0	K00750|1|5e-12|71.2|rcu:RCOM_0138290|glycogenin glucosyltransferase [EC:2.4.1.186	GO:0005739//mitochondrion	GO:0016758//transferase activity, transferring hexosyl groups	GO:0016051//carbohydrate biosynthetic process
Thhalv10027824m	5.18025	0.914775		-			K00006|1|0.0|647|ath:AT5G40610|glycerol-3-phosphate dehydrogenase (NAD+) [EC:1.1.1.8	-	-	-
Thhalv10005436m	5.17192	0.852872	unknown	gi|21536506|gb|AAM60838.1|	Arabidopsis thaliana	6.67882e-42	-	GO:0031225//anchored to membrane;GO:0005576//extracellular region	-	GO:0009827//plant-type cell wall modification;GO:0048235//pollen sperm cell differentiation
Thhalv10007265m	5.11168	0.983479	tetratricopeptide repeat-containing protein-like protein	gi|42561776|ref|NP_172208.2|	Arabidopsis thaliana	0	-	GO:0009507//chloroplast	-	GO:0019252//starch biosynthetic process;GO:0000023//maltose metabolic process
Thhalv10023510m	5.09139	0.965005	ATPUP18	gi|297837685|ref|XP_002886724.1|	Arabidopsis lyrata subsp. lyrata	2.47691e-180	-	GO:0005886//plasma membrane;GO:0016021//integral to membrane;GO:0009507//chloroplast	GO:0005345//purine nucleobase transmembrane transporter activity	GO:0006863//purine nucleobase transport;GO:0015931//nucleobase-containing compound transport
Thhalv10014617m	5.05544	0.979366		-			K08515|1|5e-117|419|ath:AT5G11150|vesicle-associated membrane protein 7	-	-	-
Thhalv10014953m	5.00286	0.925528	GCK domain-containing protein	gi|15242783|ref|NP_200565.1|	Arabidopsis thaliana	3.09482e-30	-	GO:0005634//nucleus	-	-
Thhalv10001120m	4.99038	0.869508	predicted protein	gi|224064452|ref|XP_002301483.1|	Populus trichocarpa	1.18531e-06	-	-	-	-
Thhalv10021026m	4.95085	0.979504	glutamine synthetase cytosolic isozyme 1-3	gi|15229530|ref|NP_188409.1|	Arabidopsis thaliana	0	K01915|1|0.0|708|ath:AT3G17820|glutamine synthetase [EC:6.3.1.2	GO:0005618//cell wall;GO:0009506//plasmodesma;GO:0009507//chloroplast;GO:0022626//cytosolic ribosome;GO:0005886//plasma membrane	GO:0005507//copper ion binding;GO:0005524//ATP binding;GO:0005515//protein binding;GO:0004356//glutamate-ammonia ligase activity	GO:0009749//response to glucose stimulus;GO:0009744//response to sucrose stimulus;GO:0009750//response to fructose stimulus;GO:0009399//nitrogen fixation;GO:0006542//glutamine biosynthetic process;GO:0042128//nitrate assimilation;GO:0010150//leaf senescence;GO:0046686//response to cadmium ion
Thhalv10016668m	4.92984	0.9375	hypothetical protein ARALYDRAFT_321332	gi|297827105|ref|XP_002881435.1|	Arabidopsis lyrata subsp. lyrata	0	K14432|1|0.0|763|aly:ARALYDRAFT_321332|ABA responsive element binding factor	GO:0005634//nucleus	GO:0046983//protein dimerization activity;GO:0043565//sequence-specific DNA binding;GO:0003700//sequence-specific DNA binding transcription factor activity	GO:0050826//response to freezing;GO:0009414//response to water deprivation;GO:0009793//embryo development ending in seed dormancy;GO:0009740//gibberellic acid mediated signaling pathway;GO:0010200//response to chitin;GO:0009651//response to salt stress;GO:0009640//photomorphogenesis;GO:0019915//lipid storage;GO:0010182//sugar mediated signaling pathway;GO:0009933//meristem structural organization…
Thhalv10024976m	4.90238	0.927642		-			K00517|1|5e-174|608|ath:AT4G13310|[EC:1.14.-.-;K11868|3|4e-171|599|ath:AT2G30770|cytochrome P450, family 71, subfamily A, polypeptide 13 (indoleacetaldoxime dehydratase) [EC:4.99.1.6	-	-	-
Thhalv10009177m	4.89686	0.931893	uncharacterized protein	gi|15218163|ref|NP_172994.1|	Arabidopsis thaliana	2.79945e-37	-	GO:0009507//chloroplast;GO:0005634//nucleus;GO:0005829//cytosol;GO:0048046//apoplast	GO:0036361//racemase activity, acting on amino acids and derivatives;GO:0009055//electron carrier activity;GO:0004497//monooxygenase activity;GO:0005506//iron ion binding;GO:0020037//heme binding;GO:0016705//oxidoreductase activity, acting on paired donors, with incorporation or reduction of molecular oxygen	GO:0006520//cellular amino acid metabolic process;GO:0055114//oxidation-reduction process
Thhalv10005338m	4.78555	0.968842	AAA-type ATPase family protein	gi|15233037|ref|NP_189499.1|	Arabidopsis thaliana	0	K08900|1|1e-150|532|mtr:MTR_6g009540|mitochondrial chaperone BCS1	GO:0005739//mitochondrion;GO:0016021//integral to membrane;GO:0009941//chloroplast envelope;GO:0005783//endoplasmic reticulum;GO:0005886//plasma membrane	GO:0005471//ATP:ADP antiporter activity;GO:0005524//ATP binding;GO:0016887//ATPase activity	GO:0001666//response to hypoxia;GO:0009862//systemic acquired resistance, salicylic acid mediated signaling pathway;GO:0010431//seed maturation;GO:0009737//response to abscisic acid stimulus;GO:0009723//response to ethylene stimulus;GO:0010310//regulation of hydrogen peroxide metabolic process
Thhalv10026279m	4.71902	0.98171	hypothetical protein ARALYDRAFT_491320	gi|297798566|ref|XP_002867167.1|	Arabidopsis lyrata subsp. lyrata	2.63498e-93	-	GO:0005774//vacuolar membrane;GO:0005634//nucleus;GO:0005886//plasma membrane	-	-
Thhalv10027323m	4.70999	0.948277		-			K08235|1|4e-84|308|aly:ARALYDRAFT_658210|xyloglucan:xyloglucosyl transferase [EC:2.4.1.207	-	-	-
Thhalv10000386m	4.70751	0.984949	putative glycine-rich RNA-binding protein	gi|209976406|gb|ACJ04160.1|	Chorispora bungeana	2.40946e-51	K13195|1|2e-42|170|pop:POPTR_712972|cold-inducible RNA-binding protein;K14411|2|2e-16|84.3|osa:4348867|RNA-binding protein Musashi	GO:0048046//apoplast;GO:0009507//chloroplast;GO:0005618//cell wall;GO:0005777//peroxisome;GO:0005730//nucleolus;GO:0005829//cytosol;GO:0009506//plasmodesma;GO:0005886//plasma membrane;GO:0005739//mitochondrion	GO:0009055//electron carrier activity;GO:0003697//single-stranded DNA binding;GO:0016621//cinnamoyl-CoA reductase activity;GO:0004674//protein serine/threonine kinase activity;GO:0050662//coenzyme binding;GO:0046608//carotenoid isomerase activity;GO:0003690//double-stranded DNA binding;GO:0042803//protein homodimerization activity;GO:0005524//ATP binding;GO:0003729//mRNA binding	GO:0042754//negative regulation of circadian rhythm;GO:0006094//gluconeogenesis;GO:0032508//DNA duplex unwinding;GO:0016117//carotenoid biosynthetic process;GO:0010119//regulation of stomatal movement;GO:0006833//water transport;GO:0009414//response to water deprivation;GO:0009662//etioplast organization;GO:0006406//mRNA export from nucleus;GO:0010200//response to chitin;GO:0009651//response to s…
Thhalv10014189m	4.69818	0.939821		-			K08867|1|1e-105|381|gmx:100301899|WNK lysine deficient protein kinase [EC:2.7.11.1;K12132|5|2e-100|363|aly:ARALYDRAFT_317356|serine/threonine-protein kinase WNK1 [EC:2.7.11.1	-	-	-
Thhalv10001652m	4.67485	0.982812		-			K01183|1|6e-81|195|pop:POPTR_826290|chitinase [EC:3.2.1.14	-	-	-
Thhalv10004014m	4.66664	0.976585	glucose-6-phosphate dehydrogenase 5	gi|297818304|ref|XP_002877035.1|	Arabidopsis lyrata subsp. lyrata	0	K00036|1|0.0|967|aly:ARALYDRAFT_322854|glucose-6-phosphate 1-dehydrogenase [EC:1.1.1.49	GO:0005829//cytosol;GO:0009507//chloroplast	GO:0004345//glucose-6-phosphate dehydrogenase activity;GO:0050661//NADP binding	GO:0006333//chromatin assembly or disassembly;GO:0009051//pentose-phosphate shunt, oxidative branch;GO:0046686//response to cadmium ion
Thhalv10008604m	4.65788	0.96165	hypothetical protein ARALYDRAFT_472154	gi|297844894|ref|XP_002890328.1|	Arabidopsis lyrata subsp. lyrata	3.11949e-105	-	GO:0048046//apoplast;GO:0005773//vacuole;GO:0005618//cell wall	-	GO:0031348//negative regulation of defense response;GO:0009615//response to virus;GO:0009595//detection of biotic stimulus;GO:0009867//jasmonic acid mediated signaling pathway;GO:0009697//salicylic acid biosynthetic process;GO:0035304//regulation of protein dephosphorylation;GO:0009862//systemic acquired resistance, salicylic acid mediated signaling pathway;GO:0006944//cellular membrane fusion;GO…
Thhalv10014077m	4.65008	0.982399		-			K13420|1|2e-29|128|pop:POPTR_1075175|LRR receptor-like serine/threonine-protein kinase FLS2 [EC:2.7.11.1	-	-	-
Thhalv10021442m	4.64824	0.980262	unnamed protein product	gi|312282949|dbj|BAJ34340.1|	Thellungiella halophila	7.49028e-132	-	GO:0005576//extracellular region;GO:0005829//cytosol;GO:0005783//endoplasmic reticulum	GO:0004869//cysteine-type endopeptidase inhibitor activity;GO:0050897//cobalt ion binding	GO:0009414//response to water deprivation;GO:0010466//negative regulation of peptidase activity;GO:0006979//response to oxidative stress;GO:0009409//response to cold;GO:0006972//hyperosmotic response
Thhalv10011825m	4.64088	0.970933	At1g47960	gi|15724357|gb|AAL06571.1|AF412119_1		2.93866e-73	-	GO:0005576//extracellular region;GO:0005618//cell wall	GO:0030599//pectinesterase activity;GO:0046910//pectinesterase inhibitor activity	GO:0043086//negative regulation of catalytic activity
Thhalv10023597m	4.61978	0.976356	Probable purine permease 22; Short=AtPUP22	gi|75169042|sp|Q9C654.1|PUP22_ARATH		4.7588e-171	-	GO:0005886//plasma membrane;GO:0016021//integral to membrane;GO:0009507//chloroplast	GO:0005345//purine nucleobase transmembrane transporter activity	GO:0006863//purine nucleobase transport;GO:0015931//nucleobase-containing compound transport
Thhalv10019384m	4.5973	0.868428	uncharacterized protein	gi|30697693|ref|NP_177017.2|	Arabidopsis thaliana	5.48218e-36	-	GO:0005737//cytoplasm	-	-
Thhalv10022827m	4.56849	0.981801	maternal effect embryo arrest 14 protein	gi|18397956|ref|NP_565383.1|	Arabidopsis thaliana	3.85981e-93	-	GO:0009507//chloroplast;GO:0005634//nucleus	-	GO:0009793//embryo development ending in seed dormancy;GO:0050832//defense response to fungus
Thhalv10014545m	4.56074	0.876218		-			-	-	-	-
Thhalv10024861m	4.54393	0.966935		-			K11812|1|0.0|1046|aly:ARALYDRAFT_490780|cytochrome P450, family 79, subfamily B, polypeptide 2 (tryptophan N-monooxygenase) [EC:1.14.13.125;K11813|3|0.0|946|ath:AT2G22330|cytochrome P450, family 79, subfamily B, polypeptide 3 (tryptophan N-monooxygenase) [EC:1.14.13.125;K13027|5|5e-180|629|sbi:SORBI_01g001200|tyrosine N-monooxygenase [EC:1.14.13.41	-	-	-
Thhalv10007297m	4.53723	0.858686	Probable fucosyltransferase 7; Short=AtFUT7	gi|20138444|sp|Q9XI81.1|FUT7_ARATH		0	K13681|1|0.0|865|ath:AT1G14070|xyloglucan fucosyltransferase [EC:2.4.1.-	GO:0016020//membrane;GO:0005794//Golgi apparatus	GO:0008107//galactoside 2-alpha-L-fucosyltransferase activity	GO:0010413//glucuronoxylan metabolic process;GO:0009749//response to glucose stimulus;GO:0009744//response to sucrose stimulus;GO:0009693//ethylene biosynthetic process;GO:0009750//response to fructose stimulus;GO:0045492//xylan biosynthetic process;GO:0009832//plant-type cell wall biogenesis;GO:0009969//xyloglucan biosynthetic process
Thhalv10017079m	4.52847	0.971875	tropine dehydrogenase	gi|15227072|ref|NP_180493.1|	Arabidopsis thaliana	1.19673e-122	K08081|1|9e-124|441|ath:AT2G29320|tropine dehydrogenase [EC:1.1.1.206	-	GO:0016491//oxidoreductase activity;GO:0000166//nucleotide binding	GO:0010264//myo-inositol hexakisphosphate biosynthetic process;GO:0055114//oxidation-reduction process
Thhalv10005093m	4.52836	0.980951	light regulated protein-like protein	gi|20340235|gb|AAM19704.1|AF499717_1	Eutrema halophilum	3.32698e-76	-	GO:0009507//chloroplast	-	GO:0070838//divalent metal ion transport;GO:0030003//cellular cation homeostasis
Thhalv10008048m	4.51498	0.977482	CBS domain-containing protein	gi|297844434|ref|XP_002890098.1|	Arabidopsis lyrata subsp. lyrata	4.34684e-168	-	GO:0005794//Golgi apparatus	-	GO:0009553//embryo sac development;GO:0009555//pollen development;GO:0010183//pollen tube guidance;GO:0048443//stamen development
Thhalv10006024m	4.48032	0.97562	protein kinase family protein	gi|30694970|ref|NP_567082.2|	Arabidopsis thaliana	0	K13430|1|3e-71|268|rcu:RCOM_1078760|serine/threonine-protein kinase PBS1 [EC:2.7.11.1	GO:0005634//nucleus;GO:0005886//plasma membrane	GO:0004713//protein tyrosine kinase activity;GO:0005524//ATP binding;GO:0004709//MAP kinase kinase kinase activity;GO:0019901//protein kinase binding	GO:0000186//activation of MAPKK activity;GO:0010200//response to chitin
Thhalv10008681m	4.47268	0.834674	predicted protein	gi|297850302|ref|XP_002893032.1|	Arabidopsis lyrata subsp. lyrata	1.4675e-65	-	GO:0009507//chloroplast	-	GO:0019375//galactolipid biosynthetic process;GO:0045892//negative regulation of transcription, DNA-dependent;GO:0016036//cellular response to phosphate starvation
Thhalv10018716m	4.44773	0.970267		-			K00001|1|0.0|738|aly:ARALYDRAFT_895598|alcohol dehydrogenase [EC:1.1.1.1	-	-	-
Thhalv10002000m	4.44292	0.917946	hypothetical protein ARALYDRAFT_481516	gi|297825855|ref|XP_002880810.1|	Arabidopsis lyrata subsp. lyrata	0	-	GO:0016020//membrane;GO:0009507//chloroplast	GO:0016298//lipase activity;GO:0045735//nutrient reservoir activity	GO:0031348//negative regulation of defense response;GO:0009595//detection of biotic stimulus;GO:0009867//jasmonic acid mediated signaling pathway;GO:0009697//salicylic acid biosynthetic process;GO:0009862//systemic acquired resistance, salicylic acid mediated signaling pathway;GO:0006944//cellular membrane fusion;GO:0010363//regulation of plant-type hypersensitive response;GO:0010310//regulation …
Thhalv10010557m	4.43279	0.960754	hypothetical protein ARALYDRAFT_485812	gi|297820154|ref|XP_002877960.1|	Arabidopsis lyrata subsp. lyrata	2.13545e-160	-	GO:0005829//cytosol;GO:0005634//nucleus	GO:0008168//methyltransferase activity	GO:0035556//intracellular signal transduction;GO:0009651//response to salt stress;GO:0002679//respiratory burst involved in defense response;GO:0032259//methylation;GO:0010200//response to chitin;GO:0030968//endoplasmic reticulum unfolded protein response;GO:0046482//para-aminobenzoic acid metabolic process;GO:0009738//abscisic acid mediated signaling pathway;GO:0009723//response to ethylene stim…
Thhalv10011071m	4.42185	0.812017	hypothetical protein ARALYDRAFT_485205	gi|297819454|ref|XP_002877610.1|	Arabidopsis lyrata subsp. lyrata	1.18998e-35	K13456|1|3e-10|61.2|vvi:100258114|RPM1-interacting protein 4	GO:0005634//nucleus	-	GO:0010167//response to nitrate
Thhalv10017175m	4.41384	0.891337	zinc finger family protein	gi|297824199|ref|XP_002879982.1|	Arabidopsis lyrata subsp. lyrata	7.29058e-105	K05283|1|3e-11|67.0|aly:ARALYDRAFT_354960|phosphatidylinositol glycan, class W [EC:2.3.-.-;K15692|2|4e-10|63.5|gmx:100793048|E3 ubiquitin-protein ligase RNF13 [EC:6.3.2.19;K10601|3|6e-10|62.8|smo:SELMODRAFT_12113|E3 ubiquitin-protein ligase synoviolin [EC:6.3.2.19	GO:0005634//nucleus	GO:0008270//zinc ion binding;GO:0004842//ubiquitin-protein ligase activity	GO:0043090//amino acid import;GO:0002679//respiratory burst involved in defense response;GO:0016567//protein ubiquitination;GO:0010200//response to chitin;GO:0015824//proline transport
Thhalv10002592m	4.40686	0.978975	GDSL-motif lipase	gi|297831534|ref|XP_002883649.1|		0	K00514|1|2e-25|115|rcu:RCOM_1428040|zeta-carotene desaturase [EC:1.3.5.6;K01206|2|1e-22|105|ath:AT1G67830|alpha-L-fucosidase [EC:3.2.1.51	GO:0005576//extracellular region	GO:0004091//carboxylesterase activity	GO:0006629//lipid metabolic process
Thhalv10011830m	4.39613	0.93187	hypothetical protein ARALYDRAFT_474044	gi|297852542|ref|XP_002894152.1|	Arabidopsis lyrata subsp. lyrata	3.56754e-65	-	GO:0005739//mitochondrion	-	-
Thhalv10025491m	4.39241	0.93665		-			K11714|1|8e-07|53.1|sbi:SORBI_09g019070|rhamnogalacturonan II specific xylosyltransferase [EC:2.4.2.-	-	-	-
Thhalv10010045m	4.37728	0.97562		-			-	-	-	-
Thhalv10006564m	4.35983	0.952022	ATPDR12	gi|297849980|ref|XP_002892871.1|		0	K05681|1|3e-53|209|cme:CMS467C|ATP-binding cassette, subfamily G (WHITE), member 2;K12843|3|3e-52|206|vvi:100248403|U4/U6 small nuclear ribonucleoprotein PRP3	GO:0005886//plasma membrane	GO:0015416//organic phosphonate transmembrane-transporting ATPase activity;GO:0005524//ATP binding	GO:0031348//negative regulation of defense response;GO:0015692//lead ion transport;GO:0009595//detection of biotic stimulus;GO:0009867//jasmonic acid mediated signaling pathway;GO:0009697//salicylic acid biosynthetic process;GO:0009862//systemic acquired resistance, salicylic acid mediated signaling pathway;GO:0009414//response to water deprivation;GO:0010363//regulation of plant-type hypersensit…
Thhalv10027817m	4.3474	0.977734		-			K01915|1|0.0|728|aly:ARALYDRAFT_915897|glutamine synthetase [EC:6.3.1.2	-	-	-
Thhalv10004333m	4.34388	0.962822	hypothetical protein ARALYDRAFT_496690	gi|297794071|ref|XP_002864920.1|	Arabidopsis lyrata subsp. lyrata	7.21647e-178	K09286|1|2e-26|118|ath:AT1G43160|EREBP-like factor	GO:0005634//nucleus	GO:0003677//DNA binding;GO:0003700//sequence-specific DNA binding transcription factor activity	GO:0009788//negative regulation of abscisic acid mediated signaling pathway;GO:0009749//response to glucose stimulus;GO:0006355//regulation of transcription, DNA-dependent;GO:0006970//response to osmotic stress;GO:0050832//defense response to fungus
Thhalv10026108m	4.3426	0.958272	zinc finger family protein	gi|297803354|ref|XP_002869561.1|	Arabidopsis lyrata subsp. lyrata	8.36247e-129	K10666|1|2e-24|111|osa:4325492|E3 ubiquitin-protein ligase RNF5 [EC:6.3.2.19	GO:0005783//endoplasmic reticulum;GO:0005634//nucleus	GO:0004842//ubiquitin-protein ligase activity;GO:0008270//zinc ion binding	-
Thhalv10001926m	4.34218	0.960915	protein EARLY FLOWERING 3	gi|15225220|ref|NP_180164.1|	Arabidopsis thaliana	0	K12125|1|0.0|993|ath:AT2G25930|protein EARLY FLOWERING 3;K13210|3|3e-07|55.8|bdi:100835547|far upstream element-binding protein	GO:0005634//nucleus	GO:0008022//protein C-terminus binding;GO:0003700//sequence-specific DNA binding transcription factor activity	GO:0009585//red, far-red light phototransduction;GO:0009409//response to cold;GO:0048573//photoperiodism, flowering;GO:0009909//regulation of flower development;GO:0010119//regulation of stomatal movement;GO:0007623//circadian rhythm;GO:0010031//circumnutation;GO:0009733//response to auxin stimulus;GO:0009737//response to abscisic acid stimulus;GO:0009826//unidimensional cell growth
Thhalv10005464m	4.32349	0.968451	beta-galactosidase 6	gi|297793965|ref|XP_002864867.1|	Arabidopsis lyrata subsp. lyrata	0	K12309|1|2e-175|614|aly:ARALYDRAFT_485655|beta-galactosidase [EC:3.2.1.23;K01190|3|5e-57|221|cme:CMP078C|beta-galactosidase [EC:3.2.1.23	GO:0005618//cell wall;GO:0048046//apoplast	GO:0043169//cation binding;GO:0004565//beta-galactosidase activity	GO:0005975//carbohydrate metabolic process;GO:0009827//plant-type cell wall modification;GO:0048354//mucilage biosynthetic process involved in seed coat development
Thhalv10009011m	4.31997	0.977734	Probable desiccation-related protein LEA14	gi|62286902|sp|O03983.1|LEA14_ARATH		1.7873e-72	-	GO:0005829//cytosol	-	GO:0009644//response to high light intensity;GO:0009269//response to desiccation;GO:0009611//response to wounding;GO:0009409//response to cold;GO:0009793//embryo development ending in seed dormancy;GO:0050832//defense response to fungus;GO:0010286//heat acclimation;GO:0009737//response to abscisic acid stimulus
Thhalv10014742m	4.31646	0.934329	unknown	gi|21592859|gb|AAM64809.1|	Arabidopsis thaliana	2.37771e-95	K14489|1|5e-11|66.6|vvi:100263145|arabidopsis histidine kinase 2/3/4 (cytokinin receptor) [EC:2.7.13.3	GO:0009506//plasmodesma;GO:0009505//plant-type cell wall;GO:0046658//anchored to plasma membrane	GO:0001872//(1->3)-beta-D-glucan binding	GO:0010162//seed dormancy process;GO:0009069//serine family amino acid metabolic process;GO:0052543//callose deposition in cell wall;GO:0000096//sulfur amino acid metabolic process;GO:0008652//cellular amino acid biosynthetic process;GO:0009740//gibberellic acid mediated signaling pathway;GO:0009664//plant-type cell wall organization
Thhalv10029036m	4.30061	0.972748		-			-	-	-	-
Thhalv10027993m	4.27639	0.903332	hypothetical protein ARALYDRAFT_916399	gi|297801704|ref|XP_002868736.1|	Arabidopsis lyrata subsp. lyrata	8.67993e-34	-	GO:0005739//mitochondrion	-	-
Thhalv10001579m	4.27568	0.976723		-			K03791|1|1e-142|504|aly:ARALYDRAFT_483472|putative chitinase;K01183|3|9e-77|285|pop:POPTR_826290|chitinase [EC:3.2.1.14	-	-	-
Thhalv10007769m	4.27273	0.941314	mannan endo-1,4-beta-mannosidase 1	gi|30678275|ref|NP_171733.2|	Arabidopsis thaliana	0	-	GO:0005576//extracellular region;GO:0005886//plasma membrane	GO:0015297//antiporter activity;GO:0015137//citrate transmembrane transporter activity;GO:0004553//hydrolase activity, hydrolyzing O-glycosyl compounds;GO:0043169//cation binding;GO:0015238//drug transmembrane transporter activity	GO:0016036//cellular response to phosphate starvation;GO:0071369//cellular response to ethylene stimulus;GO:0019375//galactolipid biosynthetic process;GO:0071732//cellular response to nitric oxide;GO:0045492//xylan biosynthetic process;GO:0006879//cellular iron ion homeostasis;GO:0010106//cellular response to iron ion starvation;GO:0015706//nitrate transport;GO:0006826//iron ion transport;GO:0006…
Thhalv10018603m	4.25741	0.955469		-			-	-	-	-
Thhalv10011384m	4.25254	0.97739	unnamed protein product	gi|312281993|dbj|BAJ33862.1|	Thellungiella halophila	0	K15748|1|0.0|951|aly:ARALYDRAFT_474364|beta-D-glucopyranosyl abscisate beta-glucosidase [EC:3.2.1.175;K01237|3|5e-155|546|ath:AT2G44490|myrosinase [EC:3.2.1.147;K01238|4|3e-147|520|ath:AT3G60120|[EC:3.2.1.-	GO:0016020//membrane;GO:0005788//endoplasmic reticulum lumen;GO:0005773//vacuole;GO:0009507//chloroplast;GO:0005576//extracellular region;GO:0005777//peroxisome;GO:0009506//plasmodesma;GO:0010168//ER body;GO:0005634//nucleus	GO:0016298//lipase activity;GO:0051993//abscisic acid glucose ester beta-glucosidase activity;GO:0015928//fucosidase activity;GO:0042802//identical protein binding;GO:0002020//protease binding;GO:0005507//copper ion binding	GO:0031348//negative regulation of defense response;GO:0080119//ER body organization;GO:0009687//abscisic acid metabolic process;GO:0010584//pollen exine formation;GO:0010119//regulation of stomatal movement;GO:0009414//response to water deprivation;GO:0009651//response to salt stress;GO:0050832//defense response to fungus;GO:0009625//response to insect;GO:0019953//sexual reproduction;GO:0009610/…
Thhalv10012271m	4.24956	0.96296	abscisic acid responsive elements-binding factor 1	gi|396084202|gb|AFN84600.1|	Eutrema salsugineum	0	K14432|1|8e-156|548|aly:ARALYDRAFT_474101|ABA responsive element binding factor	GO:0005634//nucleus	GO:0005515//protein binding;GO:0043565//sequence-specific DNA binding;GO:0003700//sequence-specific DNA binding transcription factor activity	GO:0009414//response to water deprivation;GO:0009612//response to mechanical stimulus;GO:0009410//response to xenobiotic stimulus;GO:0009651//response to salt stress;GO:0019722//calcium-mediated signaling;GO:0009738//abscisic acid mediated signaling pathway;GO:0045893//positive regulation of transcription, DNA-dependent;GO:0030968//endoplasmic reticulum unfolded protein response;GO:0007623//circa…
Thhalv10016194m	4.22838	0.935937	glutamate receptor 3	gi|158578539|gb|ABW74564.1|	Boechera divaricarpa	0	K05387|1|0.0|1432|ath:AT2G29110|glutamate receptor, ionotropic, other eukaryote	GO:0030288//outer membrane-bounded periplasmic space;GO:0016021//integral to membrane;GO:0005773//vacuole;GO:0005634//nucleus	GO:0005234//extracellular-glutamate-gated ion channel activity;GO:0004970//ionotropic glutamate receptor activity;GO:0005217//intracellular ligand-gated ion channel activity;GO:0005515//protein binding	GO:0034976//response to endoplasmic reticulum stress;GO:0009416//response to light stimulus;GO:0006811//ion transport;GO:0006874//cellular calcium ion homeostasis;GO:0035235//ionotropic glutamate receptor signaling pathway;GO:0009627//systemic acquired resistance
Thhalv10014317m	4.22412	0.972955		-			K07199|1|6e-97|352|gmx:100789052|5'-AMP-activated protein kinase, regulatory beta subunit	-	-	-
Thhalv10007481m	4.21794	0.927665	Pectin lyase-like protein	gi|18378969|ref|NP_563654.1|	Arabidopsis thaliana	0	K01184|1|9e-102|369|rcu:RCOM_1063390|polygalacturonase [EC:3.2.1.15	GO:0005576//extracellular region	GO:0004650//polygalacturonase activity	GO:0005975//carbohydrate metabolic process
Thhalv10009086m	4.2081	0.975046	unnamed protein product	gi|312283059|dbj|BAJ34395.1|	Thellungiella halophila	4.40384e-74	-	GO:0005634//nucleus	-	GO:0009750//response to fructose stimulus;GO:0009744//response to sucrose stimulus;GO:0009749//response to glucose stimulus
Thhalv10019113m	4.18975	0.96875	soul heme-binding family protein	gi|297842623|ref|XP_002889193.1|	Arabidopsis lyrata subsp. lyrata	1.77491e-96	-	GO:0005774//vacuolar membrane	-	GO:0019761//glucosinolate biosynthetic process
Thhalv10010152m	4.18881	0.964108	AT3g52840	gi|297816572|ref|XP_002876169.1|		0	K12309|1|0.0|1381|aly:ARALYDRAFT_485655|beta-galactosidase [EC:3.2.1.23;K01190|3|2e-63|242|cme:CMP078C|beta-galactosidase [EC:3.2.1.23	GO:0005618//cell wall;GO:0048046//apoplast	GO:0043169//cation binding;GO:0030246//carbohydrate binding;GO:0004565//beta-galactosidase activity	GO:0005975//carbohydrate metabolic process;GO:0070838//divalent metal ion transport;GO:0030003//cellular cation homeostasis
Thhalv10022778m	4.18159	0.965602	hypothetical protein ARALYDRAFT_480770	gi|297832538|ref|XP_002884151.1|	Arabidopsis lyrata subsp. lyrata	5.55641e-117	-	GO:0016020//membrane;GO:0009507//chloroplast;GO:0005783//endoplasmic reticulum	-	GO:0010363//regulation of plant-type hypersensitive response;GO:0010200//response to chitin;GO:0006612//protein targeting to membrane;GO:0050832//defense response to fungus;GO:0043069//negative regulation of programmed cell death;GO:0006569//tryptophan catabolic process;GO:0009684//indoleacetic acid biosynthetic process;GO:0009863//salicylic acid mediated signaling pathway;GO:0030968//endoplasmic…
Thhalv10024511m	4.17568	0.964063		-			K12309|1|0.0|1298|aly:ARALYDRAFT_485655|beta-galactosidase [EC:3.2.1.23;K01190|3|3e-64|245|cme:CMP078C|beta-galactosidase [EC:3.2.1.23	-	-	-
Thhalv10021011m	4.1699	0.959949	NAC domain containing protein 47	gi|30679026|ref|NP_187057.2|	Arabidopsis thaliana	1.12576e-175	-	GO:0005634//nucleus	GO:0003677//DNA binding;GO:0003700//sequence-specific DNA binding transcription factor activity	GO:0006355//regulation of transcription, DNA-dependent;GO:0010260//organ senescence;GO:0006865//amino acid transport
Thhalv10007945m	4.16733	0.965395	O-methyltransferase family protein	gi|15218137|ref|NP_173536.1|	Arabidopsis thaliana	0	K05279|1|9e-90|328|ath:AT5G54160|flavonol 3-O-methyltransferase [EC:2.1.1.76	GO:0005634//nucleus;GO:0005829//cytosol	GO:0046983//protein dimerization activity;GO:0008171//O-methyltransferase activity	GO:0042343//indole glucosinolate metabolic process;GO:0009809//lignin biosynthetic process;GO:0032259//methylation
Thhalv10004721m	4.15176	0.969991	Hypersensitive-induced response protein 1	gi|15241939|ref|NP_201080.1|	Arabidopsis thaliana	1.41748e-151	-	GO:0005829//cytosol;GO:0009506//plasmodesma;GO:0005774//vacuolar membrane;GO:0005794//Golgi apparatus;GO:0005634//nucleus;GO:0005886//plasma membrane	GO:0004674//protein serine/threonine kinase activity;GO:0043424//protein histidine kinase binding;GO:0005524//ATP binding	GO:0006468//protein phosphorylation;GO:0010075//regulation of meristem growth;GO:0019344//cysteine biosynthetic process
Thhalv10024979m	4.13151	0.965786		-			K00517|1|0.0|820|ath:AT4G37410|[EC:1.14.-.-	-	-	-
Thhalv10006356m	4.11	0.974632	uncharacterized protein	gi|15229386|ref|NP_191875.1|	Arabidopsis thaliana	7.22976e-23	-	GO:0009535//chloroplast thylakoid membrane;GO:0009707//chloroplast outer membrane	-	GO:0009965//leaf morphogenesis;GO:0007623//circadian rhythm;GO:0000023//maltose metabolic process;GO:0030154//cell differentiation;GO:0019252//starch biosynthetic process;GO:0045893//positive regulation of transcription, DNA-dependent
Thhalv10019743m	4.09743	0.899517	hypothetical protein ARALYDRAFT_497157	gi|297790424|ref|XP_002863103.1|	Arabidopsis lyrata subsp. lyrata	4.89146e-128	K00799|1|1e-68|257|pop:POPTR_587490|glutathione S-transferase [EC:2.5.1.18	GO:0005737//cytoplasm	GO:0004364//glutathione transferase activity	GO:0016036//cellular response to phosphate starvation;GO:0051788//response to misfolded protein;GO:0006635//fatty acid beta-oxidation;GO:0019375//galactolipid biosynthetic process;GO:0043161//proteasomal ubiquitin-dependent protein catabolic process;GO:0009873//ethylene mediated signaling pathway;GO:0042631//cellular response to water deprivation;GO:0009407//toxin catabolic process;GO:0007568//ag…
Thhalv10023782m	4.09546	0.942555	hypothetical protein ARALYDRAFT_893125	gi|297837073|ref|XP_002886418.1|	Arabidopsis lyrata subsp. lyrata	3.21634e-26	-	GO:0048046//apoplast;GO:0005739//mitochondrion	GO:0005102//receptor binding	GO:0007165//signal transduction
Thhalv10011223m	4.07239	0.947725	leucine-rich repeat receptor-like protein kinase	gi|224589424|gb|ACN59246.1|	Arabidopsis thaliana	0	K13415|1|2e-65|249|sbi:SORBI_03g032990|protein brassinosteroid insensitive 1 [EC:2.7.10.1 2.7.11.1	GO:0005576//extracellular region	GO:0004672//protein kinase activity	GO:0010413//glucuronoxylan metabolic process;GO:0002679//respiratory burst involved in defense response;GO:0010200//response to chitin;GO:0015824//proline transport;GO:0045492//xylan biosynthetic process;GO:0048765//root hair cell differentiation
Thhalv10016937m	4.05201	0.915372	uncharacterized protein	gi|18404143|ref|NP_565847.1|	Arabidopsis thaliana	4.45067e-157	-	GO:0005634//nucleus	-	GO:0031348//negative regulation of defense response;GO:0009867//jasmonic acid mediated signaling pathway;GO:0009697//salicylic acid biosynthetic process;GO:0035304//regulation of protein dephosphorylation;GO:0009862//systemic acquired resistance, salicylic acid mediated signaling pathway;GO:0010363//regulation of plant-type hypersensitive response;GO:0010310//regulation of hydrogen peroxide metab…
Thhalv10010841m	4.04345	0.838902	LS1-like protein	gi|6580148|emb|CAB63152.1|	Arabidopsis thaliana	1.80403e-56	K07253|1|9e-18|88.2|ppp:PHYPADRAFT_166244|phenylpyruvate tautomerase [EC:5.3.2.1;K15923|2|1e-17|87.8|mtr:MTR_4g127370|alpha-L-fucosidase 2 [EC:3.2.1.51	GO:0005777//peroxisome	-	GO:0009684//indoleacetic acid biosynthetic process;GO:0051707//response to other organism;GO:0006954//inflammatory response;GO:0006569//tryptophan catabolic process
Thhalv10022821m	4.01168	0.959536	unnamed protein product	gi|312283529|dbj|BAJ34630.1|	Thellungiella halophila	6.68229e-77	K08293|1|1e-75|281|ath:AT2G18170|mitogen-activated protein kinase [EC:2.7.11.24;K04371|3|3e-72|270|aly:ARALYDRAFT_353194|extracellular signal-regulated kinase 1/2 [EC:2.7.11.24	GO:0005634//nucleus	GO:0004707//MAP kinase activity;GO:0004713//protein tyrosine kinase activity;GO:0005524//ATP binding;GO:0005515//protein binding	GO:0006468//protein phosphorylation;GO:0007623//circadian rhythm;GO:0042542//response to hydrogen peroxide;GO:0000165//MAPK cascade
Thhalv10011828m	3.99337	0.864775	late embryogenesis-abundant protein	gi|297847652|ref|XP_002891707.1|	Arabidopsis lyrata subsp. lyrata	5.67442e-75	-	GO:0005634//nucleus	-	GO:0009793//embryo development ending in seed dormancy;GO:0009830//cell wall modification involved in abscission
Thhalv10010545m	3.99138	0.972289	RNA-binding protein cp29	gi|681902|dbj|BAA06518.1|	Arabidopsis thaliana	4.00946e-149	K11294|1|9e-36|149|smo:SELMODRAFT_15428|nucleolin;K14411|5|8e-21|100|osa:4348867|RNA-binding protein Musashi	GO:0009941//chloroplast envelope;GO:0009535//chloroplast thylakoid membrane;GO:0009570//chloroplast stroma;GO:0010319//stromule	GO:0008266//poly(U) RNA binding;GO:0000166//nucleotide binding	GO:0019684//photosynthesis, light reaction;GO:0042742//defense response to bacterium;GO:0008380//RNA splicing;GO:0007623//circadian rhythm;GO:0009737//response to abscisic acid stimulus;GO:0009631//cold acclimation;GO:0043489//RNA stabilization;GO:0009814//defense response, incompatible interaction;GO:0009697//salicylic acid biosynthetic process
Thhalv10010989m	3.99075	0.917073	ATEXPA16	gi|297820306|ref|XP_002878036.1|	Arabidopsis lyrata subsp. lyrata	1.88837e-142	-	GO:0009505//plant-type cell wall;GO:0009506//plasmodesma;GO:0005576//extracellular region;GO:0016020//membrane;GO:0005829//cytosol	-	GO:0009831//plant-type cell wall modification involved in multidimensional cell growth;GO:0009828//plant-type cell wall loosening;GO:0009826//unidimensional cell growth;GO:0006949//syncytium formation
Thhalv10026939m	3.98856	0.819623		-			-	-	-	-
Thhalv10028770m	3.9797	0.942532	predicted protein	gi|297809269|ref|XP_002872518.1|	Arabidopsis lyrata subsp. lyrata	1.2239e-175	K06892|1|1e-141|500|pop:POPTR_550478|;K00475|3|1e-56|218|mtr:MTR_8g075890|naringenin 3-dioxygenase [EC:1.14.11.9	GO:0005737//cytoplasm	GO:0045486//naringenin 3-dioxygenase activity;GO:0005506//iron ion binding	GO:0009627//systemic acquired resistance;GO:0019748//secondary metabolic process;GO:0009697//salicylic acid biosynthetic process;GO:0055114//oxidation-reduction process
Thhalv10027155m	3.97888	0.942532		-			K01762|1|0.0|879|aly:ARALYDRAFT_490839|1-aminocyclopropane-1-carboxylate synthase [EC:4.4.1.14	-	-	-
Thhalv10015006m	3.97271	0.968589	uncharacterized protein	gi|22327834|ref|NP_680435.1|	Arabidopsis thaliana	4.98176e-58	-	-	-	-
Thhalv10007349m	3.96789	0.961512	hypothetical protein ARALYDRAFT_470398	gi|297848640|ref|XP_002892201.1|	Arabidopsis lyrata subsp. lyrata	0	K15397|1|0.0|994|aly:ARALYDRAFT_470398|3-ketoacyl-CoA synthase [EC:2.3.1.-	GO:0016020//membrane;GO:0005634//nucleus	GO:0009922//fatty acid elongase activity	GO:0009411//response to UV;GO:0000038//very long-chain fatty acid metabolic process;GO:0006633//fatty acid biosynthetic process;GO:0042335//cuticle development;GO:0009813//flavonoid biosynthetic process;GO:0010345//suberin biosynthetic process;GO:0009409//response to cold;GO:0009611//response to wounding;GO:0006970//response to osmotic stress
Thhalv10004295m	3.95496	0.951448	hypothetical protein ARALYDRAFT_917932	gi|297792213|ref|XP_002863991.1|	Arabidopsis lyrata subsp. lyrata	0	K13424|1|2e-29|128|rcu:RCOM_0664190|WRKY transcription factor 33	GO:0005634//nucleus	GO:0043565//sequence-specific DNA binding;GO:0003700//sequence-specific DNA binding transcription factor activity	GO:0052542//defense response by callose deposition;GO:0035556//intracellular signal transduction;GO:0042742//defense response to bacterium;GO:0002679//respiratory burst involved in defense response;GO:0010200//response to chitin;GO:0015824//proline transport;GO:0045893//positive regulation of transcription, DNA-dependent
Thhalv10017501m	3.9366	0.922817	hypothetical protein ARALYDRAFT_482856	gi|297827431|ref|XP_002881598.1|	Arabidopsis lyrata subsp. lyrata	2.88598e-31	-	GO:0005886//plasma membrane	-	-
Thhalv10000114m	3.93228	0.89205	CYP79B3	gi|297821455|ref|XP_002878610.1|	Arabidopsis lyrata subsp. lyrata	0	K11813|1|0.0|1023|aly:ARALYDRAFT_481097|cytochrome P450, family 79, subfamily B, polypeptide 3 (tryptophan N-monooxygenase) [EC:1.14.13.125;K11812|3|0.0|932|aly:ARALYDRAFT_490780|cytochrome P450, family 79, subfamily B, polypeptide 2 (tryptophan N-monooxygenase) [EC:1.14.13.125;K13027|5|1e-176|617|sbi:SORBI_01g001200|tyrosine N-monooxygenase [EC:1.14.13.41	GO:0009507//chloroplast	GO:0020037//heme binding;GO:0009055//electron carrier activity;GO:0016705//oxidoreductase activity, acting on paired donors, with incorporation or reduction of molecular oxygen;GO:0004497//monooxygenase activity;GO:0019825//oxygen binding;GO:0005506//iron ion binding	GO:0009611//response to wounding;GO:0006636//unsaturated fatty acid biosynthetic process;GO:0009414//response to water deprivation;GO:0010112//regulation of systemic acquired resistance;GO:0019288//isopentenyl diphosphate biosynthetic process, mevalonate-independent pathway;GO:0002229//defense response to oomycetes;GO:0010120//camalexin biosynthetic process;GO:0006766//vitamin metabolic process;G…
Thhalv10028148m	3.92814	0.939384	hypothetical protein ARALYDRAFT_493913	gi|297805602|ref|XP_002870685.1|	Arabidopsis lyrata subsp. lyrata	3.94965e-99	K11323|1|7e-08|55.5|vcn:VOLCADRAFT_121342|histone arginine demethylase JMJD6 [EC:1.14.11.-	GO:0005634//nucleus;GO:0005737//cytoplasm	-	-
Thhalv10025419m	3.92664	0.914982		-			K13420|1|7e-18|90.1|sbi:SORBI_06g028760|LRR receptor-like serine/threonine-protein kinase FLS2 [EC:2.7.11.1	-	-	-
Thhalv10017869m	3.92506	0.84313	hypothetical protein ARALYDRAFT_482804	gi|297827349|ref|XP_002881557.1|	Arabidopsis lyrata subsp. lyrata	0	-	GO:0005794//Golgi apparatus	GO:0016757//transferase activity, transferring glycosyl groups	GO:0030968//endoplasmic reticulum unfolded protein response
Thhalv10019035m	3.91758	0.922449	hypothetical protein ARALYDRAFT_894159	gi|297841123|ref|XP_002888443.1|	Arabidopsis lyrata subsp. lyrata	4.81941e-126	K08488|1|1e-07|55.5|ath:AT1G32270|syntaxin 7	GO:0005886//plasma membrane	-	GO:0009863//salicylic acid mediated signaling pathway;GO:0009627//systemic acquired resistance;GO:0034976//response to endoplasmic reticulum stress;GO:0006865//amino acid transport
Thhalv10004447m	3.91329	0.962546	hypothetical protein ARALYDRAFT_919604	gi|297797307|ref|XP_002866538.1|	Arabidopsis lyrata subsp. lyrata	0	K00517|1|2e-151|534|ath:AT3G48360|[EC:1.14.-.-;K10523|3|3e-08|58.2|zma:100191618|speckle-type POZ protein	GO:0005737//cytoplasm;GO:0005634//nucleus	GO:0008270//zinc ion binding;GO:0004402//histone acetyltransferase activity;GO:0003712//transcription cofactor activity;GO:0005516//calmodulin binding	GO:0009611//response to wounding;GO:0042542//response to hydrogen peroxide;GO:0009734//auxin mediated signaling pathway;GO:0006355//regulation of transcription, DNA-dependent;GO:0009651//response to salt stress;GO:0009753//response to jasmonic acid stimulus;GO:0009751//response to salicylic acid stimulus;GO:0051973//positive regulation of telomerase activity;GO:0010182//sugar mediated signaling p…
Thhalv10027982m	3.9002	0.968405	ferredoxin thioredoxin reductase catalytic beta chain family protein	gi|297831548|ref|XP_002883656.1|	Arabidopsis lyrata subsp. lyrata	5.27273e-78	-	GO:0009941//chloroplast envelope;GO:0009570//chloroplast stroma	GO:0046872//metal ion binding;GO:0008937//ferredoxin-NAD(P) reductase activity;GO:0051539//4 iron, 4 sulfur cluster binding;GO:0030385//ferredoxin:thioredoxin reductase activity	GO:0055114//oxidation-reduction process;GO:0000023//maltose metabolic process;GO:0019252//starch biosynthetic process;GO:0043085//positive regulation of catalytic activity
Thhalv10021676m	3.89884	0.869095	Alba DNA	gi|15229322|ref|NP_187113.1|		1.17352e-74	-	GO:0044464//cell part	GO:0003676//nucleic acid binding	GO:0006302//double-strand break repair;GO:0010332//response to gamma radiation;GO:0048235//pollen sperm cell differentiation
Thhalv10013977m	3.89219	0.887477		-			K09391|1|1e-72|272|gmx:100806151|E2F transcription factor 7/8	-	-	-
Thhalv10029281m	3.88683	0.95903		-			-	-	-	-
Thhalv10029091m	3.87071	0.970358		-			-	-	-	-
Thhalv10000170m	3.8613	0.953952	hypothetical protein ARALYDRAFT_481345	gi|297825505|ref|XP_002880635.1|	Arabidopsis lyrata subsp. lyrata	0	K11819|1|1e-149|527|aly:ARALYDRAFT_480895|ROOTY/SUPERROOT1 [EC:4.4.1.-;K00815|3|5e-120|429|vvi:100253895|tyrosine aminotransferase [EC:2.6.1.5	GO:0016020//membrane;GO:0005737//cytoplasm	GO:0016847//1-aminocyclopropane-1-carboxylate synthase activity;GO:0080108//S-alkylthiohydroximate lyase activity;GO:0030170//pyridoxal phosphate binding;GO:0004838//L-tyrosine:2-oxoglutarate aminotransferase activity	GO:0042218//1-aminocyclopropane-1-carboxylate biosynthetic process;GO:0006098//pentose-phosphate shunt;GO:0009611//response to wounding;GO:0009620//response to fungus;GO:0009867//jasmonic acid mediated signaling pathway;GO:0009697//salicylic acid biosynthetic process;GO:0006636//unsaturated fatty acid biosynthetic process;GO:0009414//response to water deprivation;GO:0019252//starch biosynthetic p…
Thhalv10024460m	3.84845	0.924127		-			K12843|1|1e-50|200|vvi:100248403|U4/U6 small nuclear ribonucleoprotein PRP3;K05681|3|3e-48|192|cme:CMS467C|ATP-binding cassette, subfamily G (WHITE), member 2	-	-	-
Thhalv10004585m	3.82779	0.814315	hypothetical protein ARALYDRAFT_484285	gi|297818026|ref|XP_002876896.1|	Arabidopsis lyrata subsp. lyrata	3.76658e-172	K11821|1|4e-63|239|ath:AT1G74100|desulfoglucosinolate sulfotransferase A/B/C [EC:2.8.2.-;K01014|3|2e-10|65.1|olu:OSTLU_32551|aryl sulfotransferase [EC:2.8.2.1	GO:0005794//Golgi apparatus	GO:0080118//brassinosteroid sulfotransferase activity	GO:0031348//negative regulation of defense response;GO:0009595//detection of biotic stimulus;GO:0009867//jasmonic acid mediated signaling pathway;GO:0009697//salicylic acid biosynthetic process;GO:0009862//systemic acquired resistance, salicylic acid mediated signaling pathway;GO:0010363//regulation of plant-type hypersensitive response;GO:0010310//regulation of hydrogen peroxide metabolic proces…
Thhalv10009534m	3.82411	0.967165	CER1 protein	gi|30678265|ref|NP_171723.2|	Arabidopsis thaliana	0	K15404|1|0.0|1144|ath:AT1G02205|aldehyde decarbonylase [EC:4.1.99.5	GO:0016020//membrane	GO:0016491//oxidoreductase activity;GO:0071771//aldehyde decarbonylase activity;GO:0005506//iron ion binding	GO:0043447//alkane biosynthetic process;GO:0010025//wax biosynthetic process;GO:0042335//cuticle development;GO:0009414//response to water deprivation;GO:0042742//defense response to bacterium;GO:0046185//aldehyde catabolic process;GO:0050832//defense response to fungus
Thhalv10007964m	3.82246	0.966498	O-methyltransferase family protein	gi|15218137|ref|NP_173536.1|	Arabidopsis thaliana	0	K05279|1|5e-89|326|ath:AT5G54160|flavonol 3-O-methyltransferase [EC:2.1.1.76;K13066|5|2e-82|304|pop:POPTR_824484|caffeic acid 3-O-methyltransferase [EC:2.1.1.68	GO:0005634//nucleus;GO:0005829//cytosol	GO:0046983//protein dimerization activity;GO:0008171//O-methyltransferase activity	GO:0042343//indole glucosinolate metabolic process;GO:0009809//lignin biosynthetic process;GO:0032259//methylation
Thhalv10011026m	3.80985	0.865993	uncharacterized protein	gi|15231239|ref|NP_190820.1|	Arabidopsis thaliana	4.58575e-51	-	GO:0005739//mitochondrion	-	-
Thhalv10008152m	3.7975	0.94892	MYB domain protein 51-2	gi|238625815|gb|ACR48188.1|	Brassica rapa subsp. pekinensis	2.22364e-154	K09422|1|1e-145|514|aly:ARALYDRAFT_472077|myb proto-oncogene protein, plant	GO:0009506//plasmodesma;GO:0005634//nucleus	GO:0003677//DNA binding;GO:0003700//sequence-specific DNA binding transcription factor activity;GO:0003682//chromatin binding	GO:0009759//indole glucosinolate biosynthetic process;GO:0031348//negative regulation of defense response;GO:0010439//regulation of glucosinolate biosynthetic process;GO:0009611//response to wounding;GO:0000162//tryptophan biosynthetic process;GO:0009739//response to gibberellin stimulus;GO:0009867//jasmonic acid mediated signaling pathway;GO:0009697//salicylic acid biosynthetic process;GO:000986…
Thhalv10004080m	3.78507	0.948047	putative glutamate decarboxylase	gi|229914870|gb|ACQ90595.1|	Eutrema halophilum	0	K01580|1|0.0|967|aly:ARALYDRAFT_484123|glutamate decarboxylase [EC:4.1.1.15	GO:0005634//nucleus;GO:0005829//cytosol	GO:0030170//pyridoxal phosphate binding;GO:0004351//glutamate decarboxylase activity;GO:0005516//calmodulin binding	GO:0006536//glutamate metabolic process
Thhalv10007944m	3.77713	0.91188	unnamed protein product	gi|312281629|dbj|BAJ33680.1|	Thellungiella halophila	0	K14431|1|0.0|673|ath:AT1G22070|transcription factor TGA	GO:0005634//nucleus	GO:0043565//sequence-specific DNA binding;GO:0003700//sequence-specific DNA binding transcription factor activity;GO:0005516//calmodulin binding	GO:0031348//negative regulation of defense response;GO:0009867//jasmonic acid mediated signaling pathway;GO:0009697//salicylic acid biosynthetic process;GO:0035304//regulation of protein dephosphorylation;GO:0009862//systemic acquired resistance, salicylic acid mediated signaling pathway;GO:0010363//regulation of plant-type hypersensitive response;GO:0010310//regulation of hydrogen peroxide metab…
Thhalv10001642m	3.73379	0.965028		-			-	-	-	-
Thhalv10004235m	3.71652	0.829986	glutaredoxin family protein	gi|297815184|ref|XP_002875475.1|	Arabidopsis lyrata subsp. lyrata	0	-	GO:0005886//plasma membrane;GO:0005634//nucleus	GO:0009055//electron carrier activity;GO:0015035//protein disulfide oxidoreductase activity	GO:0045454//cell redox homeostasis;GO:0048653//anther development
Thhalv10019550m	3.71221	0.873392	VQ motif-containing protein	gi|297839707|ref|XP_002887735.1|	Arabidopsis lyrata subsp. lyrata	4.63336e-51	-	-	-	GO:0006979//response to oxidative stress;GO:0010363//regulation of plant-type hypersensitive response;GO:0009862//systemic acquired resistance, salicylic acid mediated signaling pathway;GO:0031348//negative regulation of defense response;GO:0009867//jasmonic acid mediated signaling pathway;GO:0042742//defense response to bacterium;GO:0009611//response to wounding;GO:0009595//detection of biotic s…
Thhalv10014410m	3.70188	0.862891		-			-	-	-	-
Thhalv10022120m	3.69909	0.925115	Putative membrane lipoprotein	gi|15229601|ref|NP_188453.1|	Arabidopsis thaliana	5.89799e-27	-	GO:0005783//endoplasmic reticulum	-	GO:0043090//amino acid import
Thhalv10013404m	3.685	0.890556	vacuolar cation	gi|30679280|ref|NP_568091.2|		0	K07300|1|5e-128|456|mtr:MTR_4g016720|Ca2+:H+ antiporter	GO:0016021//integral to membrane;GO:0009705//plant-type vacuole membrane	GO:0015369//calcium:hydrogen antiporter activity;GO:0005515//protein binding	GO:0055085//transmembrane transport;GO:0006814//sodium ion transport;GO:0030026//cellular manganese ion homeostasis;GO:0015706//nitrate transport;GO:0048364//root development;GO:0006882//cellular zinc ion homeostasis;GO:0055062//phosphate ion homeostasis;GO:0006874//cellular calcium ion homeostasis;GO:0010106//cellular response to iron ion starvation;GO:0006793//phosphorus metabolic process;GO:00…
Thhalv10014659m	3.68247	0.959329		-			-	-	-	-
Thhalv10016537m	3.67801	0.923047	NDA2 H dehydrogenase 2	gi|297826393|ref|XP_002881079.1|	Arabidopsis lyrata subsp. lyrata	0	K03885|1|0.0|928|aly:ARALYDRAFT_481908|NADH dehydrogenase [EC:1.6.99.3	GO:0005777//peroxisome;GO:0031304//intrinsic to mitochondrial inner membrane	GO:0050660//flavin adenine dinucleotide binding;GO:0003954//NADH dehydrogenase activity	GO:0071482//cellular response to light stimulus;GO:0055114//oxidation-reduction process;GO:0010264//myo-inositol hexakisphosphate biosynthetic process
Thhalv10022879m	3.67148	0.91119	hypothetical protein ARALYDRAFT_900256	gi|297832534|ref|XP_002884149.1|	Arabidopsis lyrata subsp. lyrata	5.10278e-78	K15692|1|2e-10|64.3|gmx:100793048|E3 ubiquitin-protein ligase RNF13 [EC:6.3.2.19;K05283|2|3e-10|63.5|aly:ARALYDRAFT_354960|phosphatidylinositol glycan, class W [EC:2.3.-.-	GO:0005634//nucleus	GO:0008270//zinc ion binding	GO:0010200//response to chitin
Thhalv10004933m	3.67068	0.966498	hypothetical protein ARALYDRAFT_496412	gi|297793803|ref|XP_002864786.1|	Arabidopsis lyrata subsp. lyrata	1.28135e-89	K01051|1|4e-24|110|rcu:RCOM_0417480|pectinesterase [EC:3.1.1.11	GO:0005576//extracellular region	GO:0030599//pectinesterase activity;GO:0046910//pectinesterase inhibitor activity	GO:0031348//negative regulation of defense response;GO:0009595//detection of biotic stimulus;GO:0043086//negative regulation of catalytic activity;GO:0009867//jasmonic acid mediated signaling pathway;GO:0009697//salicylic acid biosynthetic process;GO:0006833//water transport;GO:0009862//systemic acquired resistance, salicylic acid mediated signaling pathway;GO:0010363//regulation of plant-type hy…
Thhalv10025616m	3.66963	0.851517	hypothetical protein ARALYDRAFT_353011	gi|297802110|ref|XP_002868939.1|	Arabidopsis lyrata subsp. lyrata	0	K14498|1|0.0|649|aly:ARALYDRAFT_353011|serine/threonine-protein kinase SRK2 [EC:2.7.11.1	GO:0005829//cytosol;GO:0005634//nucleus	GO:0004674//protein serine/threonine kinase activity;GO:0005524//ATP binding	GO:0006468//protein phosphorylation;GO:0009651//response to salt stress;GO:0009738//abscisic acid mediated signaling pathway;GO:0080167//response to karrikin
Thhalv10024122m	3.66336	0.949655	galactinol synthase-like protein	gi|20340247|gb|AAM19710.1|AF499723_1	Eutrema halophilum	0	K00750|1|5e-16|83.6|rcu:RCOM_1590700|glycogenin glucosyltransferase [EC:2.4.1.186	GO:0005737//cytoplasm;GO:0005634//nucleus	GO:0046872//metal ion binding;GO:0047216//inositol 3-alpha-galactosyltransferase activity	GO:0009414//response to water deprivation;GO:0009644//response to high light intensity;GO:0009409//response to cold;GO:0016051//carbohydrate biosynthetic process;GO:0009737//response to abscisic acid stimulus;GO:0042542//response to hydrogen peroxide;GO:0006012//galactose metabolic process;GO:0009408//response to heat;GO:0009651//response to salt stress
Thhalv10020379m	3.66253	0.926264		-			K14165|1|2e-12|72.8|cme:CMT465C|dual specificity phosphatase [EC:3.1.3.16 3.1.3.48;K07200|2|9e-07|53.9|olu:OSTLU_19706|5'-AMP-activated protein kinase, regulatory gamma subunit;K07199|4|2e-06|53.1|aly:ARALYDRAFT_915121|5'-AMP-activated protein kinase, regulatory beta subunit	-	-	-
Thhalv10013927m	3.66222	0.902436		-			K09286|1|7e-98|355|aly:ARALYDRAFT_487335|EREBP-like factor	-	-	-
Thhalv10003333m	3.65721	0.851379	hypothetical protein ARALYDRAFT_494768	gi|297795223|ref|XP_002865496.1|	Arabidopsis lyrata subsp. lyrata	1.68548e-123	-	GO:0009507//chloroplast	-	-
Thhalv10007956m	3.64601	0.865924	poor homologous synapsis 1	gi|145323838|ref|NP_001077508.1|	Arabidopsis thaliana	6.77453e-119	-	GO:0005829//cytosol;GO:0009570//chloroplast stroma;GO:0005634//nucleus	GO:0008138//protein tyrosine/serine/threonine phosphatase activity;GO:0005515//protein binding;GO:0008270//zinc ion binding;GO:0033549//MAP kinase phosphatase activity;GO:0008703//5-amino-6-(5-phosphoribosylamino)uracil reductase activity;GO:0004645//phosphorylase activity	GO:0010119//regulation of stomatal movement;GO:0046443//FAD metabolic process;GO:0009414//response to water deprivation;GO:0019252//starch biosynthetic process;GO:0043622//cortical microtubule organization;GO:0010468//regulation of gene expression;GO:0042742//defense response to bacterium;GO:0000188//inactivation of MAPK activity;GO:0009644//response to high light intensity;GO:0009658//chloroplas…
Thhalv10021161m	3.63849	0.935317	DREB2B	gi|157072492|gb|ABV08790.1|	Eutrema halophilum	0	K09286|1|2e-125|447|ath:AT3G11020|EREBP-like factor	GO:0005634//nucleus	GO:0003677//DNA binding;GO:0005515//protein binding;GO:0003700//sequence-specific DNA binding transcription factor activity	GO:0010224//response to UV-B;GO:0009414//response to water deprivation;GO:0006457//protein folding;GO:0010286//heat acclimation;GO:0006355//regulation of transcription, DNA-dependent;GO:0010200//response to chitin;GO:0009555//pollen development;GO:0009644//response to high light intensity;GO:0042542//response to hydrogen peroxide
Thhalv10004354m	3.63633	0.963994	auxin-responsive family protein	gi|297805118|ref|XP_002870443.1|	Arabidopsis lyrata subsp. lyrata	0	-	GO:0016021//integral to membrane;GO:0005886//plasma membrane	-	GO:0010363//regulation of plant-type hypersensitive response;GO:0009625//response to insect;GO:0009862//systemic acquired resistance, salicylic acid mediated signaling pathway;GO:0031348//negative regulation of defense response;GO:0009963//positive regulation of flavonoid biosynthetic process;GO:0006612//protein targeting to membrane
Thhalv10026465m	3.63093	0.876402	hypothetical protein 40.t00006	gi|89257644|gb|ABD65131.1|	Brassica oleracea	2.06848e-64	-	GO:0005576//extracellular region;GO:0005739//mitochondrion	-	-
Thhalv10016642m	3.62316	0.964522	At2g28840	gi|70905107|gb|AAZ14079.1|	Arabidopsis thaliana	0	K06694|1|1e-12|73.6|cre:CHLREDRAFT_140415|26S proteasome non-ATPase regulatory subunit 10;K13118|2|7e-12|70.9|cre:CHLREDRAFT_17930|protein DGCR14	GO:0005737//cytoplasm	GO:0004842//ubiquitin-protein ligase activity;GO:0008270//zinc ion binding	GO:0042742//defense response to bacterium;GO:0051865//protein autoubiquitination;GO:0051049//regulation of transport
Thhalv10008781m	3.62212	0.884766	hypothetical protein ARALYDRAFT_481760	gi|297826209|ref|XP_002880987.1|	Arabidopsis lyrata subsp. lyrata	1.68385e-81	K01955|1|2e-53|206|vvi:100262205|carbamoyl-phosphate synthase large subunit [EC:6.3.5.5;K13944|2|2e-26|117|vvi:100261792|LOB domain-containing protein 16	GO:0005634//nucleus;GO:0005739//mitochondrion	-	-
Thhalv10001584m	3.61925	0.931503		-			K09422|1|2e-141|499|ath:AT2G47190|myb proto-oncogene protein, plant	-	-	-
Thhalv10007502m	3.60821	0.962776	UDP-glucosyl transferase 85A2	gi|15219870|ref|NP_173653.1|	Arabidopsis thaliana	0	K13030|1|1e-114|411|sbi:SORBI_01g001220|cyanohydrin beta-glucosyltransferase [EC:2.4.1.85;K13692|2|2e-68|258|vvi:100252177|UDP-glucose:(indol-3-yl)acetate beta-D-glucosyltransferase [EC:2.4.1.121;K13068|3|9e-68|256|aly:ARALYDRAFT_479675|sinapate 1-glucosyltransferase [EC:2.4.1.120;K13228|4|2e-67|255|zma:100274317|UDP-glucosyltransferase BX9 [EC:2.4.1.202	GO:0009507//chloroplast;GO:0005634//nucleus	GO:0050502//cis-zeatin O-beta-D-glucosyltransferase activity;GO:0015020//glucuronosyltransferase activity;GO:0050403//trans-zeatin O-beta-D-glucosyltransferase activity	GO:0010363//regulation of plant-type hypersensitive response;GO:0009867//jasmonic acid mediated signaling pathway;GO:0006612//protein targeting to membrane;GO:0015824//proline transport;GO:0030968//endoplasmic reticulum unfolded protein response;GO:0009863//salicylic acid mediated signaling pathway;GO:0008152//metabolic process
Thhalv10012719m	3.60744	0.960639	hypothetical protein ARALYDRAFT_910122	gi|297812265|ref|XP_002874016.1|	Arabidopsis lyrata subsp. lyrata	0	K00695|1|0.0|1528|aly:ARALYDRAFT_910122|sucrose synthase [EC:2.4.1.13	GO:0005829//cytosol;GO:0009506//plasmodesma;GO:0005886//plasma membrane;GO:0005773//vacuole;GO:0010445//nuclear dicing body	GO:0008026//ATP-dependent helicase activity;GO:0004525//ribonuclease III activity;GO:0003725//double-stranded RNA binding;GO:0016157//sucrose synthase activity;GO:0005515//protein binding;GO:0003677//DNA binding;GO:0005524//ATP binding	GO:0010267//production of ta-siRNAs involved in RNA interference;GO:0072708//response to sorbitol;GO:0009414//response to water deprivation;GO:0000911//cytokinesis by cell plate formation;GO:0009749//response to glucose stimulus;GO:0006306//DNA methylation;GO:0010599//production of lsiRNA involved in RNA interference;GO:0009908//flower development;GO:0010050//vegetative phase change;GO:0009880//e…
Thhalv10016591m	3.59152	0.962224	zinc finger CCCH domain-containing protein 25	gi|15227567|ref|NP_180518.1|	Arabidopsis thaliana	0	K12872|1|0.0|901|aly:ARALYDRAFT_344719|pre-mRNA-splicing factor RBM22/SLT11	GO:0005634//nucleus	GO:0003723//RNA binding;GO:0000166//nucleotide binding;GO:0008270//zinc ion binding	GO:0042742//defense response to bacterium
Thhalv10007350m	3.58994	0.927298	CYP86A4	gi|297848340|ref|XP_002892051.1|	Arabidopsis lyrata subsp. lyrata	0	K15398|1|0.0|1006|aly:ARALYDRAFT_887286|cytochrome P450, family 86, subfamily A, polypeptide 2/4/7/8 (fatty acid omega-hydroxylase) [EC:1.14.-.-	GO:0005576//extracellular region	GO:0009055//electron carrier activity;GO:0005506//iron ion binding;GO:0005515//protein binding;GO:0020037//heme binding;GO:0019825//oxygen binding;GO:0018685//alkane 1-monooxygenase activity	GO:0006631//fatty acid metabolic process;GO:0055114//oxidation-reduction process
Thhalv10004421m	3.57838	0.85409	hypothetical protein ARALYDRAFT_496593	gi|297793993|ref|XP_002864881.1|	Arabidopsis lyrata subsp. lyrata	0	K15422|1|0.0|635|aly:ARALYDRAFT_496593|3'(2'), 5'-bisphosphate nucleotidase / inositol polyphosphate 1-phosphatase [EC:3.1.3.7 3.1.3.57	GO:0009570//chloroplast stroma;GO:0005829//cytosol;GO:0005739//mitochondrion;GO:0005634//nucleus	GO:0008441//3'(2'),5'-bisphosphate nucleotidase activity;GO:0008934//inositol monophosphate 1-phosphatase activity;GO:0004441//inositol-1,4-bisphosphate 1-phosphatase activity;GO:0019204//nucleotide phosphatase activity	GO:0048767//root hair elongation;GO:0045892//negative regulation of transcription, DNA-dependent;GO:0009793//embryo development ending in seed dormancy;GO:0009414//response to water deprivation;GO:0009738//abscisic acid mediated signaling pathway;GO:0048573//photoperiodism, flowering;GO:0048481//ovule development;GO:0010587//miRNA catabolic process;GO:0034976//response to endoplasmic reticulum st…
Thhalv10026552m	3.5711	0.809099		-			-	-	-	-
Thhalv10028435m	3.5701	0.961512	unnamed protein product	gi|312281539|dbj|BAJ33635.1|	Thellungiella halophila	0	K00695|1|0.0|1548|ath:AT4G02280|sucrose synthase [EC:2.4.1.13	GO:0009507//chloroplast	GO:0016157//sucrose synthase activity	GO:0001666//response to hypoxia;GO:0005986//sucrose biosynthetic process;GO:0010555//response to mannitol stimulus;GO:0005982//starch metabolic process;GO:0010431//seed maturation;GO:0009414//response to water deprivation;GO:0019375//galactolipid biosynthetic process;GO:0010098//suspensor development
Thhalv10026675m	3.55064	0.912684	ST63-2	gi|193872602|gb|ACF23029.1|	Eutrema halophilum	4.96211e-42	-	GO:0005634//nucleus	-	-
Thhalv10023390m	3.54453	0.960616	WRKY DNA-binding protein 6	gi|297837197|ref|XP_002886480.1|	Arabidopsis lyrata subsp. lyrata	0	K13424|1|2e-26|119|vvi:100243352|WRKY transcription factor 33	GO:0005634//nucleus	GO:0044212//transcription regulatory region DNA binding;GO:0043565//sequence-specific DNA binding;GO:0005515//protein binding;GO:0003700//sequence-specific DNA binding transcription factor activity	GO:0035556//intracellular signal transduction;GO:0043090//amino acid import;GO:0002679//respiratory burst involved in defense response;GO:0010200//response to chitin;GO:0010583//response to cyclopentenone;GO:0045892//negative regulation of transcription, DNA-dependent;GO:0009407//toxin catabolic process;GO:0016036//cellular response to phosphate starvation;GO:0080169//cellular response to boron-c…
Thhalv10021174m	3.53797	0.935156	ATNAC3	gi|297830130|ref|XP_002882947.1|	Arabidopsis lyrata subsp. lyrata	7.19163e-152	-	GO:0005634//nucleus	GO:0046982//protein heterodimerization activity;GO:0003677//DNA binding;GO:0003700//sequence-specific DNA binding transcription factor activity	GO:0031348//negative regulation of defense response;GO:0010286//heat acclimation;GO:0009611//response to wounding;GO:0009867//jasmonic acid mediated signaling pathway;GO:0009862//systemic acquired resistance, salicylic acid mediated signaling pathway;GO:0009414//response to water deprivation;GO:0010363//regulation of plant-type hypersensitive response;GO:0006355//regulation of transcription, DNA-…
Thhalv10016300m	3.53698	0.846117	abc transporter family protein	gi|297827533|ref|XP_002881649.1|	Arabidopsis lyrata subsp. lyrata	0	K12843|1|0.0|1040|vvi:100248403|U4/U6 small nuclear ribonucleoprotein PRP3;K05681|2|9e-73|273|cme:CMS467C|ATP-binding cassette, subfamily G (WHITE), member 2;K05658|4|1e-17|90.5|ath:AT3G28380|ATP-binding cassette, subfamily B (MDR/TAP), member 1	GO:0005775//vacuolar lumen;GO:0005886//plasma membrane	GO:0015416//organic phosphonate transmembrane-transporting ATPase activity;GO:0005524//ATP binding	GO:0006865//amino acid transport;GO:0007034//vacuolar transport;GO:0009624//response to nematode;GO:0006200//ATP catabolic process
Thhalv10003790m	3.53275	0.944531		-			-	-	-	-
Thhalv10010665m	3.53241	0.942004	RING	gi|15232735|ref|NP_190300.1|		3.36688e-137	-	GO:0005634//nucleus	GO:0008270//zinc ion binding;GO:0016874//ligase activity	-
Thhalv10001240m	3.53005	0.911604	WRKY8-1 transcription factor	gi|206575003|gb|ACI14410.1|	Brassica napus	8.93462e-146	K13424|1|5e-28|123|rcu:RCOM_0664190|WRKY transcription factor 33	GO:0005634//nucleus	GO:0043565//sequence-specific DNA binding;GO:0003700//sequence-specific DNA binding transcription factor activity	GO:0042742//defense response to bacterium;GO:0006355//regulation of transcription, DNA-dependent;GO:0070301//cellular response to hydrogen peroxide;GO:0009737//response to abscisic acid stimulus;GO:0010583//response to cyclopentenone;GO:0009407//toxin catabolic process;GO:0050832//defense response to fungus;GO:0006865//amino acid transport
Thhalv10017926m	3.52776	0.903562	WRKY DNA-binding protein 55	gi|297824011|ref|XP_002879888.1|	Arabidopsis lyrata subsp. lyrata	4.1172e-128	K13424|1|4e-15|80.1|rcu:RCOM_0664190|WRKY transcription factor 33;K13425|3|3e-13|73.9|ath:AT4G01250|WRKY transcription factor 22	GO:0005634//nucleus	GO:0003700//sequence-specific DNA binding transcription factor activity;GO:0043565//sequence-specific DNA binding	GO:0006355//regulation of transcription, DNA-dependent
Thhalv10005906m	3.52667	0.963258	unnamed protein product	gi|312282631|dbj|BAJ34181.1|	Thellungiella halophila	0	K01647|1|0.0|962|aly:ARALYDRAFT_486329|citrate synthase [EC:2.3.3.1	GO:0005829//cytosol;GO:0005777//peroxisome;GO:0009506//plasmodesma	GO:0004108//citrate (Si)-synthase activity	GO:0043161//proteasomal ubiquitin-dependent protein catabolic process;GO:0007031//peroxisome organization;GO:0051788//response to misfolded protein;GO:0019243//methylglyoxal catabolic process to D-lactate;GO:0080129//proteasome core complex assembly;GO:0006099//tricarboxylic acid cycle;GO:0044262//cellular carbohydrate metabolic process;GO:0006635//fatty acid beta-oxidation;GO:0009407//toxin cata…
Thhalv10026998m	3.52274	0.924517		-			-	-	-	-
Thhalv10021260m	3.51755	0.895726	late embryogenesis abundant domain-containing protein	gi|15229066|ref|NP_188379.1|	Arabidopsis thaliana	4.4531e-123	K11984|1|5e-11|66.6|ppp:PHYPADRAFT_233757|U4/U6.U5 tri-snRNP-associated protein 1;K06185|4|2e-09|61.6|ota:Ot05g02490|ATP-binding cassette, subfamily F, member 2	-	-	GO:0009062//fatty acid catabolic process;GO:0009793//embryo development ending in seed dormancy
Thhalv10029172m	3.51232	0.931756		-			-	-	-	-
Thhalv10021371m	3.50602	0.961627	unnamed protein product	gi|312283493|dbj|BAJ34612.1|	Thellungiella halophila	1.41305e-146	-	GO:0005576//extracellular region;GO:0005773//vacuole;GO:0005618//cell wall	-	GO:0009737//response to abscisic acid stimulus;GO:0002237//response to molecule of bacterial origin
Thhalv10020496m	3.49588	0.962707		-			K15748|1|3e-165|580|aly:ARALYDRAFT_474364|beta-D-glucopyranosyl abscisate beta-glucosidase [EC:3.2.1.175;K01238|2|5e-156|549|ath:AT3G60120|[EC:3.2.1.-;K01237|5|2e-152|538|ath:AT2G44490|myrosinase [EC:3.2.1.147	-	-	-
Thhalv10017163m	3.49081	0.81296	RING	gi|42569605|ref|NP_180967.2|		2.13348e-83	-	GO:0016020//membrane;GO:0005794//Golgi apparatus	GO:0008270//zinc ion binding	-
Thhalv10013355m	3.48921	0.9554	hypothetical protein ARALYDRAFT_910242	gi|297808241|ref|XP_002872004.1|	Arabidopsis lyrata subsp. lyrata	0	K13356|1|0.0|860|aly:ARALYDRAFT_910242|fatty acyl-CoA reductase [EC:1.2.1.-	GO:0009507//chloroplast;GO:0005886//plasma membrane;GO:0005634//nucleus	GO:0080019//fatty-acyl-CoA reductase (alcohol-forming) activity;GO:0005515//protein binding;GO:0008270//zinc ion binding;GO:0000166//nucleotide binding;GO:0016627//oxidoreductase activity, acting on the CH-CH group of donors;GO:0050062//long-chain-fatty-acyl-CoA reductase activity;GO:0003700//sequence-specific DNA binding transcription factor activity	GO:0000278//mitotic cell cycle;GO:0009630//gravitropism;GO:0009611//response to wounding;GO:0016579//protein deubiquitination;GO:0010345//suberin biosynthetic process;GO:0009410//response to xenobiotic stimulus;GO:0016571//histone methylation;GO:0000724//double-strand break repair via homologous recombination;GO:0009651//response to salt stress;GO:0010018//far-red light signaling pathway;GO:00103…
Thhalv10025521m	3.48774	0.964085		-			K01376|1|0.0|672|ath:AT4G16190|[EC:3.4.22.-;K01373|3|8e-118|422|ppp:PHYPADRAFT_209158|cathepsin F [EC:3.4.22.41	-	-	-
Thhalv10018997m	3.48617	0.962477	unnamed protein product	gi|312283489|dbj|BAJ34610.1|	Thellungiella halophila	9.3572e-164	-	GO:0005634//nucleus	GO:0003677//DNA binding;GO:0003700//sequence-specific DNA binding transcription factor activity	GO:0009825//multidimensional cell growth;GO:0006355//regulation of transcription, DNA-dependent;GO:0009908//flower development;GO:0045087//innate immune response;GO:0009617//response to bacterium;GO:0010150//leaf senescence
Thhalv10014575m	3.47078	0.955101		-			K09286|1|2e-25|114|ath:AT3G14230|EREBP-like factor	-	-	-
Thhalv10013669m	3.46787	0.952367		-			K00924|1|6e-103|373|osa:4342410|[EC:2.7.1.-;K07198|3|2e-64|244|sbi:SORBI_03g033530|5'-AMP-activated protein kinase, catalytic alpha subunit [EC:2.7.11.11	-	-	-
Thhalv10003297m	3.45925	0.954596	hypothetical protein ARALYDRAFT_917226	gi|297791467|ref|XP_002863618.1|	Arabidopsis lyrata subsp. lyrata	5.25724e-42	-	GO:0005739//mitochondrion;GO:0005886//plasma membrane	-	-
Thhalv10013567m	3.4553	0.935823		-			K14497|1|0.0|701|aly:ARALYDRAFT_496034|protein phosphatase 2C [EC:3.1.3.16	-	-	-
Thhalv10024981m	3.45528	0.953493		-			K00517|1|0.0|892|ath:AT4G37430|[EC:1.14.-.-	-	-	-
Thhalv10006955m	3.45333	0.950758	lipase class 3 family protein	gi|297848470|ref|XP_002892116.1|	Arabidopsis lyrata subsp. lyrata	0	-	GO:0005576//extracellular region	GO:0004806//triglyceride lipase activity	GO:0006629//lipid metabolic process
Thhalv10004864m	3.45231	0.944646	defense protein-like protein	gi|42573628|ref|NP_974910.1|	Arabidopsis thaliana	8.37129e-88	K13456|1|6e-16|83.2|vvi:100258114|RPM1-interacting protein 4	GO:0005634//nucleus	-	GO:0009987//cellular process;GO:0045087//innate immune response
Thhalv10024168m	3.43624	0.922725	hypothetical protein ARALYDRAFT_893660	gi|297840675|ref|XP_002888219.1|	Arabidopsis lyrata subsp. lyrata	0	K03327|1|0.0|967|aly:ARALYDRAFT_893660|multidrug resistance protein, MATE family	GO:0017119//Golgi transport complex;GO:0005886//plasma membrane	GO:0015238//drug transmembrane transporter activity;GO:0015297//antiporter activity	GO:0006855//drug transmembrane transport;GO:0003156//regulation of organ formation;GO:0055072//iron ion homeostasis;GO:0009624//response to nematode
Thhalv10014471m	3.43564	0.962983		-			K00522|1|3e-122|437|aly:ARALYDRAFT_907990|ferritin heavy chain [EC:1.16.3.1	-	-	-
Thhalv10010497m	3.435	0.9554	hypothetical protein ARALYDRAFT_485150	gi|297819396|ref|XP_002877581.1|	Arabidopsis lyrata subsp. lyrata	3.44253e-168	K03098|1|6e-07|53.5|gmx:100500117|outer membrane lipoprotein Blc	GO:0005576//extracellular region;GO:0009535//chloroplast thylakoid membrane;GO:0031977//thylakoid lumen	-	GO:0006979//response to oxidative stress
Thhalv10008431m	3.43458	0.859168	predicted protein	gi|297842950|ref|XP_002889356.1|	Arabidopsis lyrata subsp. lyrata	1.09075e-99	K09561|1|1e-08|58.9|vcn:VOLCADRAFT_67840|STIP1 homology and U-box containing protein 1 [EC:6.3.2.19	GO:0005634//nucleus	GO:0016301//kinase activity	GO:0006464//cellular protein modification process
Thhalv10005354m	3.4326	0.944508	uncharacterized protein	gi|42573632|ref|NP_974912.1|	Arabidopsis thaliana	8.48373e-34	-	-	-	-
Thhalv10027769m	3.42822	0.956273		-			K15015|1|2e-22|105|vvi:100256814|solute carrier family 32 (vesicular inhibitory amino acid transporter)	-	-	-
Thhalv10020041m	3.42309	0.938396		-			-	-	-	-
Thhalv10014724m	3.41943	0.94182	protein TIFY 9	gi|18416997|ref|NP_568287.1|	Arabidopsis thaliana	4.66101e-87	K13464|1|4e-87|319|aly:ARALYDRAFT_488138|jasmonate ZIM domain-containing protein	GO:0005634//nucleus	GO:0042803//protein homodimerization activity	GO:0010112//regulation of systemic acquired resistance;GO:0009620//response to fungus;GO:0009414//response to water deprivation;GO:2000022//regulation of jasmonic acid mediated signaling pathway;GO:0009611//response to wounding;GO:0009751//response to salicylic acid stimulus;GO:0009695//jasmonic acid biosynthetic process;GO:0042538//hyperosmotic salinity response;GO:0009733//response to auxin sti…
Thhalv10001021m	3.40373	0.946071	Ras-related protein RABA1c	gi|15242483|ref|NP_199387.1|	Arabidopsis thaliana	8.15148e-116	K07976|1|6e-117|418|aly:ARALYDRAFT_494409|Rab family, other	GO:0005829//cytosol;GO:0031901//early endosome membrane;GO:0009506//plasmodesma;GO:0005773//vacuole;GO:0032588//trans-Golgi network membrane;GO:0005634//nucleus;GO:0005886//plasma membrane	GO:0003677//DNA binding;GO:0016787//hydrolase activity;GO:0005525//GTP binding	GO:0016192//vesicle-mediated transport;GO:0007264//small GTPase mediated signal transduction;GO:0015031//protein transport
Thhalv10028153m	3.39096	0.948185	hypothetical protein ARALYDRAFT_493689	gi|297801222|ref|XP_002868495.1|	Arabidopsis lyrata subsp. lyrata	4.44174e-127	K12134|1|2e-36|150|aly:ARALYDRAFT_904154|circadian clock associated 1;K12133|3|6e-35|145|ath:AT1G01060|LATE ELONGATED HYPOCOTYL	GO:0005634//nucleus	GO:0003677//DNA binding;GO:0003700//sequence-specific DNA binding transcription factor activity;GO:0003682//chromatin binding	GO:0009753//response to jasmonic acid stimulus;GO:0009851//auxin biosynthetic process;GO:0009739//response to gibberellin stimulus;GO:0009845//seed germination;GO:0009651//response to salt stress;GO:0006355//regulation of transcription, DNA-dependent;GO:0009751//response to salicylic acid stimulus;GO:0009909//regulation of flower development;GO:0007623//circadian rhythm;GO:0009733//response to au…
Thhalv10011848m	3.37853	0.934903	uncharacterized protein	gi|18404297|ref|NP_564621.1|	Arabidopsis thaliana	2.39828e-76	-	GO:0009507//chloroplast	-	GO:0007623//circadian rhythm
Thhalv10000635m	3.37618	0.959972	HXXXD-type acyl-transferase-like protein	gi|240256381|ref|NP_568561.4|	Arabidopsis thaliana	0	K14329|1|2e-102|371|ath:AT5G61160|agmatine coumaroyltransferase [EC:2.3.1.64 2.3.1.-;K13065|3|3e-23|108|osa:4329959|shikimate O-hydroxycinnamoyltransferase [EC:2.3.1.133	GO:0005829//cytosol;GO:0009507//chloroplast	GO:0050736//O-malonyltransferase activity	GO:0009744//response to sucrose stimulus;GO:0010224//response to UV-B;GO:0009718//anthocyanin-containing compound biosynthetic process;GO:0015824//proline transport
Thhalv10020972m	3.36764	0.944324	pectate lyase	gi|15232712|ref|NP_187565.1|	Arabidopsis thaliana	0	K01728|1|0.0|668|aly:ARALYDRAFT_478272|pectate lyase [EC:4.2.2.2	GO:0005886//plasma membrane	GO:0030570//pectate lyase activity	-
Thhalv10006101m	3.35681	0.944278	Ca-2+ dependent nuclease	gi|18410440|ref|NP_567036.1|	Arabidopsis thaliana	1.64909e-152	-	GO:0005737//cytoplasm;GO:0005886//plasma membrane	GO:0003676//nucleic acid binding;GO:0004521//endoribonuclease activity;GO:0004520//endodeoxyribonuclease activity;GO:0005524//ATP binding;GO:0004812//aminoacyl-tRNA ligase activity	GO:0090305//nucleic acid phosphodiester bond hydrolysis;GO:0006401//RNA catabolic process;GO:0006308//DNA catabolic process;GO:0006418//tRNA aminoacylation for protein translation
Thhalv10008057m	3.35342	0.940326	zinc transporter 5	gi|15220470|ref|NP_172022.1|	Arabidopsis thaliana	4.1249e-179	K14709|1|3e-180|629|ath:AT1G05300|solute carrier family 39 (zinc transporter), member 1/2/3	GO:0016021//integral to membrane;GO:0005886//plasma membrane	GO:0005385//zinc ion transmembrane transporter activity;GO:0016491//oxidoreductase activity	GO:0042147//retrograde transport, endosome to Golgi;GO:0071577//zinc ion transmembrane transport;GO:0048767//root hair elongation;GO:0015706//nitrate transport;GO:0034976//response to endoplasmic reticulum stress;GO:0006857//oligopeptide transport;GO:0010106//cellular response to iron ion starvation;GO:0009627//systemic acquired resistance;GO:0006826//iron ion transport;GO:0006833//water transpor…
Thhalv10020592m	3.3478	0.92994		-			-	-	-	-
Thhalv10021557m	3.33836	0.93102	ELIP	gi|38123375|gb|AAR11456.1|	Brassica rapa subsp. pekinensis	3.93025e-88	-	GO:0009507//chloroplast	GO:0016168//chlorophyll binding	GO:0009744//response to sucrose stimulus;GO:0010224//response to UV-B;GO:0010114//response to red light;GO:0009718//anthocyanin-containing compound biosynthetic process;GO:0009409//response to cold;GO:0010380//regulation of chlorophyll biosynthetic process;GO:0010218//response to far red light;GO:0080167//response to karrikin
Thhalv10009861m	3.33772	0.826884		-			-	-	-	-
Thhalv10019360m	3.33614	0.949609	uncharacterized protein	gi|18408298|ref|NP_564854.1|	Arabidopsis thaliana	4.35469e-29	-	GO:0005576//extracellular region;GO:0005634//nucleus;GO:0005739//mitochondrion	-	GO:0006661//phosphatidylinositol biosynthetic process
Thhalv10024842m	3.33071	0.96011		-			K01177|1|0.0|1079|ath:AT4G17090|beta-amylase [EC:3.2.1.2	-	-	-
Thhalv10012840m	3.32986	0.911627	Lectin-domain containing receptor kinase A4.2	gi|15241007|ref|NP_195775.1|	Arabidopsis thaliana	0	K13418|1|2e-56|218|aly:ARALYDRAFT_895025|somatic embryogenesis receptor kinase 1 [EC:2.7.10.1 2.7.11.1;K13416|2|9e-56|216|rcu:RCOM_1534760|brassinosteroid insensitive 1-associated receptor kinase 1 [EC:2.7.10.1 2.7.11.1	GO:0005886//plasma membrane	GO:0030246//carbohydrate binding;GO:0004674//protein serine/threonine kinase activity;GO:0005524//ATP binding	GO:0031348//negative regulation of defense response;GO:0009595//detection of biotic stimulus;GO:0009867//jasmonic acid mediated signaling pathway;GO:0009862//systemic acquired resistance, salicylic acid mediated signaling pathway;GO:0010363//regulation of plant-type hypersensitive response;GO:0010200//response to chitin;GO:0006612//protein targeting to membrane;GO:0050832//defense response to fun…
Thhalv10016589m	3.32803	0.958755	unnamed protein product	gi|312282239|dbj|BAJ33985.1|	Thellungiella halophila	0	K00827|1|0.0|900|ath:AT2G38400|alanine-glyoxylate transaminase / (R)-3-amino-2-methylpropionate-pyruvate transaminase [EC:2.6.1.44 2.6.1.40	GO:0005739//mitochondrion	GO:0030170//pyridoxal phosphate binding;GO:0008453//alanine-glyoxylate transaminase activity	GO:0008152//metabolic process
Thhalv10011228m	3.3179	0.81551	Probable LRR receptor-like serine	gi|264664529|sp|C0LGG3.1|Y5182_ARATH		0	K04733|1|2e-71|269|aly:ARALYDRAFT_916421|interleukin-1 receptor-associated kinase 4 [EC:2.7.11.1;K00924|3|5e-66|251|aly:ARALYDRAFT_313416|[EC:2.7.1.-	GO:0005576//extracellular region;GO:0009506//plasmodesma;GO:0005886//plasma membrane;GO:0005634//nucleus	GO:0004713//protein tyrosine kinase activity;GO:0004674//protein serine/threonine kinase activity;GO:0005524//ATP binding	GO:0045492//xylan biosynthetic process;GO:0002679//respiratory burst involved in defense response;GO:0010200//response to chitin;GO:0010106//cellular response to iron ion starvation;GO:0015706//nitrate transport;GO:0006826//iron ion transport;GO:0015824//proline transport;GO:0007169//transmembrane receptor protein tyrosine kinase signaling pathway;GO:0006468//protein phosphorylation;GO:0048765//r…
Thhalv10025675m	3.31162	0.890165	DNA-binding family protein	gi|297799736|ref|XP_002867752.1|	Arabidopsis lyrata subsp. lyrata	1.19932e-146	-	GO:0005730//nucleolus;GO:0005739//mitochondrion	GO:0003677//DNA binding	GO:0016132//brassinosteroid biosynthetic process
Thhalv10020858m	3.30559	0.949219		-			-	-	-	-
Thhalv10013478m	3.29475	0.955997	O-Glycosyl hydrolases family 17 protein	gi|18423719|ref|NP_568822.1|	Arabidopsis thaliana	0	K14489|1|2e-20|99.0|vvi:100263145|arabidopsis histidine kinase 2/3/4 (cytokinin receptor) [EC:2.7.13.3	GO:0005886//plasma membrane	GO:0042973//glucan endo-1,3-beta-D-glucosidase activity;GO:0043169//cation binding	GO:0005975//carbohydrate metabolic process
Thhalv10015981m	3.29111	0.90517	proline-rich family protein	gi|15239936|ref|NP_196792.1|	Arabidopsis thaliana	6.3795e-29	-	GO:0005739//mitochondrion	GO:0005515//protein binding	-
Thhalv10008705m	3.28131	0.93642	Cytochrome b561	gi|79344744|ref|NP_172926.2|		6.30383e-116	K08360|1|6e-75|279|pop:POPTR_726758|cytochrome b-561	GO:0005739//mitochondrion;GO:0016021//integral to membrane	-	-
Thhalv10014988m	3.27705	0.919669	uncharacterized protein	gi|79326710|ref|NP_001031821.1|	Arabidopsis thaliana	2.1042e-08	-	-	-	-
Thhalv10023372m	3.27631	0.929481	hypothetical protein ARALYDRAFT_315221	gi|297837305|ref|XP_002886534.1|	Arabidopsis lyrata subsp. lyrata	0	K08472|1|0.0|980|aly:ARALYDRAFT_315221|mlo protein	GO:0016021//integral to membrane;GO:0005794//Golgi apparatus;GO:0009506//plasmodesma;GO:0005886//plasma membrane;GO:0005739//mitochondrion	GO:0005516//calmodulin binding	GO:0031348//negative regulation of defense response;GO:0009595//detection of biotic stimulus;GO:0009867//jasmonic acid mediated signaling pathway;GO:0009697//salicylic acid biosynthetic process;GO:0009862//systemic acquired resistance, salicylic acid mediated signaling pathway;GO:0010363//regulation of plant-type hypersensitive response;GO:0010310//regulation of hydrogen peroxide metabolic proces…
Thhalv10000634m	3.26459	0.820014	hypothetical protein ARALYDRAFT_471219	gi|297849442|ref|XP_002892602.1|	Arabidopsis lyrata subsp. lyrata	3.20772e-57	K15744|1|3e-58|222|aly:ARALYDRAFT_471219|zeta-carotene isomerase [EC:5.2.1.12	GO:0009507//chloroplast;GO:0016020//membrane	GO:0090471//9,15,9'-tri-cis-zeta-carotene isomerase activity	GO:0016120//carotene biosynthetic process
Thhalv10012662m	3.2598	0.942119	hypothetical protein ARALYDRAFT_909245	gi|297807305|ref|XP_002871536.1|	Arabidopsis lyrata subsp. lyrata	0	K09955|1|0.0|1529|aly:ARALYDRAFT_909245|hypothetical protein	GO:0005576//extracellular region;GO:0005773//vacuole;GO:0009505//plant-type cell wall	GO:0003824//catalytic activity	GO:0008152//metabolic process
Thhalv10025168m	3.25702	0.871301		-			K09273|1|8e-99|359|ppp:PHYPADRAFT_210318|upstream-binding transcription factor;K10802|4|7e-16|84.3|ath:AT3G51880|high mobility group protein B1	-	-	-
Thhalv10022326m	3.24793	0.903722	late embryogenesis abundant domain-containing protein	gi|15232660|ref|NP_188188.1|	Arabidopsis thaliana	4.35452e-101	K13118|1|1e-06|51.6|cre:CHLREDRAFT_17930|protein DGCR14	GO:0005634//nucleus	-	GO:0009793//embryo development ending in seed dormancy;GO:0010162//seed dormancy process;GO:0009830//cell wall modification involved in abscission
Thhalv10000886m	3.2417	0.935524	6-phosphofructokinase 2	gi|15238818|ref|NP_199592.1|	Arabidopsis thaliana	0	K00850|1|0.0|785|ath:AT5G47810|6-phosphofructokinase [EC:2.7.1.11	GO:0005945//6-phosphofructokinase complex;GO:0009536//plastid	GO:0003872//6-phosphofructokinase activity;GO:0005524//ATP binding	GO:0006002//fructose 6-phosphate metabolic process;GO:0006096//glycolysis;GO:0016310//phosphorylation
Thhalv10013783m	3.23901	0.872449		-			K01177|1|1e-57|223|smo:SELMODRAFT_232533|beta-amylase [EC:3.2.1.2	-	-	-
Thhalv10027874m	3.2379	0.952344		-			-	-	-	-
Thhalv10024788m	3.23042	0.880859		-			K09840|1|9e-30|130|osa:4342424|9-cis-epoxycarotenoid dioxygenase [EC:1.13.11.51	-	-	-
Thhalv10016577m	3.22886	0.9483	UDP-glucoronosyl	gi|297823507|ref|XP_002879636.1|		0	K13691|1|7e-61|233|rcu:RCOM_0100870|pathogen-inducible salicylic acid glucosyltransferase [EC:2.4.1.-;K13692|3|4e-58|224|vvi:100252177|UDP-glucose:(indol-3-yl)acetate beta-D-glucosyltransferase [EC:2.4.1.121	-	GO:0008194//UDP-glycosyltransferase activity;GO:0016758//transferase activity, transferring hexosyl groups	GO:0009873//ethylene mediated signaling pathway;GO:0008152//metabolic process
Thhalv10011041m	3.21644	0.915303		-			-	-	-	-
Thhalv10014943m	3.21416	0.906434	unnamed protein product	gi|312281989|dbj|BAJ33860.1|	Thellungiella halophila	1.26966e-80	K13423|1|2e-24|110|aly:ARALYDRAFT_481938|WRKY transcription factor 25;K13424|5|6e-23|105|aly:ARALYDRAFT_482857|WRKY transcription factor 33	GO:0005634//nucleus	GO:0043565//sequence-specific DNA binding;GO:0003700//sequence-specific DNA binding transcription factor activity	GO:0043620//regulation of DNA-dependent transcription in response to stress;GO:0032107//regulation of response to nutrient levels;GO:0019375//galactolipid biosynthetic process;GO:0042631//cellular response to water deprivation;GO:0048527//lateral root development;GO:0009723//response to ethylene stimulus;GO:0016036//cellular response to phosphate starvation
Thhalv10014554m	3.21178	0.949931		-			K14709|1|2e-25|115|vcn:VOLCADRAFT_104214|solute carrier family 39 (zinc transporter), member 1/2/3	-	-	-
Thhalv10025862m	3.20729	0.921967	hypothetical protein ARALYDRAFT_491962	gi|297799160|ref|XP_002867464.1|	Arabidopsis lyrata subsp. lyrata	1.02569e-121	K09286|1|8e-123|437|aly:ARALYDRAFT_491962|EREBP-like factor	GO:0005737//cytoplasm;GO:0005634//nucleus	GO:0003677//DNA binding;GO:0003700//sequence-specific DNA binding transcription factor activity	GO:0009651//response to salt stress;GO:0006355//regulation of transcription, DNA-dependent;GO:2000070//regulation of response to water deprivation;GO:0010200//response to chitin
Thhalv10013094m	3.19886	0.915832	Chain A, Crystal Structure Of Gh3.12 In Complex With Ampcpp	gi|390981208|pdb|4EWV|A		0	K14487|1|0.0|1003|ath:AT5G13320|auxin responsive GH3 gene family	GO:0005737//cytoplasm;GO:0005634//nucleus	GO:0010279//indole-3-acetic acid amido synthetase activity;GO:0052626//benzoate amino acid synthetase activity;GO:0052627//vanillate amino acid synthetase activity;GO:0052628//4-hydroxybenzoate amino acid synthetase activity;GO:0052625//4-aminobenzoate amino acid synthetase activity	GO:0031348//negative regulation of defense response;GO:0009867//jasmonic acid mediated signaling pathway;GO:0009697//salicylic acid biosynthetic process;GO:0035304//regulation of protein dephosphorylation;GO:0009862//systemic acquired resistance, salicylic acid mediated signaling pathway;GO:0010252//auxin homeostasis;GO:0016046//detection of fungus;GO:0006944//cellular membrane fusion;GO:0009816/…
Thhalv10000844m	3.19537	0.926494	FAD-binding domain-containing protein	gi|297791395|ref|XP_002863582.1|	Arabidopsis lyrata subsp. lyrata	0	K00279|1|2e-08|58.9|smo:SELMODRAFT_98722|cytokinin dehydrogenase [EC:1.5.99.12;K00102|5|7e-07|53.9|olu:OSTLU_46355|D-lactate dehydrogenase (cytochrome) [EC:1.1.2.4	GO:0005618//cell wall;GO:0005737//cytoplasm;GO:0009506//plasmodesma	GO:0050660//flavin adenine dinucleotide binding;GO:0009055//electron carrier activity;GO:0008762//UDP-N-acetylmuramate dehydrogenase activity	GO:0006865//amino acid transport;GO:0007155//cell adhesion;GO:0009793//embryo development ending in seed dormancy;GO:0045010//actin nucleation;GO:0015706//nitrate transport;GO:0010197//polar nucleus fusion;GO:0010090//trichome morphogenesis;GO:0048765//root hair cell differentiation;GO:0010167//response to nitrate;GO:0055114//oxidation-reduction process;GO:0006979//response to oxidative stress;GO…
Thhalv10007466m	3.18892	0.947518	cytochrome P450 71B28	gi|15222177|ref|NP_172768.1|	Arabidopsis thaliana	0	K00517|1|0.0|794|ath:AT1G13090|[EC:1.14.-.-	GO:0005576//extracellular region;GO:0009506//plasmodesma;GO:0005783//endoplasmic reticulum	GO:0020037//heme binding;GO:0009055//electron carrier activity;GO:0016705//oxidoreductase activity, acting on paired donors, with incorporation or reduction of molecular oxygen;GO:0004497//monooxygenase activity;GO:0019825//oxygen binding;GO:0005506//iron ion binding;GO:0010298//dihydrocamalexic acid decarboxylase activity	GO:0031348//negative regulation of defense response;GO:0010286//heat acclimation;GO:0009867//jasmonic acid mediated signaling pathway;GO:0009697//salicylic acid biosynthetic process;GO:0009862//systemic acquired resistance, salicylic acid mediated signaling pathway;GO:0009414//response to water deprivation;GO:0010363//regulation of plant-type hypersensitive response;GO:0030003//cellular cation ho…
Thhalv10018212m	3.18562	0.9554		-			-	-	-	-
Thhalv10017288m	3.18499	0.88773	hypothetical protein ARALYDRAFT_902251	gi|297826657|ref|XP_002881211.1|	Arabidopsis lyrata subsp. lyrata	5.62342e-87	K00676|1|6e-12|68.9|ppp:PHYPADRAFT_104139|ribosomal-protein-alanine N-acetyltransferase [EC:2.3.1.128	GO:0005737//cytoplasm	GO:0008080//N-acetyltransferase activity	GO:0035556//intracellular signal transduction;GO:0009693//ethylene biosynthetic process;GO:0002679//respiratory burst involved in defense response;GO:0010200//response to chitin;GO:0009738//abscisic acid mediated signaling pathway;GO:0050832//defense response to fungus;GO:0009873//ethylene mediated signaling pathway
Thhalv10005374m	3.16676	0.937569	peptidoglycan-binding LysM domain-containing protein	gi|15241722|ref|NP_201021.1|	Arabidopsis thaliana	1.01022e-50	-	GO:0005739//mitochondrion	-	GO:0009627//systemic acquired resistance;GO:0034976//response to endoplasmic reticulum stress;GO:0016998//cell wall macromolecule catabolic process
Thhalv10013537m	3.16082	0.951471		-			K01206|1|6e-95|346|ath:AT1G67830|alpha-L-fucosidase [EC:3.2.1.51;K00514|3|4e-31|134|rcu:RCOM_1428040|zeta-carotene desaturase [EC:1.3.5.6	-	-	-
Thhalv10010970m	3.15676	0.924701	CYP96A8	gi|297852362|ref|XP_002894062.1|	Arabidopsis lyrata subsp. lyrata	0	K00517|1|2e-138|491|ath:AT5G52320|[EC:1.14.-.-;K15405|2|3e-138|490|aly:ARALYDRAFT_474859|cytochrome P450, family 96, subfamily A, polypeptide 15 (midchain alkane hydroxylase);K15402|5|7e-86|316|rcu:RCOM_1376710|cytochrome P450, family 86, subfamily B, polypeptide 1 (fatty acid omega-hydroxylase) [EC:1.14.-.-	GO:0005576//extracellular region;GO:0009507//chloroplast	GO:0046872//metal ion binding;GO:0016491//oxidoreductase activity;GO:0019825//oxygen binding	GO:0042991//transcription factor import into nucleus;GO:0009686//gibberellin biosynthetic process;GO:0009740//gibberellic acid mediated signaling pathway
Thhalv10007302m	3.15282	0.885708	integral membrane transporter family protein	gi|30678917|ref|NP_171951.2|	Arabidopsis thaliana	0	-	GO:0016020//membrane	GO:0005215//transporter activity	GO:0006810//transport
Thhalv10007957m	3.15027	0.947105	O-methyltransferase family protein	gi|15218137|ref|NP_173536.1|	Arabidopsis thaliana	0	K05279|1|4e-88|323|ath:AT5G54160|flavonol 3-O-methyltransferase [EC:2.1.1.76;K13066|5|1e-81|301|pop:POPTR_824484|caffeic acid 3-O-methyltransferase [EC:2.1.1.68	GO:0005634//nucleus;GO:0005829//cytosol	GO:0046983//protein dimerization activity;GO:0008171//O-methyltransferase activity	GO:0042343//indole glucosinolate metabolic process;GO:0009809//lignin biosynthetic process;GO:0032259//methylation
Thhalv10016835m	3.14871	0.933295	esterase	gi|297823825|ref|XP_002879795.1|		1.33775e-174	K06889|1|9e-07|53.1|ath:AT3G47590|	GO:0005737//cytoplasm;GO:0005634//nucleus	GO:0016787//hydrolase activity	GO:0000041//transition metal ion transport
Thhalv10023285m	3.14649	0.80733	S-locus lectin protein kinase-like protein	gi|42562858|ref|NP_176343.2|	Arabidopsis thaliana	0	K04733|1|4e-56|218|smo:SELMODRAFT_159261|interleukin-1 receptor-associated kinase 4 [EC:2.7.11.1;K13418|4|3e-53|208|vvi:100247683|somatic embryogenesis receptor kinase 1 [EC:2.7.10.1 2.7.11.1;K13416|5|5e-53|207|ath:AT4G33430|brassinosteroid insensitive 1-associated receptor kinase 1 [EC:2.7.10.1 2.7.11.1	GO:0005886//plasma membrane	GO:0030246//carbohydrate binding;GO:0004713//protein tyrosine kinase activity;GO:0005524//ATP binding;GO:0004674//protein serine/threonine kinase activity	GO:0048544//recognition of pollen;GO:0006468//protein phosphorylation
Thhalv10003736m	3.14424	0.882698		-			-	-	-	-
Thhalv10015476m	3.14361	0.906641	UDP-glucoronosyl	gi|297811403|ref|XP_002873585.1|		0	K13496|1|1e-60|232|ath:AT2G36780|UDP-glucosyl transferase 73C [EC:2.4.1.-	-	GO:0008194//UDP-glycosyltransferase activity;GO:0016758//transferase activity, transferring hexosyl groups	GO:0008152//metabolic process
Thhalv10004164m	3.13748	0.930951	predicted protein	gi|297808527|ref|XP_002872147.1|	Arabidopsis lyrata subsp. lyrata	0	K07192|1|0.0|710|pop:POPTR_802471|flotillin	GO:0009506//plasmodesma;GO:0005768//endosome;GO:0005774//vacuolar membrane;GO:0005886//plasma membrane	-	GO:0071456//cellular response to hypoxia;GO:0010324//membrane invagination;GO:0010200//response to chitin;GO:0006897//endocytosis;GO:0009873//ethylene mediated signaling pathway
Thhalv10005240m	3.13106	0.954642	unknown	gi|21553394|gb|AAM62487.1|	Arabidopsis thaliana	3.89565e-26	-	-	-	-
Thhalv10018510m	3.12231	0.934283		-			K00924|1|1e-108|392|aly:ARALYDRAFT_491086|[EC:2.7.1.-;K04733|4|1e-98|359|pop:POPTR_878434|interleukin-1 receptor-associated kinase 4 [EC:2.7.11.1	-	-	-
Thhalv10007529m	3.1174	0.938994	mate efflux family protein	gi|297844420|ref|XP_002890091.1|	Arabidopsis lyrata subsp. lyrata	0	K03327|1|0.0|822|aly:ARALYDRAFT_471708|multidrug resistance protein, MATE family	GO:0005886//plasma membrane;GO:0009507//chloroplast	GO:0015238//drug transmembrane transporter activity;GO:0015297//antiporter activity	GO:0006855//drug transmembrane transport
Thhalv10018511m	3.11617	0.874563		-			K02183|1|2e-89|328|vvi:100264980|calmodulin	-	-	-
Thhalv10000263m	3.11414	0.898483	Rossmann-fold NAD(P)-binding domain-containing protein	gi|18400407|ref|NP_565557.1|	Arabidopsis thaliana	9.95443e-156	K09753|1|2e-44|177|sbi:SORBI_07g021680|cinnamoyl-CoA reductase [EC:1.2.1.44	GO:0005634//nucleus	GO:0016621//cinnamoyl-CoA reductase activity;GO:0045552//dihydrokaempferol 4-reductase activity;GO:0050662//coenzyme binding;GO:0000166//nucleotide binding	GO:0009813//flavonoid biosynthetic process;GO:0009744//response to sucrose stimulus;GO:0010224//response to UV-B;GO:0009809//lignin biosynthetic process;GO:0055114//oxidation-reduction process;GO:0080167//response to karrikin
Thhalv10001073m	3.10726	0.945037	hypothetical protein SELMODRAFT_449338	gi|302825213|ref|XP_002994238.1|	Selaginella moellendorffii	2.56416e-11	K13195|1|8e-11|66.6|pop:POPTR_712972|cold-inducible RNA-binding protein;K12741|4|1e-09|62.8|ath:AT5G40490|heterogeneous nuclear ribonucleoprotein A1/A3	GO:0016023//cytoplasmic membrane-bounded vesicle;GO:0009570//chloroplast stroma;GO:0009534//chloroplast thylakoid	GO:0008266//poly(U) RNA binding	GO:0042221//response to chemical stimulus;GO:0009631//cold acclimation;GO:0044699;GO:0043489//RNA stabilization;GO:0008380//RNA splicing;GO:0007623//circadian rhythm
Thhalv10013057m	3.10253	0.953424	NADP-malic enzyme 2	gi|297807205|ref|XP_002871486.1|	Arabidopsis lyrata subsp. lyrata	0	K00029|1|0.0|1122|aly:ARALYDRAFT_488005|malate dehydrogenase (oxaloacetate-decarboxylating)(NADP+) [EC:1.1.1.40	GO:0005774//vacuolar membrane;GO:0048046//apoplast;GO:0009507//chloroplast;GO:0005618//cell wall;GO:0005829//cytosol;GO:0009506//plasmodesma;GO:0005886//plasma membrane	GO:0008270//zinc ion binding;GO:0051287//NAD binding;GO:0050897//cobalt ion binding;GO:0016619//malate dehydrogenase (oxaloacetate-decarboxylating) activity;GO:0016652//oxidoreductase activity, acting on NAD(P)H, NAD(P) as acceptor;GO:0004473//malate dehydrogenase (oxaloacetate-decarboxylating) (NADP+) activity;GO:0042803//protein homodimerization activity	GO:0007010//cytoskeleton organization;GO:0006094//gluconeogenesis;GO:0051289//protein homotetramerization;GO:0009827//plant-type cell wall modification;GO:0010363//regulation of plant-type hypersensitive response;GO:0010498//proteasomal protein catabolic process;GO:0006612//protein targeting to membrane;GO:0048767//root hair elongation;GO:0006108//malate metabolic process;GO:0009051//pentose-phos…
Thhalv10004977m	3.09403	0.924586	zinc finger AN1 domain-containing stress-associated protein 12	gi|15232930|ref|NP_189461.1|	Arabidopsis thaliana	1.0084e-99	-	GO:0005634//nucleus	GO:0008270//zinc ion binding	GO:0010363//regulation of plant-type hypersensitive response;GO:0009414//response to water deprivation;GO:0009867//jasmonic acid mediated signaling pathway;GO:0010286//heat acclimation;GO:0009611//response to wounding;GO:0042538//hyperosmotic salinity response;GO:0009733//response to auxin stimulus;GO:0010200//response to chitin;GO:0006612//protein targeting to membrane;GO:0009863//salicylic acid…
Thhalv10018538m	3.09099	0.952367		-			K14963|1|4e-15|81.6|bdi:100832822|COMPASS component SWD3	-	-	-
Thhalv10024859m	3.08637	0.932054		-			-	-	-	-
Thhalv10011469m	3.08308	0.925712	hypothetical protein ARALYDRAFT_892136	gi|297847532|ref|XP_002891647.1|	Arabidopsis lyrata subsp. lyrata	0	K14696|1|0.0|800|aly:ARALYDRAFT_892136|solute carrier family 30 (zinc transporter), member 9	GO:0016021//integral to membrane	GO:0015562//efflux transmembrane transporter activity;GO:0008324//cation transmembrane transporter activity	GO:0006812//cation transport;GO:0055085//transmembrane transport
Thhalv10012262m	3.08195	0.934903	uncharacterized protein	gi|42571841|ref|NP_974011.1|	Arabidopsis thaliana	3.28882e-33	-	GO:0005576//extracellular region	-	-
Thhalv10019262m	3.07875	0.945611	universal stress protein family protein	gi|297841541|ref|XP_002888652.1|	Arabidopsis lyrata subsp. lyrata	3.05284e-71	-	GO:0005737//cytoplasm	-	GO:0006950//response to stress;GO:0002238//response to molecule of fungal origin
Thhalv10026806m	3.07866	0.899219		-			-	-	-	-
Thhalv10017305m	3.07787	0.949081	CASP-like protein ARALYDRAFT_903205	gi|391358731|sp|D7LD60.1|CSPLK_ARALL		2.98061e-82	-	GO:0009507//chloroplast;GO:0016020//membrane	-	GO:0043090//amino acid import;GO:0006888//ER to Golgi vesicle-mediated transport
Thhalv10025224m	3.07426	0.950965		-			K14497|1|0.0|764|ath:AT4G26080|protein phosphatase 2C [EC:3.1.3.16	-	-	-
Thhalv10021500m	3.0614	0.887891	non-race specific disease resistance 1	gi|149939419|gb|ABR45916.1|	Arabidopsis thaliana	6.63432e-92	-	GO:0046658//anchored to plasma membrane	GO:0004871//signal transducer activity;GO:0005515//protein binding	GO:0009626//plant-type hypersensitive response;GO:0009817//defense response to fungus, incompatible interaction;GO:0010942//positive regulation of cell death;GO:0009816//defense response to bacterium, incompatible interaction
Thhalv10007686m	3.05922	0.896484	predicted protein	gi|297843944|ref|XP_002889853.1|	Arabidopsis lyrata subsp. lyrata	0	-	GO:0005739//mitochondrion	GO:0016757//transferase activity, transferring glycosyl groups	-
Thhalv10013815m	3.05188	0.907422		-			K05283|1|4e-10|64.3|aly:ARALYDRAFT_354960|phosphatidylinositol glycan, class W [EC:2.3.-.-;K11982|2|1e-09|62.8|zma:100383341|E3 ubiquitin-protein ligase RNF115/126 [EC:6.3.2.19;K13148|4|3e-09|61.2|vvi:100261060|integrator complex subunit 11 [EC:3.1.27.-	-	-	-
Thhalv10024176m	3.0517	0.93233	hypothetical protein ARALYDRAFT_355042	gi|297800398|ref|XP_002868083.1|	Arabidopsis lyrata subsp. lyrata	0	-	GO:0009506//plasmodesma;GO:0005773//vacuole;GO:0005794//Golgi apparatus;GO:0005886//plasma membrane	GO:0005543//phospholipid binding	GO:0010090//trichome morphogenesis;GO:0071555//cell wall organization;GO:0007155//cell adhesion;GO:0048765//root hair cell differentiation;GO:0045010//actin nucleation
Thhalv10019399m	3.05037	0.954779	Defensin-like protein 3; AltName: Full=Cysteine-rich antifungal protein 3; Short=AFP3; Flags: Precursor	gi|11386640|sp|Q39313.1|DEF3_BRANA		7.38056e-39	-	GO:0005576//extracellular region;GO:0005618//cell wall	-	GO:0009625//response to insect;GO:0009751//response to salicylic acid stimulus;GO:0009861//jasmonic acid and ethylene-dependent systemic resistance;GO:0009753//response to jasmonic acid stimulus;GO:0009723//response to ethylene stimulus
Thhalv10014897m	3.03526	0.951241	LEA-like protein	gi|166359608|gb|ABY86896.1|	Eutrema halophilum	2.78138e-89	-	-	-	GO:0009793//embryo development ending in seed dormancy;GO:0009414//response to water deprivation;GO:0006970//response to osmotic stress;GO:0009409//response to cold
Thhalv10011909m	3.02068	0.863511	hypothetical protein ARALYDRAFT_473969	gi|297847088|ref|XP_002891425.1|	Arabidopsis lyrata subsp. lyrata	3.68487e-37	-	-	-	-
Thhalv10019067m	3.01113	0.940602	unnamed protein product	gi|312282733|dbj|BAJ34232.1|	Thellungiella halophila	2.08085e-141	-	GO:0005739//mitochondrion	-	GO:0010286//heat acclimation
Thhalv10026158m	3.00792	0.918957	hypothetical protein ARALYDRAFT_492419	gi|297803680|ref|XP_002869724.1|	Arabidopsis lyrata subsp. lyrata	1.04424e-100	-	GO:0005739//mitochondrion;GO:0005783//endoplasmic reticulum	-	-
Thhalv10008264m	3.00477	0.861719	hypothetical protein ARALYDRAFT_472459	gi|297845240|ref|XP_002890501.1|	Arabidopsis lyrata subsp. lyrata	1.24913e-128	-	GO:0005634//nucleus;GO:0005886//plasma membrane	-	-
Thhalv10018781m	3.00119	0.95216		-			K08241|1|2e-33|141|aly:ARALYDRAFT_472188|jasmonate O-methyltransferase [EC:2.1.1.141	-	-	-
Thhalv10010703m	2.99641	0.923667	hypothetical protein ARALYDRAFT_486031	gi|297816914|ref|XP_002876340.1|	Arabidopsis lyrata subsp. lyrata	2.86557e-105	-	GO:0005739//mitochondrion	-	GO:0009970//cellular response to sulfate starvation
Thhalv10000152m	2.98524	0.948208	hypothetical protein ARALYDRAFT_900693	gi|297821469|ref|XP_002878617.1|	Arabidopsis lyrata subsp. lyrata	0	K14652|1|0.0|833|aly:ARALYDRAFT_900693|3,4-dihydroxy 2-butanone 4-phosphate synthase / GTP cyclohydrolase II [EC:4.1.99.12 3.5.4.25	GO:0009570//chloroplast stroma;GO:0016020//membrane	GO:0003935//GTP cyclohydrolase II activity;GO:0008686//3,4-dihydroxy-2-butanone-4-phosphate synthase activity	GO:0048767//root hair elongation;GO:0007623//circadian rhythm;GO:0009231//riboflavin biosynthetic process
Thhalv10015302m	2.98508	0.926999	sulfotransferase 2A	gi|18415376|ref|NP_568177.1|	Arabidopsis thaliana	5.61426e-179	K11821|1|1e-68|258|aly:ARALYDRAFT_895283|desulfoglucosinolate sulfotransferase A/B/C [EC:2.8.2.-;K01014|3|7e-10|63.2|olu:OSTLU_32551|aryl sulfotransferase [EC:2.8.2.1	GO:0009507//chloroplast	GO:0004027//alcohol sulfotransferase activity;GO:0080131//hydroxyjasmonate sulfotransferase activity	GO:0009695//jasmonic acid biosynthetic process;GO:0009611//response to wounding;GO:0009867//jasmonic acid mediated signaling pathway
Thhalv10021660m	2.98069	0.937408	predicted protein	gi|297835262|ref|XP_002885513.1|	Arabidopsis lyrata subsp. lyrata	1.27874e-76	-	GO:0031225//anchored to membrane;GO:0005886//plasma membrane	GO:0008289//lipid binding	GO:0010167//response to nitrate;GO:0006869//lipid transport;GO:0015706//nitrate transport
Thhalv10026754m	2.98004	0.918658		-			-	-	-	-
Thhalv10017258m	2.97507	0.929481	ethylene-responsive transcription factor ERF038	gi|15227471|ref|NP_181113.1|	Arabidopsis thaliana	6.36896e-87	K09286|1|1e-40|165|vvi:100252531|EREBP-like factor	GO:0009536//plastid;GO:0005634//nucleus	GO:0003677//DNA binding;GO:0003700//sequence-specific DNA binding transcription factor activity	GO:0006355//regulation of transcription, DNA-dependent;GO:0009834//secondary cell wall biogenesis;GO:0009793//embryo development ending in seed dormancy
Thhalv10010532m	2.9738	0.947403	hypothetical protein ARALYDRAFT_485817	gi|297816726|ref|XP_002876246.1|	Arabidopsis lyrata subsp. lyrata	1.96205e-92	-	GO:0046658//anchored to plasma membrane;GO:0009506//plasmodesma;GO:0005634//nucleus	-	-
Thhalv10003980m	2.96282	0.95046	sugar transport protein 13	gi|15240313|ref|NP_198006.1|	Arabidopsis thaliana	0	K08150|1|4e-55|214|vvi:100268023|MFS transporter, SP family, solute carrier family 2 (myo-inositol transporter), member 13	GO:0016021//integral to membrane;GO:0009506//plasmodesma;GO:0005737//cytoplasm;GO:0005886//plasma membrane	GO:0005358//high-affinity hydrogen:glucose symporter activity;GO:0032440//2-alkenal reductase [NAD(P) activity	GO:0055085//transmembrane transport;GO:0015749//monosaccharide transport;GO:0055114//oxidation-reduction process;GO:0009414//response to water deprivation;GO:0009651//response to salt stress;GO:0043090//amino acid import;GO:0009737//response to abscisic acid stimulus
Thhalv10004832m	2.96118	0.907031	26S proteasome non-ATPase regulatory subunit 10	gi|30678058|ref|NP_178442.2|	Arabidopsis thaliana	3.23962e-111	K06694|1|3e-112|403|ath:AT2G03430|26S proteasome non-ATPase regulatory subunit 10	GO:0005618//cell wall;GO:0000502//proteasome complex	-	GO:0051788//response to misfolded protein;GO:0043247//telomere maintenance in response to DNA damage;GO:0010332//response to gamma radiation;GO:0007131//reciprocal meiotic recombination;GO:0043161//proteasomal ubiquitin-dependent protein catabolic process;GO:0032504//multicellular organism reproduction;GO:0045132//meiotic chromosome segregation;GO:0000724//double-strand break repair via homologou…
Thhalv10016544m	2.95788	0.943681	unnamed protein product	gi|312281701|dbj|BAJ33716.1|	Thellungiella halophila	0	K00487|1|0.0|939|aly:ARALYDRAFT_481961|trans-cinnamate 4-monooxygenase [EC:1.14.13.11	GO:0009506//plasmodesma;GO:0009505//plant-type cell wall;GO:0005774//vacuolar membrane;GO:0005576//extracellular region;GO:0005794//Golgi apparatus;GO:0005783//endoplasmic reticulum;GO:0005886//plasma membrane	GO:0042802//identical protein binding;GO:0009055//electron carrier activity;GO:0020037//heme binding;GO:0016710//trans-cinnamate 4-monooxygenase activity;GO:0005506//iron ion binding	GO:0009805//coumarin biosynthetic process;GO:0055114//oxidation-reduction process;GO:0009416//response to light stimulus;GO:0009611//response to wounding;GO:0040007//growth;GO:0009963//positive regulation of flavonoid biosynthetic process;GO:0009808//lignin metabolic process;GO:0009555//pollen development;GO:0080167//response to karrikin
Thhalv10019315m	2.95029	0.94375	uncharacterized protein	gi|15227416|ref|NP_181704.1|	Arabidopsis thaliana	3.46758e-43	-	GO:0005737//cytoplasm;GO:0005634//nucleus	-	GO:0009061//anaerobic respiration
Thhalv10010386m	2.94702	0.941475	proline transporter 2	gi|15228183|ref|NP_191133.1|	Arabidopsis thaliana	0	K15015|1|4e-11|68.2|bdi:100822506|solute carrier family 32 (vesicular inhibitory amino acid transporter);K14209|2|9e-10|63.5|zma:100216823|solute carrier family 36 (proton-coupled amino acid transporter)	GO:0005886//plasma membrane;GO:0016021//integral to membrane	GO:0015193//L-proline transmembrane transporter activity	GO:0043090//amino acid import;GO:0035524//proline transmembrane transport
Thhalv10025915m	2.94697	0.951241	hypothetical protein ARALYDRAFT_492200	gi|297799390|ref|XP_002867579.1|	Arabidopsis lyrata subsp. lyrata	5.32852e-121	-	-	-	GO:0070838//divalent metal ion transport;GO:0030003//cellular cation homeostasis
Thhalv10021125m	2.94678	0.853056	NAC domain containing protein 46	gi|15229219|ref|NP_187056.1|	Arabidopsis thaliana	6.05343e-164	-	GO:0005737//cytoplasm;GO:0005634//nucleus	GO:0003677//DNA binding;GO:0003700//sequence-specific DNA binding transcription factor activity	GO:0010286//heat acclimation;GO:0006355//regulation of transcription, DNA-dependent;GO:0007275//multicellular organismal development
Thhalv10011654m	2.94562	0.941016	S-adenosylmethionine-dependent methyltransferase domain-containing protein	gi|334183341|ref|NP_001185239.1|	Arabidopsis thaliana	3.09556e-170	-	GO:0005829//cytosol	GO:0008168//methyltransferase activity	GO:0035556//intracellular signal transduction;GO:0032259//methylation;GO:0009723//response to ethylene stimulus;GO:0009651//response to salt stress;GO:0009738//abscisic acid mediated signaling pathway
Thhalv10014000m	2.93675	0.942394		-			K00847|1|0.0|636|ath:AT5G51830|fructokinase [EC:2.7.1.4	-	-	-
Thhalv10025100m	2.93383	0.913557		-			K01184|1|2e-28|125|aly:ARALYDRAFT_479028|polygalacturonase [EC:3.2.1.15	-	-	-
Thhalv10025806m	2.93346	0.913074	WRKY28-1 transcription factor	gi|206574960|gb|ACI14393.1|	Brassica napus	1.25281e-148	K13424|1|1e-30|132|pop:POPTR_577093|WRKY transcription factor 33	GO:0005634//nucleus	GO:0043565//sequence-specific DNA binding;GO:0003700//sequence-specific DNA binding transcription factor activity	GO:0042742//defense response to bacterium;GO:0006355//regulation of transcription, DNA-dependent;GO:0070301//cellular response to hydrogen peroxide;GO:0009737//response to abscisic acid stimulus;GO:0010583//response to cyclopentenone;GO:0009407//toxin catabolic process;GO:0050832//defense response to fungus;GO:0006865//amino acid transport
Thhalv10003678m	2.9288	0.950046		-			K15920|1|0.0|1464|aly:ARALYDRAFT_496670|beta-D-xylosidase 4 [EC:3.2.1.37	-	-	-
Thhalv10013010m	2.92685	0.94784	pyruvate decarboxylase-2	gi|297796369|ref|XP_002866069.1|	Arabidopsis lyrata subsp. lyrata	0	K01568|1|0.0|1184|aly:ARALYDRAFT_495579|pyruvate decarboxylase [EC:4.1.1.1	GO:0005829//cytosol;GO:0009507//chloroplast;GO:0016020//membrane	GO:0030976//thiamine pyrophosphate binding;GO:0016740//transferase activity;GO:0000287//magnesium ion binding;GO:0004737//pyruvate decarboxylase activity	GO:0001666//response to hypoxia;GO:0009862//systemic acquired resistance, salicylic acid mediated signaling pathway;GO:0010498//proteasomal protein catabolic process;GO:0007010//cytoskeleton organization;GO:0006094//gluconeogenesis;GO:0010310//regulation of hydrogen peroxide metabolic process
Thhalv10001593m	2.92425	0.805147		-			K13070|1|5e-65|245|osa:4335093|momilactone-A synthase [EC:1.1.1.295;K09841|2|9e-59|224|rcu:RCOM_0472100|xanthoxin dehydrogenase [EC:1.1.1.288	-	-	-
Thhalv10014876m	2.9215	0.900023	zinc finger family protein	gi|297810207|ref|XP_002872987.1|	Arabidopsis lyrata subsp. lyrata	1.76524e-77	K05283|1|6e-15|78.2|aly:ARALYDRAFT_354960|phosphatidylinositol glycan, class W [EC:2.3.-.-;K11982|2|1e-10|63.9|zma:100383341|E3 ubiquitin-protein ligase RNF115/126 [EC:6.3.2.19;K15692|4|4e-10|62.0|smo:SELMODRAFT_66937|E3 ubiquitin-protein ligase RNF13 [EC:6.3.2.19	-	GO:0008270//zinc ion binding	-
Thhalv10025066m	2.91711	0.922771		-			-	-	-	-
Thhalv10007740m	2.91049	0.903608	hypothetical protein ARALYDRAFT_890616	gi|297846004|ref|XP_002890883.1|	Arabidopsis lyrata subsp. lyrata	0	K12448|1|0.0|826|aly:ARALYDRAFT_890616|UDP-arabinose 4-epimerase [EC:5.1.3.5	GO:0005794//Golgi apparatus	GO:0050373//UDP-arabinose 4-epimerase activity;GO:0000166//nucleotide binding;GO:0003978//UDP-glucose 4-epimerase activity;GO:0050662//coenzyme binding	GO:0052542//defense response by callose deposition;GO:0006012//galactose metabolic process;GO:0035556//intracellular signal transduction;GO:0009738//abscisic acid mediated signaling pathway;GO:0009723//response to ethylene stimulus;GO:0009225//nucleotide-sugar metabolic process;GO:0009832//plant-type cell wall biogenesis;GO:0019567//arabinose biosynthetic process
Thhalv10011857m	2.90854	0.900391	uncharacterized protein	gi|42570094|ref|NP_683424.2|	Arabidopsis thaliana	4.4633e-59	-	GO:0005576//extracellular region;GO:0009507//chloroplast	-	GO:0009646//response to absence of light
Thhalv10025610m	2.90789	0.935041	UDP-D-glucose	gi|297803740|ref|XP_002869754.1|		0	K01784|1|0.0|691|aly:ARALYDRAFT_492472|UDP-glucose 4-epimerase [EC:5.1.3.2	GO:0005829//cytosol;GO:0005795//Golgi stack;GO:0005886//plasma membrane	GO:0046983//protein dimerization activity;GO:0000166//nucleotide binding;GO:0003978//UDP-glucose 4-epimerase activity;GO:0050662//coenzyme binding	GO:0006012//galactose metabolic process;GO:0010053//root epidermal cell differentiation;GO:0010306//rhamnogalacturonan II biosynthetic process;GO:0010246//rhamnogalacturonan I biosynthetic process;GO:0009969//xyloglucan biosynthetic process;GO:0006950//response to stress
Thhalv10028225m	2.90786	0.806135	PR5-like receptor kinase	gi|15240873|ref|NP_198644.1|	Arabidopsis thaliana	0	K04733|1|8e-43|173|smo:SELMODRAFT_230241|interleukin-1 receptor-associated kinase 4 [EC:2.7.11.1;K13417|3|7e-40|163|ath:AT2G13790|somatic embryogenesis receptor kinase 4 [EC:2.7.10.1 2.7.11.1	GO:0009506//plasmodesma;GO:0005886//plasma membrane	GO:0008889//glycerophosphodiester phosphodiesterase activity;GO:0005524//ATP binding;GO:0004675//transmembrane receptor protein serine/threonine kinase activity	GO:0006952//defense response;GO:0016556//mRNA modification;GO:0006468//protein phosphorylation;GO:0009620//response to fungus;GO:0006071//glycerol metabolic process;GO:0000023//maltose metabolic process;GO:0019252//starch biosynthetic process;GO:0009691//cytokinin biosynthetic process
Thhalv10025231m	2.90021	0.911397		-			-	-	-	-
Thhalv10018966m	2.89927	0.947403		-			-	-	-	-
Thhalv10007673m	2.89847	0.919968	zinc finger (B-box type) family protein	gi|297851244|ref|XP_002893503.1|	Arabidopsis lyrata subsp. lyrata	0	K12135|1|1e-15|82.8|ath:AT5G15840|zinc finger protein CONSTANS;K12128|5|7e-08|57.4|ath:AT2G46790|pseudo-response regulator 9	GO:0005634//nucleus	GO:0003700//sequence-specific DNA binding transcription factor activity;GO:0008270//zinc ion binding	GO:0007623//circadian rhythm;GO:0006355//regulation of transcription, DNA-dependent
Thhalv10022882m	2.89604	0.92114	histone H1-3	gi|15227957|ref|NP_179396.1|	Arabidopsis thaliana	2.45382e-52	K11275|1|2e-53|207|ath:AT2G18050|histone H1/5	GO:0000786//nucleosome;GO:0005634//nucleus	GO:0031492//nucleosomal DNA binding	GO:0009414//response to water deprivation;GO:0006334//nucleosome assembly
Thhalv10005844m	2.89235	0.837385	dynamin-related protein 1B	gi|30695480|ref|NP_191735.2|	Arabidopsis thaliana	0	K01528|1|1e-87|322|smo:SELMODRAFT_119205|dynamin GTPase [EC:3.6.5.5	GO:0005773//vacuole;GO:0005874//microtubule;GO:0009504//cell plate;GO:0009535//chloroplast thylakoid membrane;GO:0005886//plasma membrane	GO:0005525//GTP binding;GO:0030276//clathrin binding;GO:0003924//GTPase activity	GO:0009793//embryo development ending in seed dormancy;GO:0006184//GTP catabolic process;GO:0010051//xylem and phloem pattern formation;GO:0009920//cell plate formation involved in plant-type cell wall biogenesis;GO:0048488//synaptic vesicle endocytosis;GO:0010091//trichome branching
Thhalv10019258m	2.8875	0.94375	hypothetical protein ARALYDRAFT_476499	gi|297839227|ref|XP_002887495.1|	Arabidopsis lyrata subsp. lyrata	4.14113e-72	K13448|1|1e-71|268|ath:AT1G73630|calcium-binding protein CML	GO:0005773//vacuole;GO:0005634//nucleus;GO:0005886//plasma membrane	GO:0005509//calcium ion binding	-
Thhalv10004863m	2.88459	0.927229	ribonuclease, RNS1	gi|297814600|ref|XP_002875183.1|	Arabidopsis lyrata subsp. lyrata	6.55625e-129	K01166|1|5e-130|461|aly:ARALYDRAFT_346793|ribonuclease T2 [EC:3.1.27.1	GO:0005618//cell wall;GO:0005615//extracellular space;GO:0005886//plasma membrane	GO:0003723//RNA binding;GO:0033897//ribonuclease T2 activity	GO:0090305//nucleic acid phosphodiester bond hydrolysis;GO:0009867//jasmonic acid mediated signaling pathway;GO:0009651//response to salt stress;GO:0009718//anthocyanin-containing compound biosynthetic process;GO:0009611//response to wounding;GO:0015824//proline transport;GO:0007568//aging;GO:0016036//cellular response to phosphate starvation
Thhalv10021568m	2.87305	0.930584	VQ motif-containing protein	gi|18403283|ref|NP_566699.1|	Arabidopsis thaliana	6.0418e-88	-	GO:0005634//nucleus	-	GO:0010363//regulation of plant-type hypersensitive response;GO:0051707//response to other organism;GO:0009693//ethylene biosynthetic process;GO:0009414//response to water deprivation;GO:0042538//hyperosmotic salinity response;GO:0006612//protein targeting to membrane;GO:0009737//response to abscisic acid stimulus;GO:0043069//negative regulation of programmed cell death;GO:0009863//salicylic acid…
Thhalv10026734m	2.87212	0.943222		-			-	-	-	-
Thhalv10001440m	2.86937	0.945772		-			K13691|1|0.0|792|aly:ARALYDRAFT_483498|pathogen-inducible salicylic acid glucosyltransferase [EC:2.4.1.-	-	-	-
Thhalv10026316m	2.86781	0.885087	xyloglucan:xyloglucosyl transferase	gi|15234083|ref|NP_193634.1|	Arabidopsis thaliana	5.72057e-91	K08235|1|5e-92|334|ath:AT4G18990|xyloglucan:xyloglucosyl transferase [EC:2.4.1.207	GO:0048046//apoplast;GO:0005618//cell wall	GO:0004553//hydrolase activity, hydrolyzing O-glycosyl compounds;GO:0016762//xyloglucan:xyloglucosyl transferase activity	GO:0006073//cellular glucan metabolic process
Thhalv10018350m	2.86309	0.946071		-			-	-	-	-
Thhalv10023719m	2.85808	0.88063	uncharacterized protein	gi|18406291|ref|NP_564733.1|	Arabidopsis thaliana	2.43776e-73	-	GO:0005739//mitochondrion;GO:0005886//plasma membrane	-	-
Thhalv10011676m	2.85568	0.932468	ANAC019	gi|297853056|ref|XP_002894409.1|	Arabidopsis lyrata subsp. lyrata	3.31501e-164	-	GO:0005634//nucleus	GO:0046982//protein heterodimerization activity;GO:0003677//DNA binding;GO:0003700//sequence-specific DNA binding transcription factor activity	GO:0031348//negative regulation of defense response;GO:0010286//heat acclimation;GO:0009611//response to wounding;GO:0009867//jasmonic acid mediated signaling pathway;GO:0009862//systemic acquired resistance, salicylic acid mediated signaling pathway;GO:0009414//response to water deprivation;GO:0010363//regulation of plant-type hypersensitive response;GO:0006612//protein targeting to membrane;GO:…
Thhalv10015050m	2.85529	0.911604	hypothetical protein ARALYDRAFT_495134	gi|297795871|ref|XP_002865820.1|	Arabidopsis lyrata subsp. lyrata	1.047e-57	-	GO:0005739//mitochondrion;GO:0009507//chloroplast;GO:0016020//membrane	-	GO:0009269//response to desiccation;GO:0009409//response to cold;GO:0009908//flower development;GO:0042538//hyperosmotic salinity response;GO:0010507//negative regulation of autophagy;GO:0009737//response to abscisic acid stimulus;GO:0009555//pollen development
Thhalv10009167m	2.85515	0.949035	hypothetical protein ARALYDRAFT_472509	gi|297845290|ref|XP_002890526.1|	Arabidopsis lyrata subsp. lyrata	1.25558e-50	-	GO:0005576//extracellular region	-	GO:0009739//response to gibberellin stimulus
Thhalv10027405m	2.85499	0.894233		-			K09286|1|2e-103|373|ath:AT4G25490|EREBP-like factor	-	-	-
Thhalv10018877m	2.8513	0.94398		-			K09285|1|5e-139|492|ath:AT1G79700|AP2-like factor, ANT lineage	-	-	-
Thhalv10025577m	2.8509	0.926769	oxidoreductase	gi|297803592|ref|XP_002869680.1|	Arabidopsis lyrata subsp. lyrata	6.95595e-166	K05277|1|4e-48|191|pop:POPTR_646527|leucoanthocyanidin dioxygenase [EC:1.14.11.19;K05278|2|8e-48|189|rcu:RCOM_1031440|flavonol synthase [EC:1.14.11.23;K04124|3|2e-47|188|pop:POPTR_548646|gibberellin 3-beta-dioxygenase [EC:1.14.11.15;K06892|4|3e-47|187|pop:POPTR_550478|	GO:0005737//cytoplasm	GO:0016682//oxidoreductase activity, acting on diphenols and related substances as donors, oxygen as acceptor;GO:0016706//oxidoreductase activity, acting on paired donors, with incorporation or reduction of molecular oxygen, 2-oxoglutarate as one donor, and incorporation of one atom each of oxygen into both donors;GO:0005506//iron ion binding	GO:0009813//flavonoid biosynthetic process;GO:0009793//embryo development ending in seed dormancy;GO:0010260//organ senescence;GO:0009740//gibberellic acid mediated signaling pathway;GO:0009830//cell wall modification involved in abscission;GO:0009845//seed germination;GO:0009737//response to abscisic acid stimulus;GO:0055114//oxidation-reduction process;GO:0009686//gibberellin biosynthetic proce…
Thhalv10006565m	2.84337	0.922817	alpha-glucan water dikinase 1	gi|18391200|ref|NP_563877.1|	Arabidopsis thaliana	0	K08244|1|0.0|2539|ath:AT1G10760|alpha-glucan, water dikinase [EC:2.7.9.4	GO:0005739//mitochondrion;GO:0009941//chloroplast envelope;GO:0009570//chloroplast stroma	GO:0004673//protein histidine kinase activity;GO:0005524//ATP binding;GO:0050521//alpha-glucan, water dikinase activity;GO:0005515//protein binding	GO:0009610//response to symbiotic fungus;GO:0005983//starch catabolic process;GO:0007623//circadian rhythm;GO:0009631//cold acclimation;GO:0019252//starch biosynthetic process;GO:0016310//phosphorylation
Thhalv10013156m	2.84031	0.903791	proton-dependent oligopeptide transport family protein	gi|297811629|ref|XP_002873698.1|	Arabidopsis lyrata subsp. lyrata	0	K14638|1|8e-90|329|mtr:MTR_4g015080|solute carrier family 15 (peptide/histidine transporter), member 3/4	GO:0016023//cytoplasmic membrane-bounded vesicle;GO:0005886//plasma membrane	GO:0015171//amino acid transmembrane transporter activity	GO:0009624//response to nematode;GO:0006857//oligopeptide transport
Thhalv10011683m	2.83838	0.890418	endonuclease	gi|297852340|ref|XP_002894051.1|		2.78899e-160	K01099|1|3e-16|84.0|ota:Ot04g02290|phosphatidylinositol-bisphosphatase [EC:3.1.3.36	GO:0005737//cytoplasm	GO:0004527//exonuclease activity;GO:0004519//endonuclease activity;GO:0004439//phosphatidylinositol-4,5-bisphosphate 5-phosphatase activity;GO:0034485//phosphatidylinositol-3,4,5-trisphosphate 5-phosphatase activity;GO:0043813//phosphatidylinositol-3,5-bisphosphate 5-phosphatase activity	GO:0046854//phosphatidylinositol phosphorylation;GO:0009753//response to jasmonic acid stimulus;GO:0046856//phosphatidylinositol dephosphorylation;GO:0009733//response to auxin stimulus;GO:0009737//response to abscisic acid stimulus
Thhalv10007557m	2.83613	0.948943	dimethylaniline monooxygenase (N-oxide forming)	gi|15221248|ref|NP_172684.1|	Arabidopsis thaliana	0	K00485|1|0.0|880|ath:AT1G12200|dimethylaniline monooxygenase (N-oxide forming) [EC:1.14.13.8;K11816|5|2e-14|79.0|osa:4334994|YUCCA family monooxygenase [EC:1.14.13.-	GO:0031227//intrinsic to endoplasmic reticulum membrane;GO:0005773//vacuole;GO:0005634//nucleus	GO:0004383//guanylate cyclase activity;GO:0080107//8-methylthiopropyl glucosinolate S-oxygenase activity;GO:0009055//electron carrier activity;GO:0070026//nitric oxide binding;GO:0019825//oxygen binding;GO:0050660//flavin adenine dinucleotide binding;GO:0050661//NADP binding;GO:0004499//N,N-dimethylaniline monooxygenase activity	GO:0055114//oxidation-reduction process;GO:0019761//glucosinolate biosynthetic process;GO:0050832//defense response to fungus
Thhalv10003845m	2.83326	0.911075		-			-	-	-	-
Thhalv10009112m	2.83216	0.836512	thioredoxin-like protein CXXS1	gi|15220418|ref|NP_172620.1|	Arabidopsis thaliana	4.95535e-54	K03671|1|5e-20|95.5|pop:POPTR_819244|thioredoxin 1	GO:0005829//cytosol	GO:0009055//electron carrier activity;GO:0003756//protein disulfide isomerase activity;GO:0015035//protein disulfide oxidoreductase activity	GO:0006457//protein folding;GO:0045454//cell redox homeostasis;GO:0006662//glycerol ether metabolic process;GO:0006661//phosphatidylinositol biosynthetic process;GO:0080058//protein deglutathionylation
Thhalv10003716m	2.823	0.933709		-			-	-	-	-
Thhalv10026996m	2.81961	0.821324		-			K01534|1|0.0|1333|aly:ARALYDRAFT_657041|Cd2+/Zn2+-exporting ATPase [EC:3.6.3.3 3.6.3.5	-	-	-
Thhalv10024781m	2.81476	0.941567		-			K00681|1|0.0|1036|ath:AT4G39640|gamma-glutamyltranspeptidase [EC:2.3.2.2	-	-	-
Thhalv10016436m	2.81215	0.906434	MLO-like protein 12	gi|18404979|ref|NP_565902.1|	Arabidopsis thaliana	0	K08472|1|0.0|1110|ath:AT2G39200|mlo protein	GO:0016021//integral to membrane;GO:0005794//Golgi apparatus;GO:0009506//plasmodesma;GO:0005886//plasma membrane;GO:0005739//mitochondrion	GO:0005516//calmodulin binding	GO:0031348//negative regulation of defense response;GO:0009595//detection of biotic stimulus;GO:0009867//jasmonic acid mediated signaling pathway;GO:0009697//salicylic acid biosynthetic process;GO:0009862//systemic acquired resistance, salicylic acid mediated signaling pathway;GO:0010363//regulation of plant-type hypersensitive response;GO:0010310//regulation of hydrogen peroxide metabolic proces…
Thhalv10003681m	2.81128	0.949357		-			K05349|1|0.0|1075|vvi:100252178|beta-glucosidase [EC:3.2.1.21	-	-	-
Thhalv10008322m	2.80855	0.904021	unknown	gi|21593266|gb|AAM65215.1|	Arabidopsis thaliana	1.29696e-95	-	-	-	GO:0009414//response to water deprivation;GO:0006979//response to oxidative stress;GO:0009409//response to cold;GO:0009737//response to abscisic acid stimulus
Thhalv10010297m	2.80382	0.948644	AMP-dependent synthetase and ligase family protein	gi|297819514|ref|XP_002877640.1|	Arabidopsis lyrata subsp. lyrata	0	K01904|1|1e-58|226|sbi:SORBI_01g016420|4-coumarate--CoA ligase [EC:6.2.1.12	GO:0005829//cytosol;GO:0005739//mitochondrion;GO:0009506//plasmodesma;GO:0009570//chloroplast stroma;GO:0048046//apoplast	GO:0050203//oxalate-CoA ligase activity;GO:0008756//o-succinylbenzoate-CoA ligase activity;GO:0016208//AMP binding	GO:0015706//nitrate transport;GO:0010214//seed coat development;GO:0010167//response to nitrate;GO:0046482//para-aminobenzoic acid metabolic process;GO:0010030//positive regulation of seed germination;GO:0033611//oxalate catabolic process;GO:0046686//response to cadmium ion;GO:0050832//defense response to fungus
Thhalv10007958m	2.79983	0.945335	unnamed protein product	gi|312282267|dbj|BAJ33999.1|	Thellungiella halophila	0	-	GO:0005739//mitochondrion;GO:0009507//chloroplast	-	-
Thhalv10009119m	2.79617	0.894439	glycine-rich protein	gi|22329386|ref|NP_172193.2|	Arabidopsis thaliana	1.15865e-38	-	GO:0031225//anchored to membrane	-	GO:0009611//response to wounding;GO:0009612//response to mechanical stimulus;GO:0010200//response to chitin;GO:0009646//response to absence of light
Thhalv10021149m	2.79602	0.938695	unnamed protein product	gi|312282993|dbj|BAJ34362.1|	Thellungiella halophila	0	K01183|1|1e-177|620|ath:AT3G12500|chitinase [EC:3.2.1.14	GO:0005829//cytosol;GO:0005774//vacuolar membrane;GO:0005576//extracellular region	GO:0008061//chitin binding;GO:0004568//chitinase activity	GO:0015706//nitrate transport;GO:0006032//chitin catabolic process;GO:0016998//cell wall macromolecule catabolic process;GO:0005975//carbohydrate metabolic process;GO:0010167//response to nitrate;GO:0009871//jasmonic acid and ethylene-dependent systemic resistance, ethylene mediated signaling pathway;GO:0046686//response to cadmium ion;GO:0050832//defense response to fungus
Thhalv10026337m	2.7878	0.937086	unnamed protein product	gi|312282961|dbj|BAJ34346.1|	Thellungiella halophila	5.90134e-103	-	GO:0000214//tRNA-intron endonuclease complex;GO:0009507//chloroplast	GO:0000213//tRNA-intron endonuclease activity;GO:0003676//nucleic acid binding	GO:0006979//response to oxidative stress;GO:0009753//response to jasmonic acid stimulus;GO:0009744//response to sucrose stimulus;GO:0009750//response to fructose stimulus;GO:0009611//response to wounding;GO:0007568//aging;GO:0006388//tRNA splicing, via endonucleolytic cleavage and ligation
Thhalv10007499m	2.78656	0.926976	UDP-glucosyl transferase 85A2	gi|15219870|ref|NP_173653.1|	Arabidopsis thaliana	0	K13030|1|8e-114|409|sbi:SORBI_01g001220|cyanohydrin beta-glucosyltransferase [EC:2.4.1.85;K13692|2|1e-69|262|vvi:100252177|UDP-glucose:(indol-3-yl)acetate beta-D-glucosyltransferase [EC:2.4.1.121;K13691|4|1e-68|259|pop:POPTR_807713|pathogen-inducible salicylic acid glucosyltransferase [EC:2.4.1.-	GO:0009507//chloroplast;GO:0005634//nucleus	GO:0050502//cis-zeatin O-beta-D-glucosyltransferase activity;GO:0015020//glucuronosyltransferase activity;GO:0050403//trans-zeatin O-beta-D-glucosyltransferase activity	GO:0010363//regulation of plant-type hypersensitive response;GO:0009867//jasmonic acid mediated signaling pathway;GO:0006612//protein targeting to membrane;GO:0015824//proline transport;GO:0030968//endoplasmic reticulum unfolded protein response;GO:0009863//salicylic acid mediated signaling pathway;GO:0008152//metabolic process
Thhalv10005707m	2.78182	0.836006	cytochrome P450-like protein	gi|21536522|gb|AAM60854.1|	Arabidopsis thaliana	0	K13407|1|2e-131|468|vvi:100259592|cytochrome P450, family 94, subfamily A, polypeptide 1 (fatty acid omega-hydroxylase) [EC:1.14.-.-;K00517|4|4e-109|393|ath:AT3G56630|[EC:1.14.-.-	GO:0005576//extracellular region;GO:0009507//chloroplast	GO:0070330//aromatase activity;GO:0009055//electron carrier activity;GO:0019825//oxygen binding;GO:0020037//heme binding;GO:0052694//jasmonoyl-isoleucine-12-hydroxylase activity;GO:0005506//iron ion binding	GO:0009753//response to jasmonic acid stimulus;GO:0055114//oxidation-reduction process;GO:0009620//response to fungus;GO:0009611//response to wounding;GO:0010154//fruit development;GO:0009695//jasmonic acid biosynthetic process;GO:0048480//stigma development;GO:0010200//response to chitin;GO:0009555//pollen development;GO:0002213//defense response to insect;GO:0048653//anther development
Thhalv10020426m	2.78139	0.914913		-			K05658|1|2e-52|205|vvi:100262734|ATP-binding cassette, subfamily B (MDR/TAP), member 1;K00924|2|4e-48|191|aly:ARALYDRAFT_485972|[EC:2.7.1.-;K13430|5|2e-46|186|rcu:RCOM_1078760|serine/threonine-protein kinase PBS1 [EC:2.7.11.1	-	-	-
Thhalv10020563m	2.77884	0.93858		-			K00818|1|2e-42|172|vvi:100264460|acetylornithine aminotransferase [EC:2.6.1.11;K00819|2|2e-42|172|osa:4333554|ornithine--oxo-acid transaminase [EC:2.6.1.13	-	-	-
Thhalv10022720m	2.77629	0.943612	predicted protein	gi|297836742|ref|XP_002886253.1|	Arabidopsis lyrata subsp. lyrata	0	K09833|1|0.0|731|aly:ARALYDRAFT_674742|homogenitisate phytyltransferase	GO:0016021//integral to membrane;GO:0009507//chloroplast;GO:0005886//plasma membrane	GO:0010176//homogentisate phytyltransferase activity	GO:0009072//aromatic amino acid family metabolic process;GO:0000096//sulfur amino acid metabolic process;GO:0006636//unsaturated fatty acid biosynthetic process;GO:0010189//vitamin E biosynthetic process;GO:0044272//sulfur compound biosynthetic process;GO:0019288//isopentenyl diphosphate biosynthetic process, mevalonate-independent pathway;GO:0006546//glycine catabolic process;GO:0019748//seconda…
Thhalv10005717m	2.76955	0.943796	hypothetical protein ARALYDRAFT_494916	gi|297795529|ref|XP_002865649.1|	Arabidopsis lyrata subsp. lyrata	2.6794e-136	-	GO:0005576//extracellular region;GO:0016023//cytoplasmic membrane-bounded vesicle	-	GO:0080167//response to karrikin
Thhalv10017189m	2.7683	0.93704	hypothetical protein ARALYDRAFT_482921	gi|297823795|ref|XP_002879780.1|	Arabidopsis lyrata subsp. lyrata	2.71248e-123	K01115|1|2e-07|47.4|vcn:VOLCADRAFT_99471|phospholipase D [EC:3.1.4.4;K01051|3|3e-06|45.4|gmx:100776781|pectinesterase [EC:3.1.1.11	GO:0005737//cytoplasm	GO:0050366;GO:0008080//N-acetyltransferase activity	GO:0006591//ornithine metabolic process;GO:0009753//response to jasmonic acid stimulus
Thhalv10018523m	2.76684	0.936236		-			K01115|1|3e-07|55.1|vcn:VOLCADRAFT_99471|phospholipase D [EC:3.1.4.4;K01051|2|4e-06|51.6|gmx:100776781|pectinesterase [EC:3.1.1.11	-	-	-
Thhalv10012960m	2.76598	0.946048	unnamed protein product	gi|312281577|dbj|BAJ33654.1|	Thellungiella halophila	0	K15404|1|8e-112|403|ath:AT1G02205|aldehyde decarbonylase [EC:4.1.99.5	GO:0016021//integral to membrane;GO:0005886//plasma membrane	GO:0016491//oxidoreductase activity;GO:0000166//nucleotide binding;GO:0005506//iron ion binding	GO:0043447//alkane biosynthetic process;GO:0010025//wax biosynthetic process;GO:0000038//very long-chain fatty acid metabolic process;GO:0055114//oxidation-reduction process;GO:0048235//pollen sperm cell differentiation;GO:0006723//cuticle hydrocarbon biosynthetic process
Thhalv10027649m	2.76419	0.940878		-			K06617|1|0.0|1491|aly:ARALYDRAFT_493949|raffinose synthase [EC:2.4.1.82	-	-	-
Thhalv10016575m	2.7624	0.915211	ent-kaurenoic acid hydroxylase	gi|297823013|ref|XP_002879389.1|	Arabidopsis lyrata subsp. lyrata	0	K04123|1|0.0|891|aly:ARALYDRAFT_482171|ent-kaurenoic acid hydroxylase [EC:1.14.13.79	GO:0005739//mitochondrion;GO:0016023//cytoplasmic membrane-bounded vesicle;GO:0005783//endoplasmic reticulum	GO:0051777//ent-kaurenoate oxidase activity;GO:0009055//electron carrier activity;GO:0019825//oxygen binding;GO:0020037//heme binding;GO:0005506//iron ion binding	GO:0022900//electron transport chain;GO:0032940//secretion by cell;GO:0009686//gibberellin biosynthetic process
Thhalv10008149m	2.76191	0.882858	hypothetical protein ARALYDRAFT_470251	gi|297843086|ref|XP_002889424.1|	Arabidopsis lyrata subsp. lyrata	1.17167e-176	-	GO:0005634//nucleus	GO:0008270//zinc ion binding;GO:0004842//ubiquitin-protein ligase activity	GO:0009626//plant-type hypersensitive response;GO:0042742//defense response to bacterium;GO:0009751//response to salicylic acid stimulus;GO:0009627//systemic acquired resistance;GO:0080021//response to benzoic acid stimulus;GO:0010167//response to nitrate;GO:0010337//regulation of salicylic acid metabolic process;GO:0016036//cellular response to phosphate starvation;GO:0006817//phosphate ion tran…
Thhalv10014263m	2.76041	0.943359		-			-	-	-	-
Thhalv10014154m	2.75342	0.925506		-			K14759|1|4e-06|50.4|aly:ARALYDRAFT_894670|isochorismate synthase / 2-succinyl-5-enolpyruvyl-6-hydroxy-3-cyclohexene-1-carboxylate synthase / 2-succinyl-6-hydroxy-2,4-cyclohexadiene-1-carboxylate synthase / O-succinylbenzoate synthase [EC:5.4.4.2 2.2.1.9 4.2.99.20 4.2.1.113	-	-	-
Thhalv10023875m	2.75215	0.827367	uncharacterized protein	gi|18408043|ref|NP_564834.1|	Arabidopsis thaliana	1.95928e-46	-	GO:0005634//nucleus	-	GO:0010227//floral organ abscission
Thhalv10012957m	2.75185	0.861466	O-fucosyltransferase family protein	gi|15240890|ref|NP_195730.1|	Arabidopsis thaliana	0	-	GO:0005794//Golgi apparatus	GO:0016757//transferase activity, transferring glycosyl groups	GO:0030968//endoplasmic reticulum unfolded protein response
Thhalv10014129m	2.74966	0.820014		-			-	-	-	-
Thhalv10020891m	2.74679	0.948644		-			K03152|1|0.0|731|aly:ARALYDRAFT_478924|4-methyl-5(b-hydroxyethyl)-thiazole monophosphate biosynthesis	-	-	-
Thhalv10001673m	2.74083	0.927413		-			-	-	-	-
Thhalv10026076m	2.73696	0.912155	hypothetical protein ARALYDRAFT_915018	gi|297800412|ref|XP_002868090.1|	Arabidopsis lyrata subsp. lyrata	1.00239e-131	-	GO:0005576//extracellular region	-	GO:0019953//sexual reproduction;GO:0009828//plant-type cell wall loosening;GO:0009826//unidimensional cell growth
Thhalv10013359m	2.736	0.929596	cytochrome P450 monooxygenase	gi|229611275|emb|CAR63886.1|	Arabidopsis thaliana	0	K00517|1|0.0|895|ath:AT5G57220|[EC:1.14.-.-	GO:0005576//extracellular region;GO:0005783//endoplasmic reticulum	GO:0016705//oxidoreductase activity, acting on paired donors, with incorporation or reduction of molecular oxygen;GO:0009055//electron carrier activity;GO:0004497//monooxygenase activity;GO:0019825//oxygen binding;GO:0020037//heme binding;GO:0005506//iron ion binding	GO:0071456//cellular response to hypoxia;GO:0055114//oxidation-reduction process;GO:0000041//transition metal ion transport;GO:0052544//defense response by callose deposition in cell wall;GO:0010200//response to chitin;GO:0009682//induced systemic resistance;GO:0009759//indole glucosinolate biosynthetic process;GO:0002213//defense response to insect;GO:0009723//response to ethylene stimulus;GO:00…
Thhalv10028497m	2.73282	0.876585	hypothetical protein ARALYDRAFT_327340	gi|297813741|ref|XP_002874754.1|	Arabidopsis lyrata subsp. lyrata	0	K15292|1|0.0|1238|aly:ARALYDRAFT_327340|syntaxin-binding protein 1	GO:0005829//cytosol;GO:0019898//extrinsic to membrane;GO:0005773//vacuole;GO:0005634//nucleus;GO:0005886//plasma membrane	GO:0008565//protein transporter activity;GO:0005515//protein binding	GO:0052542//defense response by callose deposition;GO:0009306//protein secretion;GO:0000910//cytokinesis;GO:0006623//protein targeting to vacuole;GO:0010200//response to chitin;GO:0006944//cellular membrane fusion;GO:0030968//endoplasmic reticulum unfolded protein response;GO:0048193//Golgi vesicle transport;GO:0006904//vesicle docking involved in exocytosis
Thhalv10004824m	2.72729	0.877597	hypothetical protein ARALYDRAFT_484339	gi|297814790|ref|XP_002875278.1|	Arabidopsis lyrata subsp. lyrata	1.59664e-112	K10525|1|1e-113|407|aly:ARALYDRAFT_484339|allene oxide cyclase [EC:5.3.99.6	GO:0005774//vacuolar membrane;GO:0009941//chloroplast envelope;GO:0010319//stromule;GO:0009570//chloroplast stroma;GO:0009535//chloroplast thylakoid membrane;GO:0005886//plasma membrane	GO:0046423//allene-oxide cyclase activity	GO:0009611//response to wounding;GO:0010363//regulation of plant-type hypersensitive response;GO:0009651//response to salt stress;GO:0009753//response to jasmonic acid stimulus;GO:0006612//protein targeting to membrane;GO:0050832//defense response to fungus;GO:0043069//negative regulation of programmed cell death;GO:0009695//jasmonic acid biosynthetic process;GO:0052542//defense response by callo…
Thhalv10009218m	2.72655	0.93364	expressed protein	gi|297850064|ref|XP_002892913.1|	Arabidopsis lyrata subsp. lyrata	6.30252e-24	-	-	-	-
Thhalv10013119m	2.72096	0.814017	unnamed protein product	gi|312282211|dbj|BAJ33971.1|	Thellungiella halophila	0	K08472|1|0.0|1013|aly:ARALYDRAFT_495453|mlo protein	GO:0016021//integral to membrane;GO:0005739//mitochondrion;GO:0005634//nucleus;GO:0005886//plasma membrane	GO:0005516//calmodulin binding	GO:0006952//defense response;GO:0008219//cell death;GO:0009607//response to biotic stimulus
Thhalv10001825m	2.71679	0.936121		-			K01061|1|3e-90|330|pop:POPTR_1108355|carboxymethylenebutenolidase [EC:3.1.1.45	-	-	-
Thhalv10017235m	2.71299	0.906641	ethylene-responsive transcription factor ERF112	gi|15226153|ref|NP_180927.1|	Arabidopsis thaliana	4.1835e-89	K09286|1|2e-24|112|ath:AT1G43160|EREBP-like factor	GO:0005730//nucleolus	GO:0003677//DNA binding;GO:0003700//sequence-specific DNA binding transcription factor activity	GO:0009414//response to water deprivation;GO:0002679//respiratory burst involved in defense response;GO:0010200//response to chitin;GO:0009651//response to salt stress;GO:0009753//response to jasmonic acid stimulus;GO:0009751//response to salicylic acid stimulus;GO:0071497//cellular response to freezing;GO:0009737//response to abscisic acid stimulus;GO:0045893//positive regulation of transcriptio…
Thhalv10018941m	2.70524	0.902665		-			-	-	-	-
Thhalv10025322m	2.69606	0.914522		-			K12128|1|5e-07|53.9|aly:ARALYDRAFT_483843|pseudo-response regulator 9;K12131|2|2e-06|52.0|aly:ARALYDRAFT_496148|pseudo-response regulator 3	-	-	-
Thhalv10006176m	2.69193	0.945657	unnamed protein product	gi|312282281|dbj|BAJ34006.1|	Thellungiella halophila	8.47906e-145	K00522|1|2e-126|450|ath:AT3G56090|ferritin heavy chain [EC:1.16.3.1	GO:0005739//mitochondrion;GO:0009941//chloroplast envelope;GO:0009570//chloroplast stroma;GO:0016020//membrane	GO:0008199//ferric iron binding;GO:0004322//ferroxidase activity	GO:0055114//oxidation-reduction process;GO:0000302//response to reactive oxygen species;GO:0016226//iron-sulfur cluster assembly;GO:0010039//response to iron ion;GO:0006879//cellular iron ion homeostasis;GO:0010027//thylakoid membrane organization;GO:0010228//vegetative to reproductive phase transition of meristem;GO:0048481//ovule development;GO:0009737//response to abscisic acid stimulus;GO:000…
Thhalv10000162m	2.68603	0.924127	Expressed protein	gi|3445207|gb|AAC32437.1|	Arabidopsis thaliana	0	K08238|1|1e-86|318|vvi:100263916|xyloglucan 6-xylosyltransferase [EC:2.4.2.39	GO:0005802//trans-Golgi network;GO:0016021//integral to membrane;GO:0005794//Golgi apparatus;GO:0005768//endosome	GO:0033843//xyloglucan 6-xylosyltransferase activity;GO:0016758//transferase activity, transferring hexosyl groups	-
Thhalv10024345m	2.68456	0.916613	heat shock-related protein	gi|15234709|ref|NP_194764.1|	Arabidopsis thaliana	0	K03695|1|4e-18|92.4|gmx:100785346|ATP-dependent Clp protease ATP-binding subunit ClpB	GO:0005737//cytoplasm	-	GO:0007623//circadian rhythm;GO:0080167//response to karrikin
Thhalv10026664m	2.67736	0.919462	predicted protein	gi|297804052|ref|XP_002869910.1|	Arabidopsis lyrata subsp. lyrata	9.26258e-22	-	GO:0016021//integral to membrane;GO:0012505//endomembrane system;GO:0005794//Golgi apparatus	GO:0035250//UDP-galactosyltransferase activity;GO:0030246//carbohydrate binding	GO:0010405//arabinogalactan protein metabolic process;GO:0018258//protein O-linked glycosylation via hydroxyproline;GO:0009735//response to cytokinin stimulus
Thhalv10004995m	2.67728	0.917946	hypothetical protein ARALYDRAFT_904604	gi|297817984|ref|XP_002876875.1|	Arabidopsis lyrata subsp. lyrata	5.30132e-56	-	GO:0005739//mitochondrion	-	GO:0009718//anthocyanin-containing compound biosynthetic process
Thhalv10011813m	2.67728	0.871875	hypothetical protein ARALYDRAFT_892219	gi|297852964|ref|XP_002894363.1|	Arabidopsis lyrata subsp. lyrata	5.33918e-88	-	GO:0005886//plasma membrane	-	GO:0009684//indoleacetic acid biosynthetic process;GO:0006979//response to oxidative stress;GO:0015706//nitrate transport;GO:0009611//response to wounding;GO:0006569//tryptophan catabolic process;GO:0010167//response to nitrate;GO:0030003//cellular cation homeostasis;GO:0070838//divalent metal ion transport;GO:0006865//amino acid transport
Thhalv10011663m	2.67586	0.904779	hypothetical protein ARALYDRAFT_891873	gi|297852648|ref|XP_002894205.1|	Arabidopsis lyrata subsp. lyrata	9.62581e-144	K13258|1|1e-60|231|gmx:547489|2-hydroxyisoflavanone dehydratase [EC:4.2.1.105;K14493|2|9e-29|125|ppp:PHYPADRAFT_118478|gibberellin receptor GID1 [EC:3.-.-.-	GO:0005634//nucleus;GO:0005829//cytosol	GO:0004091//carboxylesterase activity	GO:0042546//cell wall biogenesis;GO:0016126//sterol biosynthetic process
Thhalv10001088m	2.67493	0.936857	uncharacterized protein	gi|145334737|ref|NP_001078714.1|	Arabidopsis thaliana	5.6537e-13	-	-	-	-
Thhalv10010122m	2.66995	0.939591	alpha-glucan phosphorylase 2	gi|297819302|ref|XP_002877534.1|	Arabidopsis lyrata subsp. lyrata	0	K00688|1|0.0|1648|aly:ARALYDRAFT_485074|starch phosphorylase [EC:2.4.1.1	GO:0009507//chloroplast;GO:0005829//cytosol	GO:0008184//glycogen phosphorylase activity;GO:0030170//pyridoxal phosphate binding	GO:0009414//response to water deprivation;GO:0046686//response to cadmium ion;GO:0019252//starch biosynthetic process
Thhalv10019219m	2.66975	0.869393	Acid phosphatase	gi|15220480|ref|NP_176927.1|		2.64412e-78	K09775|1|2e-79|293|ath:AT1G67600|hypothetical protein	GO:0009507//chloroplast;GO:0005886//plasma membrane	GO:0004601//peroxidase activity	GO:0019375//galactolipid biosynthetic process;GO:0015824//proline transport;GO:0045892//negative regulation of transcription, DNA-dependent;GO:0016036//cellular response to phosphate starvation
Thhalv10010246m	2.66845	0.933778	proton-dependent oligopeptide transport family protein	gi|297820152|ref|XP_002877959.1|	Arabidopsis lyrata subsp. lyrata	0	K14638|1|0.0|890|mtr:MTR_4g015080|solute carrier family 15 (peptide/histidine transporter), member 3/4	GO:0016021//integral to membrane;GO:0009506//plasmodesma;GO:0005886//plasma membrane	GO:0042937//tripeptide transporter activity;GO:0042936//dipeptide transporter activity	GO:0042939//tripeptide transport;GO:0015996//chlorophyll catabolic process;GO:0009860//pollen tube growth;GO:0015824//proline transport;GO:0042938//dipeptide transport
Thhalv10013104m	2.66634	0.944256	pyruvate decarboxylase family protein	gi|297811883|ref|XP_002873825.1|	Arabidopsis lyrata subsp. lyrata	0	K12261|1|0.0|1069|aly:ARALYDRAFT_488603|2-hydroxyacyl-CoA lyase 1 [EC:4.1.-.-	GO:0009507//chloroplast;GO:0005829//cytosol	GO:0030976//thiamine pyrophosphate binding;GO:0004737//pyruvate decarboxylase activity;GO:0000287//magnesium ion binding;GO:0016740//transferase activity;GO:0008949//oxalyl-CoA decarboxylase activity	GO:0009407//toxin catabolic process;GO:0010583//response to cyclopentenone;GO:0046482//para-aminobenzoic acid metabolic process
Thhalv10024170m	2.66624	0.821415	ATPAP22	gi|297820012|ref|XP_002877889.1|		8.3119e-45	-	GO:0016023//cytoplasmic membrane-bounded vesicle;GO:0005576//extracellular region	GO:0046872//metal ion binding;GO:0003993//acid phosphatase activity;GO:0004722//protein serine/threonine phosphatase activity	GO:0019375//galactolipid biosynthetic process;GO:0045892//negative regulation of transcription, DNA-dependent;GO:0016036//cellular response to phosphate starvation
Thhalv10006603m	2.66509	0.93881	hypothetical protein ARALYDRAFT_889789	gi|297845302|ref|XP_002890532.1|	Arabidopsis lyrata subsp. lyrata	0	K12124|1|0.0|2213|aly:ARALYDRAFT_889789|GIGANTEA	GO:0005654//nucleoplasm	GO:0005515//protein binding	GO:0005982//starch metabolic process;GO:0009409//response to cold;GO:0006355//regulation of transcription, DNA-dependent;GO:0009908//flower development;GO:0010229//inflorescence development;GO:0009637//response to blue light;GO:0010378//temperature compensation of the circadian clock;GO:0010218//response to far red light;GO:0042542//response to hydrogen peroxide;GO:0080167//response to karrikin;G…
Thhalv10029040m	2.66319	0.829412		-			-	-	-	-
Thhalv10005101m	2.66212	0.9142	uncharacterized protein	gi|15239795|ref|NP_199723.1|	Arabidopsis thaliana	6.49464e-42	-	GO:0005634//nucleus	-	-
Thhalv10028616m	2.65557	0.860087	Probable WRKY transcription factor 47; AltName: Full=WRKY DNA-binding protein 47	gi|20978798|sp|Q9ZSI7.2|WRK47_ARATH		0	K13424|1|2e-23|108|rcu:RCOM_0849600|WRKY transcription factor 33	GO:0005634//nucleus	GO:0043565//sequence-specific DNA binding;GO:0003700//sequence-specific DNA binding transcription factor activity	GO:0015706//nitrate transport;GO:0006355//regulation of transcription, DNA-dependent;GO:0006857//oligopeptide transport;GO:0010167//response to nitrate
Thhalv10020161m	2.6476	0.942142		-			-	-	-	-
Thhalv10007341m	2.64726	0.939683	FAD-binding domain-containing protein	gi|297846016|ref|XP_002890889.1|	Arabidopsis lyrata subsp. lyrata	0	K00102|1|2e-06|52.8|olu:OSTLU_46355|D-lactate dehydrogenase (cytochrome) [EC:1.1.2.4;K00279|2|3e-06|52.0|smo:SELMODRAFT_98722|cytokinin dehydrogenase [EC:1.5.99.12	GO:0009507//chloroplast	GO:0050660//flavin adenine dinucleotide binding;GO:0008762//UDP-N-acetylmuramate dehydrogenase activity;GO:0009055//electron carrier activity;GO:0050468	GO:0009407//toxin catabolic process;GO:0010583//response to cyclopentenone;GO:0006865//amino acid transport;GO:0055114//oxidation-reduction process
Thhalv10022862m	2.64683	0.94591	unnamed protein product	gi|312282375|dbj|BAJ34053.1|	Thellungiella halophila	6.04021e-109	-	GO:0005773//vacuole;GO:0005886//plasma membrane;GO:0005739//mitochondrion	-	GO:0009744//response to sucrose stimulus;GO:0009269//response to desiccation;GO:0042631//cellular response to water deprivation;GO:0009737//response to abscisic acid stimulus;GO:0009749//response to glucose stimulus;GO:0009631//cold acclimation;GO:0009750//response to fructose stimulus;GO:0009651//response to salt stress
Thhalv10027748m	2.64633	0.932399		-			K02183|1|7e-30|130|mtr:MTR_7g087610|calmodulin	-	-	-
Thhalv10023425m	2.64439	0.94028	monodehydroascorbate reductase	gi|46093473|dbj|BAD14933.1|	Brassica oleracea	0	K08232|1|0.0|939|ath:AT1G63940|monodehydroascorbate reductase (NADH) [EC:1.6.5.4	GO:0005829//cytosol;GO:0005739//mitochondrion;GO:0009570//chloroplast stroma;GO:0010319//stromule	GO:0003906//DNA-(apurinic or apyrimidinic site) lyase activity;GO:0009055//electron carrier activity;GO:0016656//monodehydroascorbate reductase (NADH) activity;GO:0005524//ATP binding;GO:0050660//flavin adenine dinucleotide binding	GO:0042744//hydrogen peroxide catabolic process;GO:0055114//oxidation-reduction process;GO:0009409//response to cold;GO:0046686//response to cadmium ion
Thhalv10014053m	2.64376	0.944118		-			-	-	-	-
Thhalv10007020m	2.64049	0.913649	protein kinase domain-containing protein	gi|240254099|ref|NP_173275.4|	Arabidopsis thaliana	0	K04733|1|1e-54|213|smo:SELMODRAFT_230241|interleukin-1 receptor-associated kinase 4 [EC:2.7.11.1;K13430|2|1e-54|213|sbi:SORBI_04g020990|serine/threonine-protein kinase PBS1 [EC:2.7.11.1	GO:0005576//extracellular region;GO:0005886//plasma membrane	GO:0004674//protein serine/threonine kinase activity;GO:0004713//protein tyrosine kinase activity;GO:0005524//ATP binding	GO:0006468//protein phosphorylation;GO:0034976//response to endoplasmic reticulum stress;GO:0002679//respiratory burst involved in defense response;GO:0010200//response to chitin;GO:0010583//response to cyclopentenone;GO:0009407//toxin catabolic process;GO:0006984//ER-nucleus signaling pathway
Thhalv10013694m	2.63788	0.940349		-			-	-	-	-
Thhalv10009256m	2.6338	0.849632		-			-	-	-	-
Thhalv10012523m	2.6274	0.932261	unnamed protein product	gi|312282693|dbj|BAJ34212.1|	Thellungiella halophila	0	K01537|1|0.0|1538|ath:AT4G29900|Ca2+-transporting ATPase [EC:3.6.3.8	GO:0016021//integral to membrane;GO:0009506//plasmodesma;GO:0005886//plasma membrane	GO:0008270//zinc ion binding;GO:0043621//protein self-association;GO:0004089//carbonate dehydratase activity;GO:0005388//calcium-transporting ATPase activity;GO:0005516//calmodulin binding;GO:0005524//ATP binding	GO:0048281//inflorescence morphogenesis;GO:0009624//response to nematode;GO:0006730//one-carbon metabolic process;GO:0006754//ATP biosynthetic process;GO:0048367//shoot system development;GO:0006882//cellular zinc ion homeostasis;GO:0070588//calcium ion transmembrane transport
Thhalv10007701m	2.62671	0.883226	protein kinase 2A	gi|15223723|ref|NP_172889.1|	Arabidopsis thaliana	0	K00924|1|0.0|768|ath:AT1G14370|[EC:2.7.1.-;K04733|3|1e-126|452|pop:POPTR_878434|interleukin-1 receptor-associated kinase 4 [EC:2.7.11.1	GO:0005886//plasma membrane;GO:0009507//chloroplast;GO:0005634//nucleus	GO:0004715//non-membrane spanning protein tyrosine kinase activity;GO:0005524//ATP binding;GO:0004674//protein serine/threonine kinase activity	GO:0006468//protein phosphorylation
Thhalv10021701m	2.62424	0.910731	UBX domain-containing protein	gi|18403823|ref|NP_566733.1|	Arabidopsis thaliana	1.25223e-49	-	GO:0005737//cytoplasm;GO:0005634//nucleus	-	GO:0048573//photoperiodism, flowering
Thhalv10017791m	2.62347	0.832307	transcription factor RAX2	gi|15228049|ref|NP_181226.1|	Arabidopsis thaliana	2.74245e-146	K09422|1|2e-147|519|ath:AT2G36890|myb proto-oncogene protein, plant	GO:0005634//nucleus	GO:0003677//DNA binding;GO:0005515//protein binding;GO:0003700//sequence-specific DNA binding transcription factor activity;GO:0003682//chromatin binding	GO:0009753//response to jasmonic acid stimulus;GO:0009785//blue light signaling pathway;GO:0009739//response to gibberellin stimulus;GO:0006355//regulation of transcription, DNA-dependent;GO:0009751//response to salicylic acid stimulus;GO:0009737//response to abscisic acid stimulus
Thhalv10013734m	2.62264	0.911098		-			-	-	-	-
Thhalv10008682m	2.6156	0.944233	unnamed protein product	gi|312282135|dbj|BAJ33933.1|	Thellungiella halophila	6.38069e-130	K00799|1|9e-112|401|aly:ARALYDRAFT_888299|glutathione S-transferase [EC:2.5.1.18	GO:0009507//chloroplast	GO:0004364//glutathione transferase activity;GO:0004462//lactoylglutathione lyase activity	GO:0006098//pentose-phosphate shunt;GO:0009651//response to salt stress;GO:0009407//toxin catabolic process;GO:0080167//response to karrikin;GO:0060416//response to growth hormone stimulus;GO:0015824//proline transport;GO:0080148//negative regulation of response to water deprivation;GO:0010304//PSII associated light-harvesting complex II catabolic process;GO:0048527//lateral root development;GO:0…
Thhalv10013216m	2.61501	0.864637	CYP78A7	gi|297807023|ref|XP_002871395.1|	Arabidopsis lyrata subsp. lyrata	0	K00517|1|0.0|963|ath:AT5G09970|[EC:1.14.-.-;K09754|5|3e-68|258|zma:100274274|coumaroylquinate(coumaroylshikimate) 3'-monooxygenase [EC:1.14.13.36	-	GO:0033772;GO:0009055//electron carrier activity;GO:0019825//oxygen binding;GO:0020037//heme binding;GO:0005506//iron ion binding	GO:0048445//carpel morphogenesis;GO:0055114//oxidation-reduction process;GO:0010075//regulation of meristem growth;GO:0010229//inflorescence development;GO:0051781//positive regulation of cell division;GO:0048366//leaf development
Thhalv10022685m	2.61268	0.941383	senescence	gi|15227905|ref|NP_179374.1|		0	-	GO:0005737//cytoplasm;GO:0009506//plasmodesma;GO:0005886//plasma membrane	-	GO:0009414//response to water deprivation;GO:0009644//response to high light intensity;GO:0009409//response to cold;GO:0010286//heat acclimation;GO:0009737//response to abscisic acid stimulus;GO:0009651//response to salt stress
Thhalv10005632m	2.61096	0.932169	hypothetical protein ARALYDRAFT_358793	gi|297794205|ref|XP_002864987.1|	Arabidopsis lyrata subsp. lyrata	9.38921e-56	-	-	-	-
Thhalv10011446m	2.60615	0.915533	P-loop containing nucleoside triphosphate hydrolase-like protein	gi|15218579|ref|NP_175058.1|	Arabidopsis thaliana	0	K08900|1|3e-102|370|pop:POPTR_563200|mitochondrial chaperone BCS1;K13120|3|2e-91|335|vvi:100263357|protein FAM32A	GO:0005794//Golgi apparatus;GO:0009506//plasmodesma;GO:0005886//plasma membrane;GO:0005783//endoplasmic reticulum	GO:0016887//ATPase activity;GO:0005524//ATP binding	GO:0009737//response to abscisic acid stimulus
Thhalv10026985m	2.60601	0.929389		-			-	-	-	-
Thhalv10005163m	2.60592	0.917693	heavy-metal-associated domain-containing protein	gi|30690295|ref|NP_850876.1|	Arabidopsis thaliana	1.72094e-42	-	GO:0005634//nucleus	GO:0046872//metal ion binding	GO:0016132//brassinosteroid biosynthetic process;GO:0030001//metal ion transport
Thhalv10008179m	2.60487	0.919738	gibberellin 2-oxidase 6	gi|15217753|ref|NP_171742.1|	Arabidopsis thaliana	1.90143e-175	K04125|1|1e-78|291|pop:POPTR_822902|gibberellin 2-oxidase [EC:1.14.11.13	GO:0005737//cytoplasm	GO:0052634//C-19 gibberellin 2-beta-dioxygenase activity;GO:0052635//C-20 gibberellin 2-beta-dioxygenase activity	GO:0045487//gibberellin catabolic process;GO:0055114//oxidation-reduction process;GO:0010286//heat acclimation;GO:0009639//response to red or far red light
Thhalv10007815m	2.60259	0.916131	hypothetical protein ARALYDRAFT_471490	gi|297849724|ref|XP_002892743.1|	Arabidopsis lyrata subsp. lyrata	1.42799e-177	K03453|1|1e-11|69.3|vcn:VOLCADRAFT_102664|bile acid:Na+ symporter, BASS family;K11267|2|7e-06|50.4|gmx:100775397|sister chromatid cohesion protein PDS5	GO:0005737//cytoplasm	-	GO:0009863//salicylic acid mediated signaling pathway;GO:0031348//negative regulation of defense response;GO:0045087//innate immune response;GO:0006979//response to oxidative stress;GO:0009697//salicylic acid biosynthetic process
Thhalv10013758m	2.59671	0.890326		-			-	-	-	-
Thhalv10020628m	2.5942	0.943222		-			K08237|1|6e-66|250|ath:AT1G01420|hydroquinone glucosyltransferase [EC:2.4.1.218	-	-	-
Thhalv10007308m	2.59373	0.923851	FAD-binding domain-containing protein	gi|297846024|ref|XP_002890893.1|	Arabidopsis lyrata subsp. lyrata	0	K00279|1|6e-08|57.8|smo:SELMODRAFT_98722|cytokinin dehydrogenase [EC:1.5.99.12	GO:0005829//cytosol;GO:0005739//mitochondrion;GO:0009506//plasmodesma;GO:0009505//plant-type cell wall;GO:0009507//chloroplast;GO:0005773//vacuole;GO:0005886//plasma membrane;GO:0048046//apoplast	GO:0009055//electron carrier activity;GO:0050660//flavin adenine dinucleotide binding;GO:0008762//UDP-N-acetylmuramate dehydrogenase activity	GO:0006979//response to oxidative stress;GO:0010363//regulation of plant-type hypersensitive response;GO:0055114//oxidation-reduction process;GO:0009611//response to wounding;GO:0002679//respiratory burst involved in defense response;GO:0010200//response to chitin;GO:0006612//protein targeting to membrane;GO:0006944//cellular membrane fusion;GO:0043069//negative regulation of programmed cell deat…
Thhalv10013714m	2.59245	0.940372		-			-	-	-	-
Thhalv10016926m	2.58636	0.942187	unnamed protein product	gi|312283329|dbj|BAJ34530.1|	Thellungiella halophila	0	K01115|1|2e-11|68.6|rcu:RCOM_1613030|phospholipase D [EC:3.1.4.4;K15174|2|1e-10|65.9|gmx:100800148|RNA polymerase II-associated factor 1;K13095|4|4e-10|58.2|sbi:SORBI_01g038690|splicing factor 1	GO:0005634//nucleus;GO:0005737//cytoplasm	GO:0030246//carbohydrate binding	-
Thhalv10029065m	2.58616	0.941636		-			-	-	-	-
Thhalv10013295m	2.58221	0.901425	leucine-rich repeat family protein	gi|297810689|ref|XP_002873228.1|	Arabidopsis lyrata subsp. lyrata	0	K13420|1|1e-24|112|pop:POPTR_1075175|LRR receptor-like serine/threonine-protein kinase FLS2 [EC:2.7.11.1	GO:0005634//nucleus	GO:0016787//hydrolase activity	GO:0016132//brassinosteroid biosynthetic process;GO:0009693//ethylene biosynthetic process;GO:0055046//microgametogenesis
Thhalv10018387m	2.58137	0.929343		-			K01238|1|0.0|885|ath:AT5G24550|[EC:3.2.1.-;K01237|3|0.0|701|ath:AT2G44460|myrosinase [EC:3.2.1.147	-	-	-
Thhalv10008701m	2.58121	0.919646	carbohydrate-binding X8 domain-containing protein	gi|30683485|ref|NP_172838.2|	Arabidopsis thaliana	2.4248e-82	K14489|1|2e-11|67.8|vvi:100263145|arabidopsis histidine kinase 2/3/4 (cytokinin receptor) [EC:2.7.13.3;K14306|2|1e-06|52.0|gmx:100803385|nuclear pore complex protein Nup62	GO:0005886//plasma membrane	-	-
Thhalv10011923m	2.57923	0.833387	uncharacterized protein	gi|15222831|ref|NP_176002.1|	Arabidopsis thaliana	1.91955e-25	-	-	-	GO:0010200//response to chitin
Thhalv10000955m	2.57698	0.890097	protein kinase family protein	gi|15237373|ref|NP_199420.1|	Arabidopsis thaliana	1.91055e-155	K00924|1|2e-42|171|ath:AT3G59420|[EC:2.7.1.-;K13430|4|1e-38|159|rcu:RCOM_1078760|serine/threonine-protein kinase PBS1 [EC:2.7.11.1	GO:0005886//plasma membrane	GO:0004672//protein kinase activity;GO:0005524//ATP binding	GO:0009693//ethylene biosynthetic process;GO:0006468//protein phosphorylation
Thhalv10012997m	2.57588	0.928585	indole-3-acetic acid-amido synthetase GH3.6	gi|15239653|ref|NP_200262.1|	Arabidopsis thaliana	0	K14487|1|0.0|1194|ath:AT5G54510|auxin responsive GH3 gene family	GO:0009507//chloroplast	GO:0010279//indole-3-acetic acid amido synthetase activity	GO:0010252//auxin homeostasis;GO:0010583//response to cyclopentenone;GO:0009826//unidimensional cell growth;GO:0009734//auxin mediated signaling pathway;GO:1901183//positive regulation of camalexin biosynthetic process
Thhalv10010326m	2.57416	0.926815	regulator of chromosome condensation repeat-containing protein	gi|15233306|ref|NP_191117.1|	Arabidopsis thaliana	0	K10615|1|1e-16|86.7|cme:CMB070C|E3 ubiquitin-protein ligase HERC4 [EC:6.3.2.19;K11493|3|1e-11|70.1|ota:Ot03g05690|regulator of chromosome condensation	GO:0005737//cytoplasm	GO:0016301//kinase activity	GO:0016310//phosphorylation
Thhalv10004443m	2.56775	0.923185	GDSL-motif lipase	gi|297814712|ref|XP_002875239.1|		1.74631e-171	K01206|1|5e-19|94.0|ath:AT1G67830|alpha-L-fucosidase [EC:3.2.1.51;K00514|3|4e-15|80.9|rcu:RCOM_1428040|zeta-carotene desaturase [EC:1.3.5.6	GO:0005576//extracellular region	GO:0004091//carboxylesterase activity;GO:0016298//lipase activity	GO:0019953//sexual reproduction;GO:0006629//lipid metabolic process
Thhalv10010102m	2.56774	0.924678	hypothetical protein ARALYDRAFT_485139	gi|297815962|ref|XP_002875864.1|	Arabidopsis lyrata subsp. lyrata	0	K05643|1|4e-62|238|ppp:PHYPADRAFT_221752|ATP-binding cassette, subfamily A (ABC1), member 3;K05641|5|2e-58|226|ota:Ot18g01460|ATP-binding cassette, subfamily A (ABC1), member 1	GO:0048046//apoplast;GO:0005829//cytosol;GO:0009506//plasmodesma;GO:0005886//plasma membrane;GO:0005739//mitochondrion	GO:0015035//protein disulfide oxidoreductase activity;GO:0015417//polyamine-transporting ATPase activity;GO:0009055//electron carrier activity;GO:0016671//oxidoreductase activity, acting on a sulfur group of donors, disulfide as acceptor;GO:0005524//ATP binding	GO:0007000//nucleolus organization;GO:0009407//toxin catabolic process;GO:0050832//defense response to fungus;GO:0000103//sulfate assimilation;GO:0045454//cell redox homeostasis;GO:0010583//response to cyclopentenone;GO:0046686//response to cadmium ion;GO:0010188//response to microbial phytotoxin;GO:0006662//glycerol ether metabolic process;GO:0006200//ATP catabolic process;GO:0000280//nuclear di…
Thhalv10004719m	2.56543	0.92654	MTN3-like protein	gi|15237803|ref|NP_197755.1|	Arabidopsis thaliana	1.53601e-146	K15382|1|1e-147|521|ath:AT5G23660|solute carrier family 50 (sugar transporter)	GO:0016023//cytoplasmic membrane-bounded vesicle;GO:0005887//integral to plasma membrane	GO:0008515//sucrose transmembrane transporter activity	GO:0071446//cellular response to salicylic acid stimulus;GO:0015770//sucrose transport;GO:0071470//cellular response to osmotic stress;GO:0009651//response to salt stress;GO:0071215//cellular response to abscisic acid stimulus;GO:0006816//calcium ion transport;GO:0007030//Golgi organization;GO:0010150//leaf senescence;GO:0030003//cellular cation homeostasis
Thhalv10002538m	2.56463	0.831365	beta-1,2-N-acetylglucosaminyltransferase II	gi|297831608|ref|XP_002883686.1|	Arabidopsis lyrata subsp. lyrata	0	K00736|1|0.0|808|aly:ARALYDRAFT_480143|alpha-1,6-mannosyl-glycoprotein beta-1,2-N-acetylglucosaminyltransferase [EC:2.4.1.143	GO:0005795//Golgi stack;GO:0016021//integral to membrane;GO:0005739//mitochondrion	GO:0008455//alpha-1,6-mannosylglycoprotein 2-beta-N-acetylglucosaminyltransferase activity	GO:0042732//D-xylose metabolic process;GO:0009312//oligosaccharide biosynthetic process
Thhalv10010502m	2.56267	0.928929	hypothetical protein ARALYDRAFT_906011	gi|297815966|ref|XP_002875866.1|	Arabidopsis lyrata subsp. lyrata	0	K01785|1|0.0|651|aly:ARALYDRAFT_906011|aldose 1-epimerase [EC:5.1.3.3	GO:0005737//cytoplasm	GO:0030246//carbohydrate binding;GO:0004034//aldose 1-epimerase activity	GO:0006012//galactose metabolic process
Thhalv10018151m	2.56038	0.914522		-			-	-	-	-
Thhalv10026096m	2.55997	0.921967	uncharacterized protein	gi|15234492|ref|NP_193881.1|	Arabidopsis thaliana	2.86502e-69	K11323|1|4e-09|60.1|vcn:VOLCADRAFT_121342|histone arginine demethylase JMJD6 [EC:1.14.11.-	GO:0009507//chloroplast	-	-
Thhalv10007705m	2.55191	0.903745	protein phosphatase 2C 3	gi|15222398|ref|NP_172223.1|	Arabidopsis thaliana	0	K14497|1|0.0|716|ath:AT1G07430|protein phosphatase 2C [EC:3.1.3.16	GO:0005829//cytosol;GO:0033106//cis-Golgi network membrane;GO:0008287//protein serine/threonine phosphatase complex;GO:0005794//Golgi apparatus;GO:0005634//nucleus;GO:0005886//plasma membrane	GO:0046872//metal ion binding;GO:0004722//protein serine/threonine phosphatase activity	GO:0009788//negative regulation of abscisic acid mediated signaling pathway;GO:0010118//stomatal movement;GO:0009753//response to jasmonic acid stimulus;GO:0006470//protein dephosphorylation;GO:0009414//response to water deprivation;GO:0009409//response to cold;GO:0009611//response to wounding;GO:0042538//hyperosmotic salinity response;GO:0009658//chloroplast organization;GO:0009733//response to …
Thhalv10008385m	2.54897	0.889568	TRAM, LAG1 and CLN8 (TLC) lipid-sensing domain containing protein	gi|18395035|ref|NP_564152.1|	Arabidopsis thaliana	5.01992e-158	-	GO:0005739//mitochondrion;GO:0016021//integral to membrane	GO:0003676//nucleic acid binding;GO:0004813//alanine-tRNA ligase activity;GO:0005524//ATP binding	GO:0006419//alanyl-tRNA aminoacylation
Thhalv10016388m	2.54614	0.927114	hypothetical protein ARALYDRAFT_483345	gi|297824215|ref|XP_002879990.1|	Arabidopsis lyrata subsp. lyrata	0	K11594|1|0.0|1189|aly:ARALYDRAFT_483345|ATP-dependent RNA helicase [EC:3.6.4.13	GO:0005730//nucleolus;GO:0005777//peroxisome;GO:0005886//plasma membrane;GO:0009507//chloroplast;GO:0005829//cytosol	GO:0008026//ATP-dependent helicase activity;GO:0003676//nucleic acid binding;GO:0005524//ATP binding	-
Thhalv10000303m	2.54483	0.936075	arabinogalactan protein 2	gi|18399983|ref|NP_565537.1|	Arabidopsis thaliana	1.23541e-56	K01051|1|7e-11|66.2|gmx:100776781|pectinesterase [EC:3.1.1.11;K12418|3|1e-09|62.0|cre:CHLREDRAFT_32523|fatty acid desaturase (delta-4 desaturase) [EC:1.14.19.-;K12447|5|2e-09|61.2|cre:CHLREDRAFT_32796|UDP-sugar pyrophosphorylase [EC:2.7.7.64	GO:0031225//anchored to membrane;GO:0005737//cytoplasm;GO:0005886//plasma membrane	-	GO:0015706//nitrate transport;GO:0010167//response to nitrate;GO:0005976//polysaccharide metabolic process;GO:0048765//root hair cell differentiation;GO:0009664//plant-type cell wall organization
Thhalv10005154m	2.5444	0.822335	hypothetical protein ARALYDRAFT_496922	gi|297797707|ref|XP_002866738.1|	Arabidopsis lyrata subsp. lyrata	2.47275e-49	-	GO:0005739//mitochondrion;GO:0009507//chloroplast	-	-
Thhalv10007354m	2.53298	0.807881	FAD-binding domain-containing protein	gi|297846022|ref|XP_002890892.1|	Arabidopsis lyrata subsp. lyrata	0	K00279|1|9e-06|50.4|smo:SELMODRAFT_98722|cytokinin dehydrogenase [EC:1.5.99.12	GO:0009507//chloroplast	GO:0050660//flavin adenine dinucleotide binding;GO:0008762//UDP-N-acetylmuramate dehydrogenase activity;GO:0009055//electron carrier activity	GO:0055114//oxidation-reduction process
Thhalv10001013m	2.52099	0.923667	PLATZ transcription factor family protein	gi|42566916|ref|NP_193524.2|	Arabidopsis thaliana	2.31138e-98	-	GO:0005634//nucleus;GO:0005739//mitochondrion	-	-
Thhalv10010353m	2.52084	0.913764	unnamed protein product	gi|312282861|dbj|BAJ34296.1|	Thellungiella halophila	0	-	GO:0005634//nucleus	GO:0005515//protein binding;GO:0008270//zinc ion binding;GO:0003676//nucleic acid binding;GO:0003700//sequence-specific DNA binding transcription factor activity	GO:0031348//negative regulation of defense response;GO:0009867//jasmonic acid mediated signaling pathway;GO:0035304//regulation of protein dephosphorylation;GO:0009862//systemic acquired resistance, salicylic acid mediated signaling pathway;GO:0010431//seed maturation;GO:0010363//regulation of plant-type hypersensitive response;GO:0010310//regulation of hydrogen peroxide metabolic process;GO:0009…
Thhalv10024999m	2.51569	0.929481		-			K00517|1|0.0|815|ath:AT4G37330|[EC:1.14.-.-	-	-	-
Thhalv10019151m	2.51471	0.941981	kunitz trypsin inhibitor 1	gi|18410311|ref|NP_565061.1|	Arabidopsis thaliana	2.10519e-98	-	GO:0005739//mitochondrion;GO:0005576//extracellular region	GO:0004866//endopeptidase inhibitor activity	GO:0012501//programmed cell death;GO:0015706//nitrate transport;GO:0009651//response to salt stress;GO:0042742//defense response to bacterium;GO:0009751//response to salicylic acid stimulus;GO:0010951//negative regulation of endopeptidase activity;GO:0010167//response to nitrate;GO:0042542//response to hydrogen peroxide
Thhalv10009262m	2.51318	0.928539	hypothetical protein ARALYDRAFT_470534	gi|297848804|ref|XP_002892283.1|	Arabidopsis lyrata subsp. lyrata	3.80809e-30	-	GO:0005737//cytoplasm;GO:0005634//nucleus	-	GO:0010200//response to chitin
Thhalv10021555m	2.50925	0.938258	hypothetical protein ARALYDRAFT_477902	gi|297833342|ref|XP_002884553.1|	Arabidopsis lyrata subsp. lyrata	9.86333e-95	-	GO:0046658//anchored to plasma membrane	-	GO:0009750//response to fructose stimulus;GO:0009651//response to salt stress;GO:0010075//regulation of meristem growth;GO:0006833//water transport;GO:0030003//cellular cation homeostasis;GO:0070838//divalent metal ion transport
Thhalv10016921m	2.50748	0.940648	unnamed protein product	gi|312283385|dbj|BAJ34558.1|	Thellungiella halophila	0	K00430|1|2e-178|623|aly:ARALYDRAFT_345443|peroxidase [EC:1.11.1.7	GO:0005576//extracellular region;GO:0005829//cytosol	GO:0046872//metal ion binding;GO:0020037//heme binding;GO:0004601//peroxidase activity	GO:0006979//response to oxidative stress;GO:0050832//defense response to fungus;GO:0055114//oxidation-reduction process
Thhalv10009970m	2.49867	0.942831		-			K10802|1|6e-47|185|vvi:100257544|high mobility group protein B1	-	-	-
Thhalv10000830m	2.49714	0.914798	putative peptide transporter protein	gi|17381202|gb|AAL36413.1|	Arabidopsis thaliana	0	K14638|1|5e-141|499|gmx:100816253|solute carrier family 15 (peptide/histidine transporter), member 3/4	GO:0005886//plasma membrane	GO:0042936//dipeptide transporter activity;GO:0042937//tripeptide transporter activity	GO:0042538//hyperosmotic salinity response;GO:0080052//response to histidine;GO:0042742//defense response to bacterium;GO:0009624//response to nematode;GO:0042939//tripeptide transport;GO:0009753//response to jasmonic acid stimulus;GO:0043201//response to leucine;GO:0009611//response to wounding;GO:0009751//response to salicylic acid stimulus;GO:0009737//response to abscisic acid stimulus;GO:0042…
Thhalv10002919m	2.49218	0.826654	high affinity nitrate transporter 2.6	gi|15230589|ref|NP_190092.1|	Arabidopsis thaliana	0	K02575|1|0.0|774|rcu:RCOM_1355110|MFS transporter, NNP family, nitrate/nitrite transporter	GO:0005886//plasma membrane;GO:0016021//integral to membrane;GO:0009507//chloroplast	GO:0015112//nitrate transmembrane transporter activity	GO:0015706//nitrate transport;GO:0055085//transmembrane transport;GO:0080167//response to karrikin
Thhalv10024985m	2.49063	0.937523		-			K00517|1|0.0|899|ath:AT4G37370|[EC:1.14.-.-	-	-	-
Thhalv10007539m	2.48886	0.896048	sugar transporter ERD6-like 3	gi|18390957|ref|NP_563829.1|	Arabidopsis thaliana	0	K08145|1|4e-101|367|zma:100281441|MFS transporter, SP family, solute carrier family 2 (facilitated glucose transporter), member 8	GO:0009705//plant-type vacuole membrane;GO:0016021//integral to membrane;GO:0005783//endoplasmic reticulum;GO:0005886//plasma membrane	GO:0005351//sugar:hydrogen symporter activity;GO:0015145//monosaccharide transmembrane transporter activity	GO:0009414//response to water deprivation;GO:0010200//response to chitin;GO:0009651//response to salt stress;GO:0015706//nitrate transport;GO:0009624//response to nematode;GO:0015749//monosaccharide transport;GO:0006569//tryptophan catabolic process;GO:0010167//response to nitrate;GO:0009684//indoleacetic acid biosynthetic process;GO:0009737//response to abscisic acid stimulus;GO:0055085//transme…
Thhalv10011405m	2.48348	0.941889	unnamed protein product	gi|312283183|dbj|BAJ34457.1|	Thellungiella halophila	0	K14085|1|0.0|974|ath:AT1G54100|aldehyde dehydrogenase family 7 member A1 [EC:1.2.1.31 1.2.1.8 1.2.1.3	GO:0005829//cytosol	GO:0004028//3-chloroallyl aldehyde dehydrogenase activity	GO:0055114//oxidation-reduction process;GO:0009651//response to salt stress;GO:0009269//response to desiccation;GO:0009743//response to carbohydrate stimulus;GO:0015996//chlorophyll catabolic process;GO:0009733//response to auxin stimulus;GO:0009737//response to abscisic acid stimulus;GO:0000303//response to superoxide;GO:0009873//ethylene mediated signaling pathway
Thhalv10023306m	2.48327	0.925666	hypothetical protein ARALYDRAFT_475070	gi|297837141|ref|XP_002886452.1|	Arabidopsis lyrata subsp. lyrata	0	K00276|1|1e-71|270|ppp:PHYPADRAFT_179471|primary-amine oxidase [EC:1.4.3.21	GO:0005576//extracellular region	GO:0008131//primary amine oxidase activity;GO:0005507//copper ion binding;GO:0048038//quinone binding	GO:0009308//amine metabolic process;GO:0006809//nitric oxide biosynthetic process;GO:0009738//abscisic acid mediated signaling pathway;GO:0055114//oxidation-reduction process
Thhalv10001669m	2.48288	0.823369		-			-	-	-	-
Thhalv10005768m	2.48219	0.90864	hypothetical protein ARALYDRAFT_486820	gi|297821236|ref|XP_002878501.1|	Arabidopsis lyrata subsp. lyrata	0	K14306|1|7e-06|51.6|vvi:100265039|nuclear pore complex protein Nup62	GO:0005634//nucleus	-	-
Thhalv10010680m	2.48095	0.942027	peroxiredoxin-2E	gi|15231718|ref|NP_190864.1|	Arabidopsis thaliana	7.83504e-112	K03386|1|1e-47|189|ath:AT1G60740|peroxiredoxin (alkyl hydroperoxide reductase subunit C) [EC:1.11.1.15;K11187|2|2e-42|171|cre:CHLREDRAFT_196639|peroxiredoxin 5, atypical 2-Cys peroxiredoxin [EC:1.11.1.15;K01115|3|1e-17|89.4|vcn:VOLCADRAFT_99471|phospholipase D [EC:3.1.4.4	GO:0009941//chloroplast envelope;GO:0009505//plant-type cell wall;GO:0009570//chloroplast stroma;GO:0009579//thylakoid	GO:0004601//peroxidase activity;GO:0051920//peroxiredoxin activity	GO:0042742//defense response to bacterium;GO:0055114//oxidation-reduction process
Thhalv10015512m	2.48012	0.928424	thioredoxin-like 3-1	gi|18415285|ref|NP_568172.1|	Arabidopsis thaliana	6.39727e-94	K03671|1|3e-09|59.7|cme:CMJ096C|thioredoxin 1	GO:0009570//chloroplast stroma;GO:0009534//chloroplast thylakoid	GO:0009055//electron carrier activity;GO:0015035//protein disulfide oxidoreductase activity	GO:0045454//cell redox homeostasis;GO:0006662//glycerol ether metabolic process
Thhalv10001561m	2.47585	0.854044		-			K09286|1|1e-27|122|pop:POPTR_571923|EREBP-like factor	-	-	-
Thhalv10027268m	2.4685	0.900023		-			K06119|1|2e-10|65.9|ppp:PHYPADRAFT_130560|sulfoquinovosyltransferase [EC:2.4.1.-	-	-	-
Thhalv10022645m	2.45976	0.892555	diacylglycerol O-acyltransferase 1	gi|15224779|ref|NP_179535.1|	Arabidopsis thaliana	0	K11155|1|0.0|956|ath:AT2G19450|diacylglycerol O-acyltransferase 1 [EC:2.3.1.20 2.3.1.75 2.3.1.76	GO:0016021//integral to membrane;GO:0009941//chloroplast envelope;GO:0005789//endoplasmic reticulum membrane;GO:0005634//nucleus	GO:0004144//diacylglycerol O-acyltransferase activity;GO:0004803//transposase activity;GO:0003677//DNA binding	GO:0009749//response to glucose stimulus;GO:0009651//response to salt stress;GO:0009409//response to cold;GO:0045995//regulation of embryonic development;GO:0005975//carbohydrate metabolic process;GO:0007623//circadian rhythm;GO:0009737//response to abscisic acid stimulus;GO:0019432//triglyceride biosynthetic process;GO:0007568//aging;GO:0006313//transposition, DNA-mediated;GO:0010030//positive r…
Thhalv10008206m	2.45569	0.939959	nicotianamine synthase	gi|27528464|emb|CAC82913.1|	Noccaea caerulescens	2.91914e-168	K05953|1|2e-165|580|ath:AT1G09240|nicotianamine synthase [EC:2.5.1.43	GO:0005634//nucleus	GO:0030410//nicotianamine synthase activity	GO:0071281//cellular response to iron ion;GO:0071369//cellular response to ethylene stimulus;GO:0010233//phloem transport;GO:0030418//nicotianamine biosynthetic process;GO:0009860//pollen tube growth;GO:0009555//pollen development;GO:0010043//response to zinc ion;GO:0071732//cellular response to nitric oxide
Thhalv10025207m	2.44758	0.939499		-			K07375|1|0.0|903|ath:AT4G20890|tubulin beta	-	-	-
Thhalv10016571m	2.44682	0.937661	unnamed protein product	gi|312281825|dbj|BAJ33778.1|	Thellungiella halophila	0	K03320|1|0.0|884|ath:AT2G38290|ammonium transporter, Amt family	GO:0016021//integral to membrane;GO:0005737//cytoplasm;GO:0009506//plasmodesma;GO:0005886//plasma membrane	GO:0015398//high affinity secondary active ammonium transmembrane transporter activity	GO:0009750//response to fructose stimulus;GO:0031348//negative regulation of defense response;GO:0009749//response to glucose stimulus;GO:0009595//detection of biotic stimulus;GO:0009744//response to sucrose stimulus;GO:0006995//cellular response to nitrogen starvation;GO:0009867//jasmonic acid mediated signaling pathway;GO:0009697//salicylic acid biosynthetic process;GO:0006862//nucleotide trans…
Thhalv10011230m	2.44584	0.918635	Probable LRR receptor-like serine	gi|264664529|sp|C0LGG3.1|Y5182_ARATH		0	K04733|1|3e-69|261|ath:AT5G38990|interleukin-1 receptor-associated kinase 4 [EC:2.7.11.1;K13415|3|2e-66|252|rcu:RCOM_0478150|protein brassinosteroid insensitive 1 [EC:2.7.10.1 2.7.11.1	GO:0005576//extracellular region;GO:0009506//plasmodesma;GO:0005886//plasma membrane;GO:0005634//nucleus	GO:0004713//protein tyrosine kinase activity;GO:0004674//protein serine/threonine kinase activity;GO:0005524//ATP binding	GO:0045492//xylan biosynthetic process;GO:0002679//respiratory burst involved in defense response;GO:0010200//response to chitin;GO:0010106//cellular response to iron ion starvation;GO:0015706//nitrate transport;GO:0006826//iron ion transport;GO:0015824//proline transport;GO:0007169//transmembrane receptor protein tyrosine kinase signaling pathway;GO:0006468//protein phosphorylation;GO:0048765//r…
Thhalv10026225m	2.44008	0.928631	unnamed protein product	gi|312283531|dbj|BAJ34631.1|	Thellungiella halophila	1.2525e-116	K07976|1|2e-111|400|aly:ARALYDRAFT_912477|Rab family, other;K07893|5|3e-89|326|zma:100274535|Ras-related protein Rab-6A	GO:0000139//Golgi membrane;GO:0005829//cytosol;GO:0005739//mitochondrion	GO:0005515//protein binding;GO:0005525//GTP binding;GO:0016787//hydrolase activity	GO:0031348//negative regulation of defense response;GO:0006499//N-terminal protein myristoylation;GO:0009697//salicylic acid biosynthetic process;GO:0009862//systemic acquired resistance, salicylic acid mediated signaling pathway;GO:0009827//plant-type cell wall modification;GO:0006891//intra-Golgi vesicle-mediated transport;GO:0006944//cellular membrane fusion;GO:0015031//protein transport;GO:00…
Thhalv10010625m	2.43955	0.846369	chitinase	gi|15232509|ref|NP_191010.1|	Arabidopsis thaliana	5.0505e-155	K01183|1|4e-156|549|ath:AT3G54420|chitinase [EC:3.2.1.14	GO:0005618//cell wall;GO:0005576//extracellular region	GO:0008061//chitin binding;GO:0004568//chitinase activity	GO:0015706//nitrate transport;GO:0006032//chitin catabolic process;GO:0009626//plant-type hypersensitive response;GO:0016998//cell wall macromolecule catabolic process;GO:0005975//carbohydrate metabolic process;GO:0002679//respiratory burst involved in defense response;GO:0010262//somatic embryogenesis;GO:0010200//response to chitin;GO:0015824//proline transport;GO:0010167//response to nitrate
Thhalv10018709m	2.43896	0.835915		-			-	-	-	-
Thhalv10017171m	2.43561	0.939338	hypothetical protein ARALYDRAFT_481677	gi|297826109|ref|XP_002880937.1|	Arabidopsis lyrata subsp. lyrata	1.18302e-114	K06966|1|9e-116|414|aly:ARALYDRAFT_481677|	GO:0005829//cytosol;GO:0005634//nucleus	GO:0016787//hydrolase activity;GO:0016829//lyase activity	-
Thhalv10021824m	2.4349	0.919324	uncharacterized protein	gi|145332647|ref|NP_001078189.1|	Arabidopsis thaliana	8.20903e-37	-	GO:0005739//mitochondrion	GO:0004553//hydrolase activity, hydrolyzing O-glycosyl compounds	GO:0005975//carbohydrate metabolic process
Thhalv10023557m	2.43326	0.940924	unnamed protein product	gi|312281555|dbj|BAJ33643.1|	Thellungiella halophila	1.01494e-165	K01501|1|1e-161|567|ath:AT3G44310|nitrilase [EC:3.5.5.1;K13035|4|2e-132|470|aly:ARALYDRAFT_662033|beta-cyano-L-alanine hydratase/nitrilase [EC:3.5.5.1 3.5.5.4	GO:0005829//cytosol;GO:0009506//plasmodesma;GO:0009507//chloroplast;GO:0005886//plasma membrane;GO:0048046//apoplast	GO:0080061//indole-3-acetonitrile nitrilase activity;GO:0080109//indole-3-acetonitrile nitrile hydratase activity	GO:0009684//indoleacetic acid biosynthetic process;GO:0009617//response to bacterium;GO:0019762//glucosinolate catabolic process;GO:0009970//cellular response to sulfate starvation;GO:0046686//response to cadmium ion
Thhalv10012900m	2.42899	0.888281	glycosyl hydrolase family 3 protein	gi|297806471|ref|XP_002871119.1|	Arabidopsis lyrata subsp. lyrata	0	K01188|1|0.0|714|vvi:100255282|beta-glucosidase [EC:3.2.1.21	GO:0031225//anchored to membrane;GO:0005576//extracellular region;GO:0005886//plasma membrane	GO:0008422//beta-glucosidase activity	GO:0005975//carbohydrate metabolic process
Thhalv10023320m	2.42491	0.900804	armadillo	gi|297840531|ref|XP_002888147.1|		0	K14431|1|1e-12|73.6|aly:ARALYDRAFT_311885|transcription factor TGA;K08332|2|7e-07|54.7|vcn:VOLCADRAFT_41528|vacuolar protein 8	GO:0005634//nucleus;GO:0000151//ubiquitin ligase complex	GO:0004842//ubiquitin-protein ligase activity;GO:0008270//zinc ion binding	GO:0016567//protein ubiquitination;GO:0010029//regulation of seed germination
Thhalv10014669m	2.42219	0.940165		-			-	-	-	-
Thhalv10005794m	2.42086	0.92153	exostosin family protein	gi|297820564|ref|XP_002878165.1|	Arabidopsis lyrata subsp. lyrata	0	-	GO:0016020//membrane	GO:0003824//catalytic activity	-
Thhalv10025482m	2.41727	0.87346		-			K01087|1|0.0|701|aly:ARALYDRAFT_492609|trehalose 6-phosphate phosphatase [EC:3.1.3.12	-	-	-
Thhalv10008381m	2.41548	0.932858	mitochondrial substrate carrier family protein	gi|297848988|ref|XP_002892375.1|	Arabidopsis lyrata subsp. lyrata	5.7744e-154	K15113|1|5e-155|545|aly:ARALYDRAFT_470726|solute carrier family 25 (mitochondrial iron transporter), member 28/37	GO:0005743//mitochondrial inner membrane;GO:0016021//integral to membrane	-	GO:0055085//transmembrane transport;GO:0006839//mitochondrial transport;GO:0015824//proline transport
Thhalv10026381m	2.4154	0.871737	uncharacterized protein	gi|18416627|ref|NP_567729.1|	Arabidopsis thaliana	9.03668e-79	-	GO:0005886//plasma membrane;GO:0005747//mitochondrial respiratory chain complex I;GO:0016021//integral to membrane;GO:0005576//extracellular region	GO:0008137//NADH dehydrogenase (ubiquinone) activity	GO:0045333//cellular respiration
Thhalv10018907m	2.41236	0.924357		-			K14759|1|1e-06|52.8|rcu:RCOM_1465190|isochorismate synthase / 2-succinyl-5-enolpyruvyl-6-hydroxy-3-cyclohexene-1-carboxylate synthase / 2-succinyl-6-hydroxy-2,4-cyclohexadiene-1-carboxylate synthase / O-succinylbenzoate synthase [EC:5.4.4.2 2.2.1.9 4.2.99.20 4.2.1.113	-	-	-
Thhalv10016373m	2.41133	0.926034	putative receptor serine	gi|42563102|ref|NP_177182.2|		0	K13418|1|8e-51|200|vvi:100247683|somatic embryogenesis receptor kinase 1 [EC:2.7.10.1 2.7.11.1;K13417|4|2e-49|196|ath:AT2G13790|somatic embryogenesis receptor kinase 4 [EC:2.7.10.1 2.7.11.1	GO:0009506//plasmodesma;GO:0005576//extracellular region;GO:0005886//plasma membrane	GO:0008889//glycerophosphodiester phosphodiesterase activity;GO:0004713//protein tyrosine kinase activity;GO:0005524//ATP binding;GO:0004675//transmembrane receptor protein serine/threonine kinase activity	GO:0006952//defense response;GO:0016556//mRNA modification;GO:0006468//protein phosphorylation;GO:0009620//response to fungus;GO:0006071//glycerol metabolic process;GO:0000023//maltose metabolic process;GO:0019252//starch biosynthetic process;GO:0009691//cytokinin biosynthetic process
Thhalv10016097m	2.4107	0.926241	unnamed protein product	gi|312282795|dbj|BAJ34263.1|	Thellungiella halophila	0	K13754|1|0.0|1007|aly:ARALYDRAFT_488652|solute carrier family 24 (sodium/potassium/calcium exchanger), member 6	GO:0016021//integral to membrane	GO:0005432//calcium:sodium antiporter activity	GO:0010260//organ senescence;GO:0046482//para-aminobenzoic acid metabolic process;GO:0035725//sodium ion transmembrane transport
Thhalv10008818m	2.40433	0.939177	kunitz type trypsin and protease inhibitor domain-containing protein	gi|15220874|ref|NP_173228.1|	Arabidopsis thaliana	2.09974e-75	-	GO:0005618//cell wall;GO:0048046//apoplast	GO:0004866//endopeptidase inhibitor activity	GO:0015706//nitrate transport;GO:0034976//response to endoplasmic reticulum stress;GO:0006457//protein folding;GO:0009408//response to heat;GO:0010167//response to nitrate;GO:0009644//response to high light intensity;GO:0042542//response to hydrogen peroxide
Thhalv10025596m	2.40191	0.934398	unnamed protein product	gi|312282441|dbj|BAJ34086.1|	Thellungiella halophila	0	K00016|1|0.0|643|aly:ARALYDRAFT_493149|L-lactate dehydrogenase [EC:1.1.1.27	GO:0005886//plasma membrane;GO:0005829//cytosol	GO:0004459//L-lactate dehydrogenase activity;GO:0000166//nucleotide binding	GO:0044262//cellular carbohydrate metabolic process;GO:0009737//response to abscisic acid stimulus;GO:0006096//glycolysis;GO:0009651//response to salt stress;GO:0055114//oxidation-reduction process
Thhalv10012308m	2.3994	0.851011	NAC domain-containing protein 18	gi|15219110|ref|NP_175696.1|	Arabidopsis thaliana	1.24109e-129	-	GO:0005737//cytoplasm;GO:0005634//nucleus	GO:0046982//protein heterodimerization activity;GO:0003677//DNA binding;GO:0003700//sequence-specific DNA binding transcription factor activity;GO:0042803//protein homodimerization activity	GO:0009414//response to water deprivation;GO:0009873//ethylene mediated signaling pathway;GO:0009753//response to jasmonic acid stimulus;GO:0009962//regulation of flavonoid biosynthetic process;GO:0042538//hyperosmotic salinity response;GO:0000303//response to superoxide;GO:0009644//response to high light intensity;GO:0010150//leaf senescence;GO:0009738//abscisic acid mediated signaling pathway;G…
Thhalv10007379m	2.39808	0.815625	hypothetical protein ARALYDRAFT_472972	gi|297845724|ref|XP_002890743.1|	Arabidopsis lyrata subsp. lyrata	0	K00975|1|0.0|952|aly:ARALYDRAFT_472972|glucose-1-phosphate adenylyltransferase [EC:2.7.7.27	GO:0009507//chloroplast;GO:0005829//cytosol	GO:0008878//glucose-1-phosphate adenylyltransferase activity	GO:0005978//glycogen biosynthetic process;GO:0019252//starch biosynthetic process
Thhalv10018090m	2.39744	0.932422		-			K15925|1|0.0|1751|aly:ARALYDRAFT_894626|alpha-D-xyloside xylohydrolase [EC:3.2.1.177	-	-	-
Thhalv10008463m	2.3959	0.885547	hypothetical protein ARALYDRAFT_890355	gi|297851256|ref|XP_002893509.1|	Arabidopsis lyrata subsp. lyrata	1.14284e-106	-	GO:0005634//nucleus	-	GO:0010363//regulation of plant-type hypersensitive response;GO:0035556//intracellular signal transduction;GO:0009867//jasmonic acid mediated signaling pathway;GO:0006612//protein targeting to membrane;GO:0009863//salicylic acid mediated signaling pathway;GO:0009738//abscisic acid mediated signaling pathway;GO:0009723//response to ethylene stimulus
Thhalv10007082m	2.39234	0.830101	phosphatidylinositol 3- and 4-kinase-like protein	gi|18394020|ref|NP_563930.1|	Arabidopsis thaliana	0	-	-	GO:0004430//1-phosphatidylinositol 4-kinase activity;GO:0043424//protein histidine kinase binding	GO:0046854//phosphatidylinositol phosphorylation
Thhalv10007665m	2.38989	0.877574	ANAC001	gi|297848416|ref|XP_002892089.1|	Arabidopsis lyrata subsp. lyrata	3.1649e-158	-	GO:0016020//membrane;GO:0005634//nucleus	GO:0003700//sequence-specific DNA binding transcription factor activity	GO:0007275//multicellular organismal development;GO:0006355//regulation of transcription, DNA-dependent;GO:0043090//amino acid import;GO:0006888//ER to Golgi vesicle-mediated transport
Thhalv10005192m	2.38976	0.9375	hypoxia-responsive family protein	gi|297812927|ref|XP_002874347.1|	Arabidopsis lyrata subsp. lyrata	7.04293e-46	-	GO:0016021//integral to membrane	-	GO:0001666//response to hypoxia;GO:0009723//response to ethylene stimulus
Thhalv10028009m	2.38948	0.936673	uncharacterized protein	gi|15219964|ref|NP_173702.1|	Arabidopsis thaliana	4.32295e-09	-	-	-	GO:0044763;GO:0018130;GO:0009699//phenylpropanoid biosynthetic process;GO:0050794//regulation of cellular process;GO:0006950//response to stress
Thhalv10003978m	2.38924	0.851608	RabGAP	gi|297812621|ref|XP_002874194.1|		0	-	GO:0009507//chloroplast	GO:0005097//Rab GTPase activator activity	GO:0031348//negative regulation of defense response;GO:0006499//N-terminal protein myristoylation;GO:0009697//salicylic acid biosynthetic process;GO:0010363//regulation of plant-type hypersensitive response;GO:0006944//cellular membrane fusion;GO:0006612//protein targeting to membrane;GO:0043069//negative regulation of programmed cell death;GO:0032851//positive regulation of Rab GTPase activity;G…
Thhalv10013163m	2.38644	0.851608	Sodium	gi|15238663|ref|NP_197287.1|		0	K13754|1|1e-151|535|mtr:MTR_7g086690|solute carrier family 24 (sodium/potassium/calcium exchanger), member 6	GO:0016021//integral to membrane	GO:0005432//calcium:sodium antiporter activity	GO:0035725//sodium ion transmembrane transport
Thhalv10000821m	2.37706	0.841521	hypothetical protein ARALYDRAFT_904324	gi|297817720|ref|XP_002876743.1|	Arabidopsis lyrata subsp. lyrata	0	K14855|1|3e-17|88.6|osa:4350837|ribosome assembly protein 4	GO:0005829//cytosol;GO:0080008//Cul4-RING ubiquitin ligase complex	GO:0000166//nucleotide binding	GO:0048767//root hair elongation;GO:0009750//response to fructose stimulus;GO:0009651//response to salt stress;GO:0030243//cellulose metabolic process;GO:0006816//calcium ion transport;GO:0006833//water transport;GO:0007030//Golgi organization;GO:0007033//vacuole organization;GO:0009832//plant-type cell wall biogenesis
Thhalv10014244m	2.37605	0.938166		-			-	-	-	-
Thhalv10004971m	2.3715	0.897978	octicosapeptide	gi|15242653|ref|NP_201118.1|		5.38085e-86	-	GO:0005634//nucleus	-	GO:0010200//response to chitin;GO:0009693//ethylene biosynthetic process
Thhalv10026227m	2.3692	0.838672	hypothetical protein ARALYDRAFT_914947	gi|297804422|ref|XP_002870095.1|	Arabidopsis lyrata subsp. lyrata	3.51112e-116	K06268|1|3e-117|419|aly:ARALYDRAFT_914947|protein phosphatase 3, regulatory subunit	GO:0008287//protein serine/threonine phosphatase complex;GO:0005737//cytoplasm;GO:0005886//plasma membrane	GO:0005509//calcium ion binding;GO:0019900//kinase binding	GO:0031348//negative regulation of defense response;GO:0009611//response to wounding;GO:0009867//jasmonic acid mediated signaling pathway;GO:0009862//systemic acquired resistance, salicylic acid mediated signaling pathway;GO:0009414//response to water deprivation;GO:0010363//regulation of plant-type hypersensitive response;GO:0010118//stomatal movement;GO:0006612//protein targeting to membrane;GO…
Thhalv10021115m	2.36754	0.849426	unnamed protein product	gi|312283069|dbj|BAJ34400.1|	Thellungiella halophila	0	K13425|1|4e-21|101|rcu:RCOM_1616660|WRKY transcription factor 22;K13424|3|6e-21|100|pop:POPTR_577093|WRKY transcription factor 33	GO:0005634//nucleus	GO:0003700//sequence-specific DNA binding transcription factor activity;GO:0043565//sequence-specific DNA binding;GO:0005516//calmodulin binding	GO:0006355//regulation of transcription, DNA-dependent
Thhalv10023588m	2.36434	0.924931	hypothetical protein ARALYDRAFT_474912	gi|297836929|ref|XP_002886346.1|	Arabidopsis lyrata subsp. lyrata	1.90802e-151	K09286|1|4e-36|150|rcu:RCOM_1034530|EREBP-like factor	GO:0005634//nucleus	GO:0003677//DNA binding;GO:0003700//sequence-specific DNA binding transcription factor activity	GO:0006355//regulation of transcription, DNA-dependent;GO:0010200//response to chitin;GO:0015824//proline transport
Thhalv10025830m	2.36016	0.93426	unnamed protein product	gi|312283025|dbj|BAJ34378.1|	Thellungiella halophila	3.23129e-174	K09753|1|1e-43|176|sbi:SORBI_07g021680|cinnamoyl-CoA reductase [EC:1.2.1.44	GO:0005634//nucleus	GO:0016621//cinnamoyl-CoA reductase activity;GO:0045552//dihydrokaempferol 4-reductase activity;GO:0050662//coenzyme binding;GO:0000166//nucleotide binding	GO:0009813//flavonoid biosynthetic process;GO:0009744//response to sucrose stimulus;GO:0010224//response to UV-B;GO:0009809//lignin biosynthetic process;GO:0055114//oxidation-reduction process;GO:0080167//response to karrikin
Thhalv10020397m	2.35659	0.938074		-			K14709|1|6e-20|97.8|vcn:VOLCADRAFT_104214|solute carrier family 39 (zinc transporter), member 1/2/3;K01115|5|2e-18|92.8|vcn:VOLCADRAFT_99471|phospholipase D [EC:3.1.4.4	-	-	-
Thhalv10019893m	2.34891	0.928516		-			K05666|1|0.0|678|olu:OSTLU_35503|ATP-binding cassette, subfamily C (CFTR/MRP), member 2;K05658|2|9e-62|238|bdi:100833400|ATP-binding cassette, subfamily B (MDR/TAP), member 1	-	-	-
Thhalv10027739m	2.34598	0.929251		-			K13535|1|3e-08|58.5|gmx:100789925|cardiolipin-specific phospholipase [EC:3.1.1.-	-	-	-
Thhalv10023453m	2.3454	0.934881	FMO-like protein	gi|116293735|gb|ABJ98059.1|	Eutrema halophilum	0	K00485|1|2e-175|613|ath:AT1G12200|dimethylaniline monooxygenase (N-oxide forming) [EC:1.14.13.8;K11816|5|6e-18|90.9|osa:4334994|YUCCA family monooxygenase [EC:1.14.13.-	GO:0005634//nucleus	GO:0080104//5-methylthiopropyl glucosinolate S-oxygenase activity;GO:0050660//flavin adenine dinucleotide binding;GO:0080105//6-methylthiopropyl glucosinolate S-oxygenase activity;GO:0050661//NADP binding;GO:0080106//7-methylthiopropyl glucosinolate S-oxygenase activity;GO:0004499//N,N-dimethylaniline monooxygenase activity;GO:0080102//3-methylthiopropyl glucosinolate S-oxygenase activity;GO:0080…	GO:0009740//gibberellic acid mediated signaling pathway;GO:0050832//defense response to fungus;GO:0033506//glucosinolate biosynthetic process from homomethionine;GO:0009684//indoleacetic acid biosynthetic process;GO:0019344//cysteine biosynthetic process;GO:0055114//oxidation-reduction process;GO:0009686//gibberellin biosynthetic process
Thhalv10026428m	2.34435	0.922495	unnamed protein product	gi|312282251|dbj|BAJ33991.1|	Thellungiella halophila	5.12474e-51	-	GO:0005886//plasma membrane	-	GO:0010286//heat acclimation
Thhalv10025860m	2.33852	0.903148	hypothetical protein ARALYDRAFT_329916	gi|297804618|ref|XP_002870193.1|	Arabidopsis lyrata subsp. lyrata	2.39852e-88	K05283|1|2e-14|78.6|aly:ARALYDRAFT_354960|phosphatidylinositol glycan, class W [EC:2.3.-.-;K15692|2|2e-09|62.0|sbi:SORBI_06g034040|E3 ubiquitin-protein ligase RNF13 [EC:6.3.2.19;K11982|3|3e-09|61.2|rcu:RCOM_1031870|E3 ubiquitin-protein ligase RNF115/126 [EC:6.3.2.19	GO:0005576//extracellular region;GO:0005634//nucleus	GO:0008270//zinc ion binding	GO:0031348//negative regulation of defense response;GO:0009595//detection of biotic stimulus;GO:0009611//response to wounding;GO:0009867//jasmonic acid mediated signaling pathway;GO:0009697//salicylic acid biosynthetic process;GO:0009862//systemic acquired resistance, salicylic acid mediated signaling pathway;GO:0010363//regulation of plant-type hypersensitive response;GO:0010310//regulation of h…
Thhalv10017118m	2.3378	0.939752	putative tropinone reductase-15	gi|158828244|gb|ABW81121.1|	Boechera divaricarpa	1.86271e-123	K08081|1|3e-123|439|aly:ARALYDRAFT_481846|tropine dehydrogenase [EC:1.1.1.206	-	GO:0016491//oxidoreductase activity;GO:0000166//nucleotide binding	GO:0010264//myo-inositol hexakisphosphate biosynthetic process;GO:0055114//oxidation-reduction process
Thhalv10013395m	2.33171	0.93341	PAN domain-containing protein	gi|15242845|ref|NP_195990.1|	Arabidopsis thaliana	0	-	GO:0005768//endosome;GO:0005794//Golgi apparatus;GO:0005886//plasma membrane;GO:0005802//trans-Golgi network	GO:0030246//carbohydrate binding	GO:0006857//oligopeptide transport;GO:0048544//recognition of pollen
Thhalv10013883m	2.3276	0.913419		-			K13229|1|3e-77|287|zma:541977|2,4-dihydroxy-1,4-benzoxazin-3-one-glucoside dioxygenase [EC:1.14.20.2;K06892|2|4e-48|190|pop:POPTR_550478|;K05278|3|2e-45|181|vvi:100249002|flavonol synthase [EC:1.14.11.23;K00475|4|9e-45|179|gmx:732548|naringenin 3-dioxygenase [EC:1.14.11.9	-	-	-
Thhalv10013680m	2.31617	0.903745		-			K00261|1|0.0|825|aly:ARALYDRAFT_487575|glutamate dehydrogenase (NAD(P)+) [EC:1.4.1.3	-	-	-
Thhalv10023330m	2.31222	0.894531	hypothetical protein ARALYDRAFT_474909	gi|297836927|ref|XP_002886345.1|	Arabidopsis lyrata subsp. lyrata	0	K01897|1|0.0|1249|aly:ARALYDRAFT_474909|long-chain acyl-CoA synthetase [EC:6.2.1.3	GO:0005829//cytosol;GO:0005783//endoplasmic reticulum;GO:0005794//Golgi apparatus;GO:0005634//nucleus;GO:0005886//plasma membrane	GO:0004467//long-chain fatty acid-CoA ligase activity	GO:0009805//coumarin biosynthetic process;GO:0006633//fatty acid biosynthetic process;GO:0009611//response to wounding;GO:0002213//defense response to insect;GO:0001676//long-chain fatty acid metabolic process
Thhalv10022713m	2.31091	0.873437	alpha	gi|18398681|ref|NP_565432.1|		0	-	GO:0043231//intracellular membrane-bounded organelle;GO:0044444//cytoplasmic part	-	-
Thhalv10013672m	2.31066	0.833755		-			-	-	-	-
Thhalv10013642m	2.30265	0.935409		-			K00815|1|0.0|779|ath:AT5G53970|tyrosine aminotransferase [EC:2.6.1.5	-	-	-
Thhalv10013417m	2.30122	0.913833	hypothetical protein ARALYDRAFT_488196	gi|297807399|ref|XP_002871583.1|	Arabidopsis lyrata subsp. lyrata	0	-	GO:0009705//plant-type vacuole membrane;GO:0005886//plasma membrane;GO:0016021//integral to membrane	GO:0005351//sugar:hydrogen symporter activity	GO:0009624//response to nematode;GO:0055069//zinc ion homeostasis;GO:0010043//response to zinc ion;GO:0055085//transmembrane transport;GO:0080167//response to karrikin
Thhalv10013406m	2.29383	0.935294	unnamed protein product	gi|312282455|dbj|BAJ34093.1|	Thellungiella halophila	0	K01805|1|0.0|953|aly:ARALYDRAFT_918943|xylose isomerase [EC:5.3.1.5	GO:0005774//vacuolar membrane;GO:0016023//cytoplasmic membrane-bounded vesicle;GO:0005783//endoplasmic reticulum;GO:0005794//Golgi apparatus;GO:0005886//plasma membrane	GO:0046872//metal ion binding;GO:0009045//xylose isomerase activity	GO:0006098//pentose-phosphate shunt;GO:0042732//D-xylose metabolic process
Thhalv10023346m	2.29278	0.808226	ABC1 family protein	gi|297837289|ref|XP_002886526.1|	Arabidopsis lyrata subsp. lyrata	0	K08869|1|0.0|1016|aly:ARALYDRAFT_475162|aarF domain-containing kinase	GO:0005739//mitochondrion;GO:0005886//plasma membrane	GO:0016772//transferase activity, transferring phosphorus-containing groups	-
Thhalv10008391m	2.29221	0.891085	Phosphoglycerate mutase-like protein	gi|15223983|ref|NP_172369.1|	Arabidopsis thaliana	8.20471e-146	K12811|1|2e-06|51.2|rcu:RCOM_0075460|ATP-dependent RNA helicase DDX46/PRP5 [EC:3.6.4.13	GO:0005739//mitochondrion;GO:0005634//nucleus	GO:0003824//catalytic activity	GO:0010363//regulation of plant-type hypersensitive response;GO:0009963//positive regulation of flavonoid biosynthetic process;GO:0006612//protein targeting to membrane;GO:0010583//response to cyclopentenone;GO:0009407//toxin catabolic process
Thhalv10028422m	2.28907	0.895496	PLDGAMMA1	gi|297813687|ref|XP_002874727.1|	Arabidopsis lyrata subsp. lyrata	0	K01115|1|0.0|1661|aly:ARALYDRAFT_489999|phospholipase D [EC:3.1.4.4	GO:0009507//chloroplast;GO:0022626//cytosolic ribosome;GO:0005886//plasma membrane	GO:0005509//calcium ion binding;GO:0005546//phosphatidylinositol-4,5-bisphosphate binding;GO:0004630//phospholipase D activity;GO:0005515//protein binding;GO:0070290//NAPE-specific phospholipase D activity	GO:0006979//response to oxidative stress;GO:0009395//phospholipid catabolic process;GO:0006643//membrane lipid metabolic process;GO:0046470//phosphatidylcholine metabolic process;GO:0010044//response to aluminum ion;GO:0009816//defense response to bacterium, incompatible interaction;GO:0009793//embryo development ending in seed dormancy
Thhalv10021558m	2.28707	0.929619	uncharacterized protein	gi|18401929|ref|NP_566614.1|	Arabidopsis thaliana	1.00822e-93	-	-	-	-
Thhalv10001755m	2.28385	0.834398		-			-	-	-	-
Thhalv10027571m	2.28222	0.864844		-			K09422|1|1e-171|600|aly:ARALYDRAFT_492740|myb proto-oncogene protein, plant	-	-	-
Thhalv10008776m	2.28035	0.924586	unnamed protein product	gi|312283523|dbj|BAJ34627.1|	Thellungiella halophila	8.22224e-117	K00799|1|1e-99|360|aly:ARALYDRAFT_470263|glutathione S-transferase [EC:2.5.1.18	GO:0005829//cytosol;GO:0005618//cell wall;GO:0005739//mitochondrion;GO:0009506//plasmodesma;GO:0009570//chloroplast stroma;GO:0005773//vacuole;GO:0005634//nucleus;GO:0005886//plasma membrane;GO:0048046//apoplast	GO:0005507//copper ion binding;GO:2001147//camalexin binding;GO:2001227//quercitrin binding;GO:0050897//cobalt ion binding;GO:0004364//glutathione transferase activity;GO:0043295//glutathione binding	GO:0006979//response to oxidative stress;GO:0009414//response to water deprivation;GO:0009651//response to salt stress;GO:0042742//defense response to bacterium;GO:0009409//response to cold;GO:0009817//defense response to fungus, incompatible interaction;GO:0010043//response to zinc ion;GO:0046686//response to cadmium ion;GO:0009407//toxin catabolic process
Thhalv10007582m	2.28018	0.931595	flavin-containing monooxygenase family protein	gi|297844072|ref|XP_002889917.1|	Arabidopsis lyrata subsp. lyrata	0	K00485|1|4e-179|625|ath:AT1G12200|dimethylaniline monooxygenase (N-oxide forming) [EC:1.14.13.8;K11816|5|7e-15|80.5|vvi:100256048|YUCCA family monooxygenase [EC:1.14.13.-	GO:0005773//vacuole;GO:0005634//nucleus	GO:0080106//7-methylthiopropyl glucosinolate S-oxygenase activity;GO:0080104//5-methylthiopropyl glucosinolate S-oxygenase activity;GO:0080107//8-methylthiopropyl glucosinolate S-oxygenase activity;GO:0080102//3-methylthiopropyl glucosinolate S-oxygenase activity;GO:0080105//6-methylthiopropyl glucosinolate S-oxygenase activity;GO:0050660//flavin adenine dinucleotide binding;GO:0050661//NADP bind…	GO:0009684//indoleacetic acid biosynthetic process;GO:0055114//oxidation-reduction process;GO:0033506//glucosinolate biosynthetic process from homomethionine;GO:0050832//defense response to fungus;GO:0019344//cysteine biosynthetic process
Thhalv10009957m	2.27984	0.914545		-			K13030|1|6e-116|416|sbi:SORBI_01g001220|cyanohydrin beta-glucosyltransferase [EC:2.4.1.85;K13692|3|9e-68|256|vvi:100252177|UDP-glucose:(indol-3-yl)acetate beta-D-glucosyltransferase [EC:2.4.1.121	-	-	-
Thhalv10025025m	2.2792	0.922518		-			K00901|1|0.0|692|rcu:RCOM_0729660|diacylglycerol kinase [EC:2.7.1.107	-	-	-
Thhalv10021367m	2.2775	0.933364	auxin-responsive-like protein	gi|30680258|ref|NP_566306.3|	Arabidopsis thaliana	7.10509e-100	-	GO:0043231//intracellular membrane-bounded organelle;GO:0044444//cytoplasmic part;GO:0046658//anchored to plasma membrane;GO:0005576//extracellular region	GO:0005201//extracellular matrix structural constituent	GO:0006007//glucose catabolic process;GO:0010102//lateral root morphogenesis;GO:0009733//response to auxin stimulus;GO:0030198//extracellular matrix organization
Thhalv10014267m	2.2772	0.822082		-			K14709|1|6e-18|90.1|vcn:VOLCADRAFT_104214|solute carrier family 39 (zinc transporter), member 1/2/3	-	-	-
Thhalv10011584m	2.27343	0.930974	lipase SIL1	gi|21358785|gb|AAM47031.1|	Brassica rapa subsp. pekinensis	3.03486e-179	K01206|1|2e-24|112|ath:AT1G67830|alpha-L-fucosidase [EC:3.2.1.51;K00514|3|2e-22|105|rcu:RCOM_1428040|zeta-carotene desaturase [EC:1.3.5.6	GO:0005615//extracellular space	GO:0016298//lipase activity;GO:0004064//arylesterase activity;GO:0004091//carboxylesterase activity	GO:0009753//response to jasmonic acid stimulus;GO:0006629//lipid metabolic process;GO:0009751//response to salicylic acid stimulus;GO:0009627//systemic acquired resistance;GO:0009866//induced systemic resistance, ethylene mediated signaling pathway;GO:0009817//defense response to fungus, incompatible interaction;GO:0009871//jasmonic acid and ethylene-dependent systemic resistance, ethylene mediat…
Thhalv10025494m	2.27262	0.939269		-			K01376|1|3e-144|509|ath:AT4G16190|[EC:3.4.22.-;K01373|3|4e-117|419|ppp:PHYPADRAFT_209158|cathepsin F [EC:3.4.22.41	-	-	-
Thhalv10027698m	2.27136	0.862132		-			-	-	-	-
Thhalv10018285m	2.27023	0.932422		-			K14638|1|1e-120|432|smo:SELMODRAFT_135522|solute carrier family 15 (peptide/histidine transporter), member 3/4	-	-	-
Thhalv10021855m	2.26995	0.849885		-			-	-	-	-
Thhalv10016586m	2.26883	0.925276	transferase family protein	gi|297827611|ref|XP_002881688.1|	Arabidopsis lyrata subsp. lyrata	0	K13065|1|4e-33|141|ath:AT5G48930|shikimate O-hydroxycinnamoyltransferase [EC:2.3.1.133	GO:0005737//cytoplasm	GO:0047672	GO:0080167//response to karrikin
Thhalv10021279m	2.26544	0.922794	hypothetical protein ARALYDRAFT_478773	gi|297829918|ref|XP_002882841.1|	Arabidopsis lyrata subsp. lyrata	2.88641e-124	K11145|1|2e-125|446|aly:ARALYDRAFT_478773|ribonuclease III family protein [EC:3.1.26.-	GO:0009507//chloroplast;GO:0005634//nucleus	GO:0003723//RNA binding;GO:0004525//ribonuclease III activity	GO:0006396//RNA processing
Thhalv10000026m	2.2633	0.90602	hypothetical protein ARALYDRAFT_481093	gi|297821451|ref|XP_002878608.1|	Arabidopsis lyrata subsp. lyrata	0	K11842|1|3e-39|162|ath:AT2G22310|ubiquitin carboxyl-terminal hydrolase 12/46 [EC:3.1.2.15	GO:0035061//interchromatin granule;GO:0016607//nuclear speck;GO:0005773//vacuole;GO:0009506//plasmodesma;GO:0005886//plasma membrane	GO:0004674//protein serine/threonine kinase activity;GO:0003677//DNA binding;GO:0003723//RNA binding;GO:0005516//calmodulin binding;GO:0005524//ATP binding	GO:0006355//regulation of transcription, DNA-dependent;GO:0010118//stomatal movement;GO:0050832//defense response to fungus;GO:0042742//defense response to bacterium;GO:0000956//nuclear-transcribed mRNA catabolic process;GO:0006468//protein phosphorylation;GO:0010150//leaf senescence;GO:0019722//calcium-mediated signaling;GO:0000398//mRNA splicing, via spliceosome
Thhalv10009033m	2.26154	0.912845	unnamed protein product	gi|312282871|dbj|BAJ34301.1|	Thellungiella halophila	2.74654e-79	K14488|1|2e-68|256|aly:ARALYDRAFT_471849|SAUR family protein	GO:0005634//nucleus	-	GO:0009733//response to auxin stimulus
Thhalv10004581m	2.25843	0.937592	hypothetical protein ARALYDRAFT_496608	gi|297797423|ref|XP_002866596.1|	Arabidopsis lyrata subsp. lyrata	8.65674e-167	K00430|1|7e-168|588|aly:ARALYDRAFT_496608|peroxidase [EC:1.11.1.7	GO:0005618//cell wall;GO:0016020//membrane;GO:0005794//Golgi apparatus;GO:0048046//apoplast	GO:0046872//metal ion binding;GO:0004601//peroxidase activity;GO:0020037//heme binding	GO:0006979//response to oxidative stress;GO:0010363//regulation of plant-type hypersensitive response;GO:0055114//oxidation-reduction process;GO:0015706//nitrate transport;GO:0002679//respiratory burst involved in defense response;GO:0010200//response to chitin;GO:0006612//protein targeting to membrane;GO:0043069//negative regulation of programmed cell death;GO:0009863//salicylic acid mediated si…
Thhalv10010327m	2.25759	0.865671	UDP-glucosyl transferase 72E1	gi|297819764|ref|XP_002877765.1|	Arabidopsis lyrata subsp. lyrata	0	K12356|1|0.0|798|aly:ARALYDRAFT_485420|coniferyl-alcohol glucosyltransferase [EC:2.4.1.111	-	GO:0047209//coniferyl-alcohol glucosyltransferase activity	GO:0009684//indoleacetic acid biosynthetic process;GO:0015706//nitrate transport;GO:0010359//regulation of anion channel activity;GO:0010106//cellular response to iron ion starvation;GO:0009808//lignin metabolic process;GO:0006826//iron ion transport;GO:0006569//tryptophan catabolic process;GO:0010167//response to nitrate;GO:0010583//response to cyclopentenone;GO:0009407//toxin catabolic process
Thhalv10013611m	2.25707	0.910409		-			K14497|1|0.0|748|aly:ARALYDRAFT_495797|protein phosphatase 2C [EC:3.1.3.16	-	-	-
Thhalv10017151m	2.25567	0.928148	soul heme-binding family protein	gi|297823673|ref|XP_002879719.1|	Arabidopsis lyrata subsp. lyrata	7.44193e-113	-	GO:0005829//cytosol;GO:0009295//nucleoid;GO:0009507//chloroplast;GO:0005773//vacuole;GO:0005794//Golgi apparatus;GO:0005886//plasma membrane	-	GO:0009744//response to sucrose stimulus;GO:0010224//response to UV-B;GO:0009813//flavonoid biosynthetic process;GO:0010017//red or far-red light signaling pathway
Thhalv10024287m	2.25565	0.932996	lysine-ketoglutarate reductase	gi|2052508|gb|AAB96826.1|		0	K14157|1|0.0|1959|aly:ARALYDRAFT_491371|alpha-aminoadipic semialdehyde synthase [EC:1.5.1.8 1.5.1.9	GO:0005829//cytosol;GO:0005739//mitochondrion	GO:0004755//saccharopine dehydrogenase (NADP+, L-glutamate-forming) activity;GO:0047130//saccharopine dehydrogenase (NADP+, L-lysine-forming) activity;GO:0000166//nucleotide binding	GO:0016926//protein desumoylation;GO:0055114//oxidation-reduction process;GO:0009744//response to sucrose stimulus;GO:0009750//response to fructose stimulus;GO:0019477//L-lysine catabolic process;GO:0010228//vegetative to reproductive phase transition of meristem;GO:0050665//hydrogen peroxide biosynthetic process;GO:0080167//response to karrikin
Thhalv10025464m	2.25398	0.938281		-			K01183|1|0.0|703|ath:AT4G19810|chitinase [EC:3.2.1.14	-	-	-
Thhalv10019563m	2.25389	0.811213		-			-	-	-	-
Thhalv10007451m	2.24883	0.926103	hypothetical protein ARALYDRAFT_888127	gi|297843684|ref|XP_002889723.1|	Arabidopsis lyrata subsp. lyrata	0	K08145|1|6e-103|373|vvi:100266019|MFS transporter, SP family, solute carrier family 2 (facilitated glucose transporter), member 8	GO:0009705//plant-type vacuole membrane;GO:0016021//integral to membrane;GO:0005783//endoplasmic reticulum;GO:0005886//plasma membrane	GO:0005351//sugar:hydrogen symporter activity;GO:0015145//monosaccharide transmembrane transporter activity	GO:0009414//response to water deprivation;GO:0010200//response to chitin;GO:0009651//response to salt stress;GO:0015706//nitrate transport;GO:0009624//response to nematode;GO:0015749//monosaccharide transport;GO:0006569//tryptophan catabolic process;GO:0010167//response to nitrate;GO:0009684//indoleacetic acid biosynthetic process;GO:0009737//response to abscisic acid stimulus;GO:0055085//transme…
Thhalv10006072m	2.2472	0.882927	gibberellin receptor 1B	gi|315075933|gb|ADT78692.1|	Brassica napus	0	K14493|1|0.0|654|ath:AT3G63010|gibberellin receptor GID1 [EC:3.-.-.-	GO:0005634//nucleus	GO:0005515//protein binding;GO:0016787//hydrolase activity	GO:0031348//negative regulation of defense response;GO:0009867//jasmonic acid mediated signaling pathway;GO:0009862//systemic acquired resistance, salicylic acid mediated signaling pathway;GO:0009414//response to water deprivation;GO:0048444//floral organ morphogenesis;GO:0010363//regulation of plant-type hypersensitive response;GO:0009873//ethylene mediated signaling pathway;GO:0006612//protein …
Thhalv10004495m	2.24625	0.936834	unnamed protein product	gi|10177849|dbj|BAB11201.1|	Arabidopsis thaliana	6.46762e-158	-	GO:0005840//ribosome;GO:0009570//chloroplast stroma;GO:0009534//chloroplast thylakoid	GO:0003735//structural constituent of ribosome	GO:0006412//translation
Thhalv10007422m	2.24558	0.929573	cytochrome P450 71B2	gi|15222174|ref|NP_172767.1|	Arabidopsis thaliana	0	K00517|1|3e-163|573|ath:AT3G26170|[EC:1.14.-.-	GO:0005576//extracellular region	GO:0020037//heme binding;GO:0009055//electron carrier activity;GO:0016705//oxidoreductase activity, acting on paired donors, with incorporation or reduction of molecular oxygen;GO:0004497//monooxygenase activity;GO:0019825//oxygen binding;GO:0005506//iron ion binding	GO:0010286//heat acclimation;GO:0010363//regulation of plant-type hypersensitive response;GO:0030003//cellular cation homeostasis;GO:0009873//ethylene mediated signaling pathway;GO:0015706//nitrate transport;GO:0006612//protein targeting to membrane;GO:0070838//divalent metal ion transport;GO:0006569//tryptophan catabolic process;GO:0010167//response to nitrate;GO:0009684//indoleacetic acid biosy…
Thhalv10025701m	2.24277	0.918405	carboxypeptidase C	gi|240255805|ref|NP_193027.5|	Arabidopsis thaliana	3.24821e-177	K13289|1|3e-178|622|ath:AT4G12910|cathepsin A (carboxypeptidase C) [EC:3.4.16.5	GO:0005576//extracellular region;GO:0005773//vacuole	GO:0004185//serine-type carboxypeptidase activity	GO:0006508//proteolysis
Thhalv10009782m	2.23855	0.933134		-			K15397|1|1e-97|355|ath:AT1G01120|3-ketoacyl-CoA synthase [EC:2.3.1.-	-	-	-
Thhalv10001076m	2.23633	0.929136	phytocystatin 5-2	gi|300432979|gb|ADK13077.1|	Brassica rapa subsp. pekinensis	2.16075e-45	-	GO:0005576//extracellular region;GO:0005618//cell wall	GO:0004869//cysteine-type endopeptidase inhibitor activity	GO:0010466//negative regulation of peptidase activity
Thhalv10018252m	2.23442	0.914752		-			K04733|1|4e-60|231|smo:SELMODRAFT_159261|interleukin-1 receptor-associated kinase 4 [EC:2.7.11.1;K13417|3|1e-54|213|ath:AT2G13790|somatic embryogenesis receptor kinase 4 [EC:2.7.10.1 2.7.11.1;K00924|5|5e-53|207|ath:AT5G25930|[EC:2.7.1.-	-	-	-
Thhalv10022734m	2.23401	0.908938	pollen Ole e 1 allergen and extensin family protein	gi|22325715|ref|NP_179254.2|	Arabidopsis thaliana	2.40659e-168	K01115|1|2e-22|105|vcn:VOLCADRAFT_99471|phospholipase D [EC:3.1.4.4	GO:0005576//extracellular region	-	-
Thhalv10019343m	2.23307	0.819761	predicted protein	gi|297841603|ref|XP_002888683.1|	Arabidopsis lyrata subsp. lyrata	3.21579e-49	-	GO:0048046//apoplast	GO:0005102//receptor binding	GO:0007165//signal transduction
Thhalv10012847m	2.23152	0.925919	predicted protein	gi|297793199|ref|XP_002864484.1|	Arabidopsis lyrata subsp. lyrata	0	K12309|1|0.0|1211|aly:ARALYDRAFT_485655|beta-galactosidase [EC:3.2.1.23;K01190|3|2e-64|245|cme:CMP078C|beta-galactosidase [EC:3.2.1.23	GO:0005618//cell wall;GO:0048046//apoplast	GO:0043169//cation binding;GO:0030246//carbohydrate binding;GO:0004565//beta-galactosidase activity	GO:0005975//carbohydrate metabolic process;GO:0070838//divalent metal ion transport;GO:0030003//cellular cation homeostasis
Thhalv10026106m	2.22464	0.938166	early nodulin-like protein 2	gi|15234164|ref|NP_194482.1|	Arabidopsis thaliana	1.78435e-121	K14709|1|3e-19|92.0|vcn:VOLCADRAFT_104214|solute carrier family 39 (zinc transporter), member 1/2/3	GO:0005773//vacuole;GO:0046658//anchored to plasma membrane;GO:0009507//chloroplast;GO:0048046//apoplast	GO:0005507//copper ion binding;GO:0009055//electron carrier activity	GO:0019761//glucosinolate biosynthetic process
Thhalv10020792m	2.2235	0.915556		-			K05658|1|3e-95|347|vvi:100262734|ATP-binding cassette, subfamily B (MDR/TAP), member 1;K00924|2|5e-94|343|ath:AT5G47070|[EC:2.7.1.-	-	-	-
Thhalv10028559m	2.22075	0.827344	ankyrin repeat-containing protein	gi|42566787|ref|NP_193175.2|	Arabidopsis thaliana	1.06842e-169	K06694|1|2e-07|56.2|cre:CHLREDRAFT_140415|26S proteasome non-ATPase regulatory subunit 10	-	-	-
Thhalv10026695m	2.21705	0.86597	predicted protein	gi|297798360|ref|XP_002867064.1|	Arabidopsis lyrata subsp. lyrata	2.69617e-15	-	GO:0005739//mitochondrion;GO:0005886//plasma membrane	-	-
Thhalv10003471m	2.21567	0.887086		-			-	-	-	-
Thhalv10007543m	2.21485	0.926103	unnamed protein product	gi|312281515|dbj|BAJ33623.1|	Thellungiella halophila	0	K00166|1|0.0|874|aly:ARALYDRAFT_313033|2-oxoisovalerate dehydrogenase E1 component, alpha subunit [EC:1.2.4.4	GO:0005739//mitochondrion	GO:0003863//3-methyl-2-oxobutanoate dehydrogenase (2-methylpropanoyl-transferring) activity	GO:0055114//oxidation-reduction process
Thhalv10014787m	2.21086	0.931572	hypothetical protein ARALYDRAFT_325438	gi|297810951|ref|XP_002873359.1|	Arabidopsis lyrata subsp. lyrata	1.50497e-78	K03644|1|1e-79|294|aly:ARALYDRAFT_325438|lipoic acid synthetase [EC:2.8.1.8	GO:0009507//chloroplast	GO:0008937//ferredoxin-NAD(P) reductase activity;GO:0051539//4 iron, 4 sulfur cluster binding;GO:0030385//ferredoxin:thioredoxin reductase activity;GO:0016992//lipoate synthase activity	GO:0019684//photosynthesis, light reaction;GO:0009107//lipoate biosynthetic process;GO:0009965//leaf morphogenesis;GO:0030154//cell differentiation;GO:0045893//positive regulation of transcription, DNA-dependent
Thhalv10025955m	2.21036	0.90671	3-hydroxyisobutyrate dehydrogenase-like protein	gi|21555592|gb|AAM63893.1|	Arabidopsis thaliana	1.81902e-150	K00020|1|1e-151|533|ath:AT4G20930|3-hydroxyisobutyrate dehydrogenase [EC:1.1.1.31	GO:0005739//mitochondrion	GO:0008442//3-hydroxyisobutyrate dehydrogenase activity;GO:0051287//NAD binding;GO:0004616//phosphogluconate dehydrogenase (decarboxylating) activity	GO:0006098//pentose-phosphate shunt;GO:0006573//valine metabolic process
Thhalv10022297m	2.20838	0.802734	cytochrome P450, family 72, subfamily A, polypeptide 8	gi|15231895|ref|NP_188080.1|	Arabidopsis thaliana	1.00885e-48	K15638|1|1e-16|84.7|aly:ARALYDRAFT_494050|cytochrome P450, family 72, subfamily C, polypeptide 1;K15639|5|8e-10|62.4|aly:ARALYDRAFT_901457|cytochrome P450, family 734, subfamily A, polypeptide 1 (PHYB activation tagged suppressor 1) [EC:1.14.-.-	GO:0005783//endoplasmic reticulum	GO:0009055//electron carrier activity;GO:0005506//iron ion binding;GO:0020037//heme binding;GO:0016705//oxidoreductase activity, acting on paired donors, with incorporation or reduction of molecular oxygen;GO:0019825//oxygen binding	GO:0007623//circadian rhythm;GO:0055114//oxidation-reduction process
Thhalv10010863m	2.19665	0.920979	uncharacterized protein	gi|18409565|ref|NP_566965.1|	Arabidopsis thaliana	6.73314e-34	-	-	-	GO:0080167//response to karrikin
Thhalv10021729m	2.19508	0.934329	ribosomal protein L18ae family protein	gi|18400450|ref|NP_566490.1|	Arabidopsis thaliana	2.16615e-55	K02882|1|6e-23|106|rcu:RCOM_0632990|large subunit ribosomal protein L18Ae	GO:0005840//ribosome	GO:0003735//structural constituent of ribosome;GO:0005515//protein binding	GO:0006810//transport;GO:0006412//translation
Thhalv10025619m	2.19467	0.916108	unnamed protein product	gi|312283413|dbj|BAJ34572.1|	Thellungiella halophila	0	-	-	-	-
Thhalv10020720m	2.19276	0.928378		-			-	-	-	-
Thhalv10017695m	2.19152	0.905607	protein rotundifolia like 8	gi|18405136|ref|NP_565910.1|	Arabidopsis thaliana	5.00671e-34	-	GO:0005634//nucleus	-	GO:0009062//fatty acid catabolic process;GO:0016925//protein sumoylation;GO:0048367//shoot system development
Thhalv10006880m	2.19037	0.875735	Early-responsive to dehydration stress protein (ERD4)	gi|30681535|ref|NP_172480.2|	Arabidopsis thaliana	0	K03021|1|7e-10|65.1|ota:Ot01g06000|DNA-directed RNA polymerase III subunit RPC2 [EC:2.7.7.6;K00826|2|5e-07|55.5|aly:ARALYDRAFT_888266|branched-chain amino acid aminotransferase [EC:2.6.1.42	GO:0005576//extracellular region;GO:0016020//membrane;GO:0009507//chloroplast	GO:0016298//lipase activity	GO:0006629//lipid metabolic process
Thhalv10014670m	2.18994	0.935524		-			-	-	-	-
Thhalv10003231m	2.18683	0.903125	zinc finger CCCH domain-containing protein 61	gi|15241451|ref|NP_199239.1|	Arabidopsis thaliana	7.53648e-179	K15172|1|5e-28|124|vcn:VOLCADRAFT_106802|transcription elongation factor SPT5	GO:0005634//nucleus	GO:0008270//zinc ion binding;GO:0003676//nucleic acid binding;GO:0003700//sequence-specific DNA binding transcription factor activity	GO:0006355//regulation of transcription, DNA-dependent;GO:0010187//negative regulation of seed germination
Thhalv10018446m	2.18605	0.936604		-			K15397|1|0.0|974|ath:AT1G68530|3-ketoacyl-CoA synthase [EC:2.3.1.-	-	-	-
Thhalv10016764m	2.18595	0.925115	unnamed protein product	gi|312282309|dbj|BAJ34020.1|	Thellungiella halophila	0	K13423|1|0.0|645|ath:AT2G30250|WRKY transcription factor 25;K13424|3|3e-93|340|pop:POPTR_663578|WRKY transcription factor 33	GO:0005634//nucleus	GO:0005515//protein binding;GO:0043565//sequence-specific DNA binding;GO:0003700//sequence-specific DNA binding transcription factor activity	GO:0031348//negative regulation of defense response;GO:0070370//cellular heat acclimation;GO:0009862//systemic acquired resistance, salicylic acid mediated signaling pathway;GO:0006944//cellular membrane fusion;GO:0010363//regulation of plant-type hypersensitive response;GO:0006355//regulation of transcription, DNA-dependent;GO:0009651//response to salt stress;GO:0006612//protein targeting to mem…
Thhalv10010967m	2.18583	0.933019	zinc finger family protein	gi|297815926|ref|XP_002875846.1|	Arabidopsis lyrata subsp. lyrata	6.1587e-148	K10661|1|2e-09|61.2|ath:AT4G34100|E3 ubiquitin-protein ligase MARCH6 [EC:6.3.2.19	GO:0005737//cytoplasm;GO:0005634//nucleus	GO:0008270//zinc ion binding	GO:0006623//protein targeting to vacuole;GO:0016192//vesicle-mediated transport
Thhalv10025334m	2.18564	0.805262		-			K12448|1|0.0|809|ath:AT4G20460|UDP-arabinose 4-epimerase [EC:5.1.3.5	-	-	-
Thhalv10016838m	2.18528	0.805101	MAPKKK17	gi|297826695|ref|XP_002881230.1|	Arabidopsis lyrata subsp. lyrata	0	K11228|1|1e-43|175|ota:Ot13g01170|mitogen-activated protein kinase kinase kinase [EC:2.7.11.1;K13414|2|2e-38|157|aly:ARALYDRAFT_489755|mitogen-activated protein kinase kinase kinase 1, plant [EC:2.7.11.25	GO:0005634//nucleus	GO:0004674//protein serine/threonine kinase activity;GO:0005524//ATP binding	GO:0006468//protein phosphorylation
Thhalv10027859m	2.18525	0.920933		-			-	-	-	-
Thhalv10005833m	2.18472	0.913235	DEAD-box ATP-dependent RNA helicase 52	gi|15231074|ref|NP_191416.1|	Arabidopsis thaliana	0	K11594|1|0.0|1246|ath:AT3G58570|ATP-dependent RNA helicase [EC:3.6.4.13	GO:0005730//nucleolus;GO:0005777//peroxisome;GO:0005886//plasma membrane;GO:0009507//chloroplast;GO:0005829//cytosol	GO:0008026//ATP-dependent helicase activity;GO:0003676//nucleic acid binding;GO:0005524//ATP binding	-
Thhalv10006243m	2.18438	0.923415	uncharacterized protein	gi|334186016|ref|NP_001190104.1|	Arabidopsis thaliana	2.84147e-63	-	GO:0005634//nucleus;GO:0005739//mitochondrion	-	-
Thhalv10010302m	2.18385	0.805009	aspartyl protease family protein	gi|18409320|ref|NP_566948.1|	Arabidopsis thaliana	0	K00924|1|2e-32|138|ath:AT5G22850|[EC:2.7.1.-	GO:0031225//anchored to membrane	GO:0004190//aspartic-type endopeptidase activity	GO:0006865//amino acid transport;GO:0006508//proteolysis
Thhalv10004448m	2.1838	0.929458	Copine (Calcium-dependent phospholipid-binding protein) family	gi|22328041|ref|NP_201202.2|	Arabidopsis thaliana	0	-	GO:0005886//plasma membrane	GO:0004842//ubiquitin-protein ligase activity;GO:0008270//zinc ion binding	GO:0042742//defense response to bacterium;GO:0009611//response to wounding;GO:0009867//jasmonic acid mediated signaling pathway;GO:0009690//cytokinin metabolic process
Thhalv10028726m	2.17816	0.819278	hypothetical protein ARALYDRAFT_489740	gi|297809009|ref|XP_002872388.1|	Arabidopsis lyrata subsp. lyrata	0	-	GO:0016020//membrane;GO:0005576//extracellular region	-	-
Thhalv10014528m	2.1755	0.839591		-			K09875|1|1e-95|347|aly:ARALYDRAFT_477669|aquaporin SIP	-	-	-
Thhalv10025624m	2.17455	0.913304	hypothetical protein ARALYDRAFT_492640	gi|297799790|ref|XP_002867779.1|	Arabidopsis lyrata subsp. lyrata	1.52644e-180	K10143|1|5e-17|87.4|vvi:100246063|E3 ubiquitin-protein ligase RFWD2 [EC:6.3.2.19;K00540|2|7e-12|70.5|ath:AT5G64210|[EC:1.-.-.-	GO:0016021//integral to membrane;GO:0009536//plastid;GO:0009579//thylakoid;GO:0070469//respiratory chain;GO:0005740//mitochondrial envelope	GO:0009916//alternative oxidase activity;GO:0046872//metal ion binding	GO:0022900//electron transport chain;GO:0016117//carotenoid biosynthetic process;GO:0009266//response to temperature stimulus;GO:0009658//chloroplast organization;GO:0007585//respiratory gaseous exchange;GO:0045892//negative regulation of transcription, DNA-dependent;GO:0009644//response to high light intensity
Thhalv10000242m	2.17253	0.922932	unnamed protein product	gi|312282421|dbj|BAJ34076.1|	Thellungiella halophila	0	K13425|1|1e-24|112|rcu:RCOM_1616660|WRKY transcription factor 22;K13426|3|9e-23|106|vvi:100251862|WRKY transcription factor 29	GO:0005634//nucleus	GO:0005516//calmodulin binding;GO:0043565//sequence-specific DNA binding;GO:0003700//sequence-specific DNA binding transcription factor activity	GO:0035556//intracellular signal transduction;GO:0042742//defense response to bacterium;GO:0006355//regulation of transcription, DNA-dependent;GO:0002679//respiratory burst involved in defense response;GO:0010200//response to chitin;GO:0006865//amino acid transport
Thhalv10007554m	2.17196	0.922518	hypothetical protein ARALYDRAFT_887609	gi|297843248|ref|XP_002889505.1|	Arabidopsis lyrata subsp. lyrata	0	K00924|1|0.0|853|ath:AT1G04440|[EC:2.7.1.-;K08960|3|0.0|664|pop:POPTR_725863|casein kinase 1, epsilon [EC:2.7.11.1	GO:0005737//cytoplasm	GO:0004674//protein serine/threonine kinase activity;GO:0005524//ATP binding	GO:0006468//protein phosphorylation;GO:0016926//protein desumoylation;GO:0048364//root development;GO:0006623//protein targeting to vacuole;GO:0009850//auxin metabolic process;GO:0009741//response to brassinosteroid stimulus;GO:0010228//vegetative to reproductive phase transition of meristem;GO:0016197//endosomal transport;GO:0006944//cellular membrane fusion;GO:0048193//Golgi vesicle transport;G…
Thhalv10021232m	2.17157	0.89221	hypothetical protein ARALYDRAFT_897956	gi|297830250|ref|XP_002883007.1|	Arabidopsis lyrata subsp. lyrata	4.25571e-152	-	GO:0008540//proteasome regulatory particle, base subcomplex;GO:0005829//cytosol;GO:0009506//plasmodesma;GO:0005773//vacuole;GO:0005634//nucleus;GO:0016020//membrane;GO:0005576//extracellular region	GO:0030234//enzyme regulator activity;GO:0005507//copper ion binding;GO:0005515//protein binding;GO:0005509//calcium ion binding;GO:0001653//peptide receptor activity	GO:0048767//root hair elongation;GO:0006833//water transport;GO:0009793//embryo development ending in seed dormancy;GO:0010150//leaf senescence;GO:0009414//response to water deprivation;GO:0009738//abscisic acid mediated signaling pathway;GO:0009853//photorespiration;GO:0007010//cytoskeleton organization;GO:0009407//toxin catabolic process;GO:0009693//ethylene biosynthetic process;GO:0080028//nit…
Thhalv10027269m	2.16763	0.896967		-			K13289|1|3e-79|291|ath:AT4G12910|cathepsin A (carboxypeptidase C) [EC:3.4.16.5	-	-	-
Thhalv10004672m	2.16699	0.928148	unnamed protein product	gi|312282529|dbj|BAJ34130.1|	Thellungiella halophila	1.4876e-172	K08509|1|1e-156|551|aly:ARALYDRAFT_919363|synaptosomal-associated protein, 29kDa	GO:0016021//integral to membrane;GO:0009507//chloroplast;GO:0009504//cell plate;GO:0005886//plasma membrane;GO:0005634//nucleus	GO:0005484//SNAP receptor activity	GO:0031348//negative regulation of defense response;GO:0006499//N-terminal protein myristoylation;GO:0009595//detection of biotic stimulus;GO:0009611//response to wounding;GO:0009867//jasmonic acid mediated signaling pathway;GO:0009697//salicylic acid biosynthetic process;GO:0006862//nucleotide transport;GO:0009862//systemic acquired resistance, salicylic acid mediated signaling pathway;GO:000091…
Thhalv10000914m	2.15785	0.935248	pectin acetylesterase	gi|297794737|ref|XP_002865253.1|	Arabidopsis lyrata subsp. lyrata	0	-	GO:0009505//plant-type cell wall;GO:0009506//plasmodesma;GO:0005886//plasma membrane;GO:0005576//extracellular region;GO:0005829//cytosol;GO:0015629//actin cytoskeleton	GO:0004091//carboxylesterase activity;GO:0003779//actin binding	GO:0007010//cytoskeleton organization;GO:0016126//sterol biosynthetic process
Thhalv10019040m	2.14558	0.919233	hypothetical protein ARALYDRAFT_316812	gi|297842707|ref|XP_002889235.1|	Arabidopsis lyrata subsp. lyrata	2.0783e-101	-	GO:0005634//nucleus	-	-
Thhalv10017257m	2.1454	0.91034	glutathione S-transferase	gi|15227086|ref|NP_180507.1|	Arabidopsis thaliana	9.4714e-89	K00799|1|8e-90|328|ath:AT2G29460|glutathione S-transferase [EC:2.5.1.18	GO:0005737//cytoplasm	GO:0004364//glutathione transferase activity	GO:0043161//proteasomal ubiquitin-dependent protein catabolic process;GO:0051788//response to misfolded protein;GO:0080129//proteasome core complex assembly;GO:0006635//fatty acid beta-oxidation;GO:0010583//response to cyclopentenone;GO:0046482//para-aminobenzoic acid metabolic process;GO:0010043//response to zinc ion;GO:0009407//toxin catabolic process
Thhalv10025035m	2.14518	0.892854		-			K03327|1|0.0|894|aly:ARALYDRAFT_914011|multidrug resistance protein, MATE family	-	-	-
Thhalv10006589m	2.14449	0.912017	hypothetical protein ARALYDRAFT_471476	gi|297849704|ref|XP_002892733.1|	Arabidopsis lyrata subsp. lyrata	0	K01530|1|0.0|2253|ath:AT1G13210|phospholipid-translocating ATPase [EC:3.6.3.1	GO:0016021//integral to membrane;GO:0009941//chloroplast envelope;GO:0005886//plasma membrane	GO:0005516//calmodulin binding;GO:0015662//ATPase activity, coupled to transmembrane movement of ions, phosphorylative mechanism;GO:0019829//cation-transporting ATPase activity;GO:0005524//ATP binding;GO:0000287//magnesium ion binding;GO:0004012//phospholipid-translocating ATPase activity	GO:0015914//phospholipid transport;GO:0008152//metabolic process;GO:0006812//cation transport
Thhalv10026387m	2.14034	0.890211	zinc finger family protein	gi|297799648|ref|XP_002867708.1|	Arabidopsis lyrata subsp. lyrata	1.83176e-59	K02936|1|1e-16|84.7|rcu:RCOM_0790270|large subunit ribosomal protein L7Ae;K15692|2|1e-07|54.7|smo:SELMODRAFT_67002|E3 ubiquitin-protein ligase RNF13 [EC:6.3.2.19;K14297|3|4e-07|52.8|mtr:MTR_1g066430|nuclear pore complex protein Nup98-Nup96;K10601|4|1e-06|51.2|olu:OSTLU_3177|E3 ubiquitin-protein ligase synoviolin [EC:6.3.2.19	GO:0005737//cytoplasm;GO:0005634//nucleus	GO:0008270//zinc ion binding;GO:0004842//ubiquitin-protein ligase activity;GO:0005515//protein binding	GO:0009789//positive regulation of abscisic acid mediated signaling pathway;GO:0009414//response to water deprivation;GO:0010286//heat acclimation;GO:0010729//positive regulation of hydrogen peroxide biosynthetic process;GO:0006914//autophagy
Thhalv10027747m	2.13692	0.914017		-			-	-	-	-
Thhalv10025784m	2.13468	0.921117	hypothetical protein ARALYDRAFT_491566	gi|297798794|ref|XP_002867281.1|	Arabidopsis lyrata subsp. lyrata	2.11137e-171	K01090|1|2e-44|178|sbi:SORBI_01g038410|protein phosphatase [EC:3.1.3.16;K14497|2|5e-42|170|rcu:RCOM_1579770|protein phosphatase 2C [EC:3.1.3.16	GO:0005886//plasma membrane	GO:0046872//metal ion binding;GO:0004722//protein serine/threonine phosphatase activity	GO:0042742//defense response to bacterium;GO:0006470//protein dephosphorylation
Thhalv10002497m	2.13384	0.913672		-			K13356|1|0.0|770|aly:ARALYDRAFT_656637|fatty acyl-CoA reductase [EC:1.2.1.-	-	-	-
Thhalv10028546m	2.13175	0.888258	pectinesterase family protein	gi|297814079|ref|XP_002874923.1|	Arabidopsis lyrata subsp. lyrata	0	K01051|1|0.0|731|gmx:100800971|pectinesterase [EC:3.1.1.11	GO:0009505//plant-type cell wall;GO:0005576//extracellular region	GO:0045330;GO:0030599//pectinesterase activity;GO:0004857//enzyme inhibitor activity	GO:0009409//response to cold;GO:0009741//response to brassinosteroid stimulus;GO:0042545//cell wall modification;GO:0043086//negative regulation of catalytic activity;GO:0015824//proline transport;GO:0045490//pectin catabolic process
Thhalv10021723m	2.13087	0.921645	PR4-type protein	gi|297833162|ref|XP_002884463.1|	Arabidopsis lyrata subsp. lyrata	1.35035e-74	-	-	GO:0008061//chitin binding	GO:0050832//defense response to fungus;GO:0042742//defense response to bacterium
Thhalv10001592m	2.12639	0.930193		-			K09841|1|2e-61|234|rcu:RCOM_1453330|xanthoxin dehydrogenase [EC:1.1.1.288;K13070|5|6e-60|229|osa:4335093|momilactone-A synthase [EC:1.1.1.295	-	-	-
Thhalv10003250m	2.12567	0.887017	hypothetical protein ARALYDRAFT_921120	gi|297789952|ref|XP_002862894.1|	Arabidopsis lyrata subsp. lyrata	5.63319e-118	K13424|1|1e-16|85.1|vvi:100243352|WRKY transcription factor 33	GO:0005634//nucleus	GO:0003700//sequence-specific DNA binding transcription factor activity;GO:0043565//sequence-specific DNA binding	GO:0006355//regulation of transcription, DNA-dependent
Thhalv10010834m	2.12193	0.910823	unknown	gi|21536499|gb|AAM60831.1|	Arabidopsis thaliana	1.94118e-53	-	GO:0005739//mitochondrion;GO:0005886//plasma membrane	-	-
Thhalv10020968m	2.12044	0.813741	hypothetical protein ARALYDRAFT_477856	gi|297833280|ref|XP_002884522.1|	Arabidopsis lyrata subsp. lyrata	0	K04345|1|3e-29|128|smo:SELMODRAFT_440463|protein kinase A [EC:2.7.11.11	GO:0005737//cytoplasm;GO:0005634//nucleus	GO:0004722//protein serine/threonine phosphatase activity	GO:0042538//hyperosmotic salinity response;GO:0009414//response to water deprivation;GO:0009409//response to cold;GO:0009737//response to abscisic acid stimulus;GO:0008152//metabolic process
Thhalv10008578m	2.11034	0.936489	expansin 2, partial	gi|365927260|gb|AEX07594.1|	Brassica juncea	1.96597e-144	-	GO:0009505//plant-type cell wall;GO:0005576//extracellular region;GO:0016020//membrane	GO:0005199//structural constituent of cell wall	GO:0009831//plant-type cell wall modification involved in multidimensional cell growth;GO:0009828//plant-type cell wall loosening;GO:0009739//response to gibberellin stimulus;GO:0009826//unidimensional cell growth;GO:0010119//regulation of stomatal movement;GO:0010114//response to red light;GO:0006949//syncytium formation
Thhalv10010632m	2.10972	0.911213	hypothetical protein ARALYDRAFT_485533	gi|297819880|ref|XP_002877823.1|	Arabidopsis lyrata subsp. lyrata	4.51689e-130	K04523|1|8e-06|49.7|vcn:VOLCADRAFT_102285|ubiquilin	GO:0005634//nucleus;GO:0005829//cytosol	GO:0051087//chaperone binding	GO:0009409//response to cold;GO:0009408//response to heat;GO:0009651//response to salt stress;GO:0010228//vegetative to reproductive phase transition of meristem
Thhalv10007135m	2.10936	0.9179	hypothetical protein ARALYDRAFT_473316	gi|297851536|ref|XP_002893649.1|	Arabidopsis lyrata subsp. lyrata	0	K01937|1|0.0|1170|aly:ARALYDRAFT_473316|CTP synthase [EC:6.3.4.2	GO:0005737//cytoplasm	GO:0003883//CTP synthase activity	GO:0046686//response to cadmium ion;GO:0006221//pyrimidine nucleotide biosynthetic process
Thhalv10014775m	2.10928	0.906273	temperature-induced lipocalin	gi|77744889|gb|ABB02398.1|	Brassica napus	1.33238e-97	K03098|1|5e-98|355|aly:ARALYDRAFT_918995|outer membrane lipoprotein Blc	GO:0005794//Golgi apparatus;GO:0009506//plasmodesma;GO:0005886//plasma membrane;GO:0005774//vacuolar membrane;GO:0005576//extracellular region;GO:0005829//cytosol;GO:0005783//endoplasmic reticulum;GO:0005739//mitochondrion	GO:0005215//transporter activity	GO:0042538//hyperosmotic salinity response;GO:0009409//response to cold;GO:0006810//transport;GO:0009408//response to heat;GO:0009416//response to light stimulus
Thhalv10014216m	2.10238	0.847725		-			K11323|1|1e-08|49.3|vcn:VOLCADRAFT_121342|histone arginine demethylase JMJD6 [EC:1.14.11.-;K02160|3|1e-06|52.4|gmx:100778244|acetyl-CoA carboxylase biotin carboxyl carrier protein	-	-	-
Thhalv10004064m	2.10061	0.934099	CYP83B1	gi|197090683|gb|ACH41742.1|	Brassica rapa subsp. rapa	0	K11818|1|0.0|964|aly:ARALYDRAFT_913321|cytochrome P450, family 83, subfamily B, polypeptide 1 [EC:1.14.-.-;K12156|3|9e-179|625|ath:AT4G13770|cytochrome P450, family 83, subfamily A, polypeptide 1 [EC:1.14.-.-;K00517|5|6e-111|399|ath:AT5G57260|[EC:1.14.-.-	GO:0005783//endoplasmic reticulum;GO:0005886//plasma membrane;GO:0005739//mitochondrion	GO:0020037//heme binding;GO:0009055//electron carrier activity;GO:0019825//oxygen binding;GO:0005506//iron ion binding;GO:0016709//oxidoreductase activity, acting on paired donors, with incorporation or reduction of molecular oxygen, NAD(P)H as one donor, and incorporation of one atom of oxygen	GO:0009759//indole glucosinolate biosynthetic process;GO:0006098//pentose-phosphate shunt;GO:0000162//tryptophan biosynthetic process;GO:0006636//unsaturated fatty acid biosynthetic process;GO:0019252//starch biosynthetic process;GO:0010114//response to red light;GO:0019288//isopentenyl diphosphate biosynthetic process, mevalonate-independent pathway;GO:0006766//vitamin metabolic process;GO:00525…
Thhalv10004771m	2.09966	0.853056	Ninja-family protein AFP3	gi|15230001|ref|NP_189598.1|	Arabidopsis thaliana	2.39591e-104	-	GO:0005634//nucleus	GO:0005515//protein binding	GO:0009738//abscisic acid mediated signaling pathway;GO:0045893//positive regulation of transcription, DNA-dependent
Thhalv10008961m	2.09965	0.910041	protein AGAMOUS-like 87	gi|42571591|ref|NP_973886.1|	Arabidopsis thaliana	1.02349e-65	K09264|1|5e-08|56.2|ppp:PHYPADRAFT_235327|MADS-box transcription factor, plant	GO:0043078//polar nucleus	GO:0003677//DNA binding;GO:0046983//protein dimerization activity;GO:0003700//sequence-specific DNA binding transcription factor activity	GO:0006355//regulation of transcription, DNA-dependent;GO:0019722//calcium-mediated signaling;GO:0009612//response to mechanical stimulus
Thhalv10016237m	2.09622	0.910041	MEI2-like 2 protein	gi|18406092|ref|NP_565990.1|	Arabidopsis thaliana	0	K11294|1|2e-13|76.6|zma:100273020|nucleolin;K14787|2|1e-10|67.4|pop:POPTR_413036|multiple RNA-binding domain-containing protein 1	GO:0005634//nucleus	GO:0003723//RNA binding;GO:0000166//nucleotide binding	GO:0045927//positive regulation of growth;GO:0045836//positive regulation of meiosis
Thhalv10022563m	2.09448	0.919324	lupeol synthase 2	gi|30699377|ref|NP_178017.2|	Arabidopsis thaliana	0	K15815|1|0.0|1367|ath:AT1G78960|lupeol synthase 2 [EC:5.4.99.39 5.4.99.40 5.4.99.41;K15816|3|0.0|1257|ath:AT1G78970|lupeol synthase 1 [EC:4.2.1.128 5.4.99.41;K15822|5|0.0|1207|ath:AT1G78955|camelliol C synthase [EC:5.4.99.38	GO:0005634//nucleus	GO:0090438//camelliol C synthase activity;GO:0042300//beta-amyrin synthase activity;GO:0042299//lupeol synthase activity	GO:0019745//pentacyclic triterpenoid biosynthetic process;GO:0016126//sterol biosynthetic process
Thhalv10019207m	2.09293	0.915326	VQ motif-containing protein	gi|297839895|ref|XP_002887829.1|	Arabidopsis lyrata subsp. lyrata	4.0993e-78	-	GO:0005634//nucleus	-	GO:0043090//amino acid import;GO:0006888//ER to Golgi vesicle-mediated transport
Thhalv10008815m	2.09287	0.86744	uncharacterized protein	gi|30687784|ref|NP_173644.2|	Arabidopsis thaliana	2.4624e-83	-	GO:0005634//nucleus	-	-
Thhalv10025645m	2.09281	0.915671	predicted protein	gi|297800404|ref|XP_002868086.1|	Arabidopsis lyrata subsp. lyrata	1.52711e-177	K10848|1|1e-138|491|vvi:100247853|DNA excision repair protein ERCC-4 [EC:3.1.-.-	GO:0005737//cytoplasm	GO:0003755//peptidyl-prolyl cis-trans isomerase activity	GO:0006457//protein folding;GO:0000413//protein peptidyl-prolyl isomerization;GO:0006979//response to oxidative stress
Thhalv10006715m	2.09227	0.919991	hypothetical protein ARALYDRAFT_472337	gi|297845076|ref|XP_002890419.1|	Arabidopsis lyrata subsp. lyrata	0	K03243|1|8e-14|78.6|bdi:100838847|translation initiation factor 5B;K03125|4|8e-14|78.6|ppp:PHYPADRAFT_94126|transcription initiation factor TFIID subunit 1	GO:0005773//vacuole;GO:0005886//plasma membrane	-	-
Thhalv10023594m	2.09193	0.929021	hypothetical protein ARALYDRAFT_893154	gi|297837099|ref|XP_002886431.1|	Arabidopsis lyrata subsp. lyrata	4.09857e-172	K07059|1|2e-08|58.5|olu:OSTLU_26597|;K14713|2|3e-06|32.7|sbi:SORBI_07g022720|solute carrier family 39 (zinc transporter), member 7	GO:0005794//Golgi apparatus;GO:0009506//plasmodesma;GO:0016021//integral to membrane;GO:0005739//mitochondrion	GO:0004252//serine-type endopeptidase activity	GO:0006508//proteolysis
Thhalv10009968m	2.09158	0.907606		-			-	-	-	-
Thhalv10019522m	2.09031	0.921599	uncharacterized protein	gi|18409704|ref|NP_565005.1|	Arabidopsis thaliana	9.07546e-128	-	-	-	-
Thhalv10006878m	2.08824	0.83341	predicted protein	gi|297848314|ref|XP_002892038.1|	Arabidopsis lyrata subsp. lyrata	0	-	GO:0031012//extracellular matrix;GO:0005618//cell wall;GO:0048046//apoplast	GO:0042802//identical protein binding;GO:0004252//serine-type endopeptidase activity	GO:0006508//proteolysis;GO:0043086//negative regulation of catalytic activity
Thhalv10006751m	2.08806	0.911351	Telomerase activating protein Est1	gi|15217876|ref|NP_174147.1|	Arabidopsis thaliana	0	K14409|1|6e-67|254|ppp:PHYPADRAFT_96795|protein SMG7	GO:0005634//nucleus	-	-
Thhalv10020081m	2.08078	0.807169		-			K05387|1|0.0|1115|ath:AT3G04110|glutamate receptor, ionotropic, other eukaryote	-	-	-
Thhalv10009342m	2.07842	0.895749	alternative oxidase 3	gi|18398395|ref|NP_564395.1|	Arabidopsis thaliana	1.9628e-174	K00540|1|7e-120|428|ath:AT3G22370|[EC:1.-.-.-	GO:0005739//mitochondrion;GO:0016021//integral to membrane;GO:0070469//respiratory chain	GO:0009916//alternative oxidase activity;GO:0046872//metal ion binding	GO:0031930//mitochondria-nucleus signaling pathway;GO:0035556//intracellular signal transduction;GO:0022900//electron transport chain;GO:0009409//response to cold;GO:0045333//cellular respiration;GO:0007585//respiratory gaseous exchange;GO:0009738//abscisic acid mediated signaling pathway;GO:0009723//response to ethylene stimulus
Thhalv10004994m	2.07704	0.85563	uncharacterized protein	gi|15240787|ref|NP_201563.1|	Arabidopsis thaliana	1.24513e-88	-	GO:0005737//cytoplasm;GO:0005874//microtubule	-	-
Thhalv10000270m	2.07612	0.925896	unnamed protein product	gi|312283083|dbj|BAJ34407.1|	Thellungiella halophila	7.71229e-166	K13425|1|6e-24|110|pop:POPTR_755334|WRKY transcription factor 22;K13426|3|3e-22|104|aly:ARALYDRAFT_492514|WRKY transcription factor 29	GO:0005634//nucleus	GO:0005516//calmodulin binding;GO:0043565//sequence-specific DNA binding;GO:0003700//sequence-specific DNA binding transcription factor activity	GO:0035556//intracellular signal transduction;GO:0009693//ethylene biosynthetic process;GO:0006355//regulation of transcription, DNA-dependent;GO:0002679//respiratory burst involved in defense response;GO:0010200//response to chitin
Thhalv10009016m	2.07492	0.865028	unnamed protein product	gi|312282549|dbj|BAJ34140.1|	Thellungiella halophila	6.06507e-79	-	GO:0005634//nucleus	GO:0003700//sequence-specific DNA binding transcription factor activity;GO:0046983//protein dimerization activity	GO:0009739//response to gibberellin stimulus;GO:0009723//response to ethylene stimulus
Thhalv10010026m	2.07378	0.929205		-			-	-	-	-
Thhalv10009067m	2.07255	0.911328	unknown protein	gi|21954066|gb|AAK44094.2|AF370279_1	Arabidopsis thaliana	5.8991e-83	-	GO:0043234//protein complex;GO:0009507//chloroplast;GO:0005773//vacuole	GO:0003924//GTPase activity;GO:0005525//GTP binding	GO:0051258//protein polymerization;GO:0006184//GTP catabolic process
Thhalv10022264m	2.0724	0.908984	hypothetical protein ARALYDRAFT_478694	gi|297834136|ref|XP_002884950.1|	Arabidopsis lyrata subsp. lyrata	5.73639e-46	-	-	-	-
Thhalv10007593m	2.06544	0.925988	unnamed protein product	gi|312281693|dbj|BAJ33712.1|	Thellungiella halophila	0	K13692|1|0.0|757|ath:AT1G05560|UDP-glucose:(indol-3-yl)acetate beta-D-glucosyltransferase [EC:2.4.1.121;K12338|4|8e-109|392|aly:ARALYDRAFT_915488|anthocyanin 5-O-glucosyltransferase [EC:2.4.1.-	GO:0009507//chloroplast;GO:0009524//phragmoplast	GO:0010294//abscisic acid glucosyltransferase activity;GO:0080002//UDP-glucose:4-aminobenzoate acylglucosyltransferase activity;GO:0005515//protein binding	GO:0009751//response to salicylic acid stimulus;GO:0046482//para-aminobenzoic acid metabolic process;GO:0010583//response to cyclopentenone;GO:0009407//toxin catabolic process;GO:0009920//cell plate formation involved in plant-type cell wall biogenesis
Thhalv10009378m	2.06387	0.915028	pyridoxal-dependent decarboxylase family protein	gi|297845746|ref|XP_002890754.1|	Arabidopsis lyrata subsp. lyrata	0	K01634|1|0.0|954|aly:ARALYDRAFT_473000|sphinganine-1-phosphate aldolase [EC:4.1.2.27	GO:0044425//membrane part;GO:0005783//endoplasmic reticulum	GO:0008117//sphinganine-1-phosphate aldolase activity;GO:0030170//pyridoxal phosphate binding;GO:0016831//carboxy-lyase activity	GO:0043161//proteasomal ubiquitin-dependent protein catabolic process;GO:0051788//response to misfolded protein;GO:0080129//proteasome core complex assembly;GO:0006520//cellular amino acid metabolic process;GO:0006635//fatty acid beta-oxidation;GO:0006888//ER to Golgi vesicle-mediated transport;GO:0030149//sphingolipid catabolic process;GO:0009407//toxin catabolic process
Thhalv10021692m	2.06249	0.869393	calmodulin-like protein 11	gi|15228905|ref|NP_188933.1|	Arabidopsis thaliana	5.66784e-77	K13448|1|5e-78|288|ath:AT3G22930|calcium-binding protein CML	GO:0005634//nucleus	GO:0005509//calcium ion binding;GO:0032440//2-alkenal reductase [NAD(P) activity	GO:0051645//Golgi localization;GO:0019722//calcium-mediated signaling;GO:0009612//response to mechanical stimulus;GO:0051646//mitochondrion localization;GO:0060151//peroxisome localization;GO:0005513//detection of calcium ion;GO:0055114//oxidation-reduction process;GO:0030048//actin filament-based movement
Thhalv10024970m	2.0624	0.93187		-			K13606|1|0.0|909|aly:ARALYDRAFT_497065|chlorophyll(ide) b reductase [EC:1.1.1.294	-	-	-
Thhalv10028552m	2.06019	0.841245	beta-glucosidase 3	gi|22328869|ref|NP_193941.2|	Arabidopsis thaliana	6.53046e-171	K01188|1|3e-136|483|osa:4338560|beta-glucosidase [EC:3.2.1.21;K05350|5|7e-113|406|smo:SELMODRAFT_185578|beta-glucosidase [EC:3.2.1.21	GO:0005773//vacuole;GO:0005777//peroxisome;GO:0005576//extracellular region	GO:0004553//hydrolase activity, hydrolyzing O-glycosyl compounds	GO:0009610//response to symbiotic fungus;GO:0046283//anthocyanin-containing compound metabolic process;GO:0080167//response to karrikin
Thhalv10005837m	2.05612	0.876769	hypothetical protein ARALYDRAFT_486759	gi|297821164|ref|XP_002878465.1|	Arabidopsis lyrata subsp. lyrata	0	-	-	GO:0004806//triglyceride lipase activity	GO:0019375//galactolipid biosynthetic process;GO:0016036//cellular response to phosphate starvation;GO:0042631//cellular response to water deprivation
Thhalv10009472m	2.05442	0.805101	hypothetical protein ARALYDRAFT_888347	gi|297849418|ref|XP_002892590.1|	Arabidopsis lyrata subsp. lyrata	5.47322e-52	-	GO:0005634//nucleus	GO:0005515//protein binding	GO:0009694//jasmonic acid metabolic process;GO:0009753//response to jasmonic acid stimulus
Thhalv10004100m	2.05431	0.901126	exonuclease-like protein	gi|42568689|ref|NP_200947.3|	Arabidopsis thaliana	0	-	GO:0005634//nucleus	GO:0003676//nucleic acid binding;GO:0004527//exonuclease activity	-
Thhalv10008939m	2.05072	0.92909	uncharacterized protein	gi|18394407|ref|NP_564007.1|	Arabidopsis thaliana	6.59086e-74	-	GO:0009507//chloroplast	-	GO:0015996//chlorophyll catabolic process;GO:0006944//cellular membrane fusion;GO:0048193//Golgi vesicle transport
Thhalv10016613m	2.0488	0.867992	exostosin family protein	gi|297826651|ref|XP_002881208.1|	Arabidopsis lyrata subsp. lyrata	0	-	GO:0016020//membrane;GO:0005618//cell wall;GO:0005794//Golgi apparatus	GO:0003824//catalytic activity	GO:0030048//actin filament-based movement
Thhalv10010467m	2.04558	0.917027	phosphate transporter 3;2	gi|15229040|ref|NP_190454.1|	Arabidopsis thaliana	0	K15102|1|0.0|640|aly:ARALYDRAFT_906139|solute carrier family 25 (mitochondrial phosphate transporter), member 3	GO:0005743//mitochondrial inner membrane;GO:0005886//plasma membrane;GO:0005618//cell wall;GO:0016021//integral to membrane;GO:0009507//chloroplast	GO:0005515//protein binding	GO:0006810//transport;GO:0009723//response to ethylene stimulus;GO:0009651//response to salt stress
Thhalv10014238m	2.04341	0.87971		-			-	-	-	-
Thhalv10017086m	2.0374	0.884674	copper-binding family protein	gi|297822593|ref|XP_002879179.1|	Arabidopsis lyrata subsp. lyrata	1.19929e-119	K07213|1|2e-11|68.6|sbi:SORBI_08g022260|copper chaperone	GO:0005634//nucleus	GO:0005507//copper ion binding	GO:0010363//regulation of plant-type hypersensitive response;GO:0006825//copper ion transport;GO:0009963//positive regulation of flavonoid biosynthetic process;GO:0006612//protein targeting to membrane
Thhalv10019932m	2.03707	0.871668		-			K13415|1|0.0|1021|vvi:100252647|protein brassinosteroid insensitive 1 [EC:2.7.10.1 2.7.11.1	-	-	-
Thhalv10015147m	2.03501	0.925414	cyclin-dependent protein kinase inhibitor	gi|15238180|ref|NP_196067.1|	Arabidopsis thaliana	4.55181e-54	-	GO:0005634//nucleus	GO:0005515//protein binding;GO:0004861//cyclin-dependent protein serine/threonine kinase inhibitor activity	GO:0045839//negative regulation of mitosis;GO:0010026//trichome differentiation;GO:0045736//negative regulation of cyclin-dependent protein serine/threonine kinase activity;GO:0032877//positive regulation of DNA endoreduplication;GO:0016132//brassinosteroid biosynthetic process;GO:0090393//sepal giant cell development
Thhalv10008465m	2.03286	0.861006	unnamed protein product	gi|312282141|dbj|BAJ33936.1|	Thellungiella halophila	8.51517e-161	K01183|1|1e-90|331|osa:4338719|chitinase [EC:3.2.1.14	GO:0005618//cell wall;GO:0005576//extracellular region	GO:0004568//chitinase activity	GO:0015706//nitrate transport;GO:0006032//chitin catabolic process;GO:0016998//cell wall macromolecule catabolic process;GO:0005975//carbohydrate metabolic process;GO:0002679//respiratory burst involved in defense response;GO:0010200//response to chitin;GO:0010167//response to nitrate;GO:0050832//defense response to fungus;GO:0006865//amino acid transport
Thhalv10000347m	2.0327	0.912799	uncharacterized protein	gi|30682832|ref|NP_850064.1|	Arabidopsis thaliana	8.39375e-54	-	-	-	-
Thhalv10024217m	2.03009	0.861673	glycine-rich protein	gi|18418116|ref|NP_567910.1|	Arabidopsis thaliana	0	K01115|1|5e-11|69.3|vcn:VOLCADRAFT_99471|phospholipase D [EC:3.1.4.4;K09250|5|7e-10|65.5|sbi:SORBI_04g001720|cellular nucleic acid-binding protein	GO:0005773//vacuole;GO:0009506//plasmodesma;GO:0005576//extracellular region;GO:0009507//chloroplast	-	GO:0006486//protein glycosylation
Thhalv10024800m	2.02844	0.928631		-			-	-	-	-
Thhalv10028550m	2.02632	0.915878	cytochrome P450 86A2	gi|15236789|ref|NP_191946.1|	Arabidopsis thaliana	0	K15398|1|0.0|1062|ath:AT4G00360|cytochrome P450, family 86, subfamily A, polypeptide 2/4/7/8 (fatty acid omega-hydroxylase) [EC:1.14.-.-	GO:0005576//extracellular region	GO:0009055//electron carrier activity;GO:0005506//iron ion binding;GO:0005515//protein binding;GO:0020037//heme binding;GO:0019825//oxygen binding;GO:0018685//alkane 1-monooxygenase activity	GO:0006631//fatty acid metabolic process;GO:0055114//oxidation-reduction process
Thhalv10007979m	2.02176	0.881641	StaR-like protein domain-containing protein	gi|145336153|ref|NP_174031.2|	Arabidopsis thaliana	0	-	GO:0005634//nucleus	-	-
Thhalv10016592m	2.02021	0.924449	3-ketoacyl-CoA synthase 12	gi|15226916|ref|NP_180431.1|	Arabidopsis thaliana	0	K15397|1|3e-99|360|aly:ARALYDRAFT_887345|3-ketoacyl-CoA synthase [EC:2.3.1.-	GO:0005576//extracellular region;GO:0016020//membrane;GO:0005783//endoplasmic reticulum	GO:0016747//transferase activity, transferring acyl groups other than amino-acyl groups	GO:0006633//fatty acid biosynthetic process;GO:0009409//response to cold;GO:0000038//very long-chain fatty acid metabolic process;GO:0042335//cuticle development;GO:0009416//response to light stimulus
Thhalv10006130m	2.0179	0.878929	hypothetical protein ARALYDRAFT_486202	gi|297820556|ref|XP_002878161.1|	Arabidopsis lyrata subsp. lyrata	9.26067e-132	K08818|1|4e-16|84.0|vvi:100246062|cell division cycle 2-like [EC:2.7.11.22	GO:0005634//nucleus	GO:0003677//DNA binding	-
Thhalv10024557m	2.01638	0.932008		-			-	-	-	-
Thhalv10022905m	2.01591	0.818589	hypothetical protein ARALYDRAFT_480649	gi|297836478|ref|XP_002886121.1|	Arabidopsis lyrata subsp. lyrata	1.17902e-60	K10802|1|1e-35|147|vvi:100257544|high mobility group protein B1	GO:0000785//chromatin;GO:0005737//cytoplasm;GO:0005634//nucleus	GO:0030527//structural constituent of chromatin;GO:0003677//DNA binding;GO:0003700//sequence-specific DNA binding transcription factor activity;GO:0003682//chromatin binding	GO:0016572//histone phosphorylation;GO:0006364//rRNA processing;GO:0006333//chromatin assembly or disassembly;GO:0006084//acetyl-CoA metabolic process;GO:0051567//histone H3-K9 methylation;GO:0006342//chromatin silencing;GO:0008283//cell proliferation
Thhalv10022328m	2.0119	0.914453	ankyrin repeat-containing protein	gi|15232175|ref|NP_186824.1|	Arabidopsis thaliana	0	K06694|1|4e-09|62.0|ath:AT2G03430|26S proteasome non-ATPase regulatory subunit 10;K13118|5|3e-07|55.5|cre:CHLREDRAFT_17930|protein DGCR14	GO:0005737//cytoplasm	-	-
Thhalv10014930m	2.01146	0.92955	hypothetical protein ARALYDRAFT_908064	gi|297810301|ref|XP_002873034.1|	Arabidopsis lyrata subsp. lyrata	8.20504e-64	-	GO:0005634//nucleus	-	GO:0009651//response to salt stress;GO:0006914//autophagy
Thhalv10026168m	2.0111	0.835225	calcium ion binding protein	gi|297803450|ref|XP_002869609.1|	Arabidopsis lyrata subsp. lyrata	1.85838e-122	K13448|1|1e-123|440|aly:ARALYDRAFT_492166|calcium-binding protein CML	GO:0005737//cytoplasm;GO:0005634//nucleus	GO:0005509//calcium ion binding	GO:0009693//ethylene biosynthetic process;GO:0010359//regulation of anion channel activity;GO:0000041//transition metal ion transport;GO:0009860//pollen tube growth;GO:0007165//signal transduction;GO:0010583//response to cyclopentenone;GO:0009407//toxin catabolic process;GO:0009827//plant-type cell wall modification
Thhalv10014463m	2.01018	0.83318		-			-	-	-	-
Thhalv10020660m	2.00928	0.912477		-			K14489|1|1e-10|66.6|vvi:100263145|arabidopsis histidine kinase 2/3/4 (cytokinin receptor) [EC:2.7.13.3;K03006|2|4e-07|55.1|gmx:100812506|DNA-directed RNA polymerase II subunit RPB1 [EC:2.7.7.6;K11323|4|2e-06|53.1|vcn:VOLCADRAFT_121342|histone arginine demethylase JMJD6 [EC:1.14.11.-	-	-	-
Thhalv10013515m	2.00838	0.929665	unnamed protein product	gi|312282081|dbj|BAJ33906.1|	Thellungiella halophila	0	K14454|1|0.0|858|aly:ARALYDRAFT_487989|aspartate aminotransferase, cytoplasmic [EC:2.6.1.1	GO:0009536//plastid;GO:0005618//cell wall;GO:0005777//peroxisome;GO:0005829//cytosol;GO:0005886//plasma membrane;GO:0005739//mitochondrion	GO:0004069//L-aspartate:2-oxoglutarate aminotransferase activity;GO:0080130//L-phenylalanine:2-oxoglutarate aminotransferase activity;GO:0030170//pyridoxal phosphate binding;GO:0005507//copper ion binding	GO:0051788//response to misfolded protein;GO:0006635//fatty acid beta-oxidation;GO:0043161//proteasomal ubiquitin-dependent protein catabolic process;GO:0009693//ethylene biosynthetic process;GO:0009407//toxin catabolic process;GO:0080129//proteasome core complex assembly;GO:0048767//root hair elongation;GO:0006099//tricarboxylic acid cycle;GO:0006531//aspartate metabolic process;GO:0010150//leaf…
Thhalv10002872m	2.00782	0.860363	hypothetical protein ARALYDRAFT_479964	gi|297831294|ref|XP_002883529.1|	Arabidopsis lyrata subsp. lyrata	4.10926e-149	-	GO:0005634//nucleus	GO:0043565//sequence-specific DNA binding;GO:0003700//sequence-specific DNA binding transcription factor activity	GO:0006355//regulation of transcription, DNA-dependent;GO:0009407//toxin catabolic process
Thhalv10015717m	2.00738	0.921461	hypothetical protein ARALYDRAFT_488714	gi|297812015|ref|XP_002873891.1|	Arabidopsis lyrata subsp. lyrata	1.46812e-121	K12828|1|9e-06|48.9|mtr:MTR_2g009110|splicing factor 3B subunit 1	GO:0005737//cytoplasm	GO:0005515//protein binding	GO:0006915//apoptotic process
Thhalv10003842m	2.00505	0.912661		-			K12418|1|7e-06|51.2|cre:CHLREDRAFT_32523|fatty acid desaturase (delta-4 desaturase) [EC:1.14.19.-	-	-	-
Thhalv10007756m	2.00389	0.911075	hypothetical protein ARALYDRAFT_470784	gi|297849052|ref|XP_002892407.1|	Arabidopsis lyrata subsp. lyrata	0	K00924|1|2e-150|530|osa:4337593|[EC:2.7.1.-;K05658|5|9e-125|445|vvi:100262734|ATP-binding cassette, subfamily B (MDR/TAP), member 1	GO:0005730//nucleolus;GO:0009507//chloroplast;GO:0005886//plasma membrane	GO:0004674//protein serine/threonine kinase activity;GO:0005524//ATP binding;GO:0004713//protein tyrosine kinase activity	GO:0046777//protein autophosphorylation;GO:0002213//defense response to insect;GO:0050832//defense response to fungus
Thhalv10014563m	2.00204	0.836098		-			-	-	-	-
Thhalv10006903m	1.99878	0.912592	MA3 domain-containing protein	gi|15219942|ref|NP_173687.1|	Arabidopsis thaliana	0	K03260|1|8e-11|67.8|ppp:PHYPADRAFT_20993|translation initiation factor 4G	GO:0005634//nucleus	-	GO:0016070//RNA metabolic process
Thhalv10012893m	1.99857	0.879871	Telomere repeat-binding protein 4	gi|15240725|ref|NP_196886.1|	Arabidopsis thaliana	0	-	GO:0000781//chromosome, telomeric region;GO:0005634//nucleus	GO:0005515//protein binding;GO:0003691//double-stranded telomeric DNA binding;GO:0003682//chromatin binding;GO:0008301//DNA binding, bending	GO:0006367//transcription initiation from RNA polymerase II promoter;GO:0009414//response to water deprivation;GO:0010260//organ senescence;GO:0006007//glucose catabolic process;GO:0006355//regulation of transcription, DNA-dependent;GO:0016926//protein desumoylation;GO:0042538//hyperosmotic salinity response;GO:0050665//hydrogen peroxide biosynthetic process;GO:0010228//vegetative to reproductive…
Thhalv10003656m	1.99701	0.910363		-			-	-	-	-
Thhalv10018992m	1.9967	0.887822	hypothetical protein ARALYDRAFT_476758	gi|297839487|ref|XP_002887625.1|	Arabidopsis lyrata subsp. lyrata	2.42747e-121	-	GO:0005634//nucleus;GO:0005886//plasma membrane	-	GO:0071310//cellular response to organic substance;GO:1901701;GO:0010200//response to chitin;GO:0007165//signal transduction;GO:0050832//defense response to fungus
Thhalv10003127m	1.99582	0.92932	unnamed protein product	gi|312281527|dbj|BAJ33629.1|	Thellungiella halophila	0	-	GO:0048046//apoplast;GO:0005773//vacuole;GO:0009507//chloroplast;GO:0005618//cell wall	GO:0004338//glucan exo-1,3-beta-glucosidase activity;GO:0005515//protein binding;GO:0008810//cellulase activity;GO:0043169//cation binding	GO:0019684//photosynthesis, light reaction;GO:0031348//negative regulation of defense response;GO:0009595//detection of biotic stimulus;GO:0009867//jasmonic acid mediated signaling pathway;GO:0009697//salicylic acid biosynthetic process;GO:0009862//systemic acquired resistance, salicylic acid mediated signaling pathway;GO:0006944//cellular membrane fusion;GO:0010363//regulation of plant-type hype…
Thhalv10006885m	1.99264	0.895037	Formin-like protein 4; Short=AtFH4; Short=AtFORMIN-4; Flags: Precursor	gi|160013939|sp|O48682.2|FH4_ARATH		0	K01115|1|3e-09|62.8|vcn:VOLCADRAFT_99471|phospholipase D [EC:3.1.4.4	GO:0005911//cell-cell junction;GO:0005886//plasma membrane	GO:0051015//actin filament binding;GO:0005522//profilin binding	GO:0000278//mitotic cell cycle;GO:0009697//salicylic acid biosynthetic process;GO:0045010//actin nucleation;GO:0002679//respiratory burst involved in defense response;GO:0010200//response to chitin;GO:0009407//toxin catabolic process;GO:0015824//proline transport;GO:0006396//RNA processing;GO:0010583//response to cyclopentenone;GO:0009932//cell tip growth;GO:0009627//systemic acquired resistance
Thhalv10004611m	1.99043	0.893199	unnamed protein product	gi|312282971|dbj|BAJ34351.1|	Thellungiella halophila	4.39378e-175	K04371|1|7e-12|70.1|vvi:100254083|extracellular signal-regulated kinase 1/2 [EC:2.7.11.24;K14432|2|1e-10|65.9|mtr:MTR_7g104480|ABA responsive element binding factor;K09060|3|1e-10|65.9|gmx:778124|plant G-box-binding factor	GO:0005634//nucleus	GO:0042802//identical protein binding;GO:0043565//sequence-specific DNA binding;GO:0003700//sequence-specific DNA binding transcription factor activity;GO:0046982//protein heterodimerization activity	GO:0071215//cellular response to abscisic acid stimulus;GO:0006355//regulation of transcription, DNA-dependent;GO:0071333//cellular response to glucose stimulus;GO:0009410//response to xenobiotic stimulus;GO:0030968//endoplasmic reticulum unfolded protein response
Thhalv10027832m	1.98581	0.931457		-			-	-	-	-
Thhalv10021268m	1.98463	0.920611	band 7 family protein	gi|297828612|ref|XP_002882188.1|	Arabidopsis lyrata subsp. lyrata	5.5515e-151	-	GO:0005774//vacuolar membrane;GO:0005794//Golgi apparatus;GO:0005829//cytosol;GO:0009506//plasmodesma;GO:0005886//plasma membrane;GO:0005634//nucleus;GO:0005739//mitochondrion	GO:0043424//protein histidine kinase binding;GO:0004674//protein serine/threonine kinase activity;GO:0005524//ATP binding	GO:0010363//regulation of plant-type hypersensitive response;GO:0006944//cellular membrane fusion;GO:0030003//cellular cation homeostasis;GO:0010075//regulation of meristem growth;GO:0015706//nitrate transport;GO:0006612//protein targeting to membrane;GO:0050832//defense response to fungus;GO:0043069//negative regulation of programmed cell death;GO:0006468//protein phosphorylation;GO:0070838//div…
Thhalv10001600m	1.98313	0.927711		-			K09338|1|4e-75|280|aly:ARALYDRAFT_486694|homeobox-leucine zipper protein	-	-	-
Thhalv10000824m	1.97794	0.855009	NPR1-like protein 3	gi|30694701|ref|NP_199324.2|	Arabidopsis thaliana	0	K14508|1|1e-122|439|vvi:100250996|regulatory protein NPR1	GO:0005634//nucleus	GO:0005515//protein binding;GO:1901149//salicylic acid binding	GO:0031348//negative regulation of defense response;GO:0009697//salicylic acid biosynthetic process;GO:0009862//systemic acquired resistance, salicylic acid mediated signaling pathway;GO:0006944//cellular membrane fusion;GO:0010363//regulation of plant-type hypersensitive response;GO:0009816//defense response to bacterium, incompatible interaction;GO:0010200//response to chitin;GO:0009410//respon…
Thhalv10013332m	1.97734	0.929251	octicosapeptide	gi|15242462|ref|NP_196524.1|		0	K14005|1|5e-09|61.2|cre:CHLREDRAFT_195444|protein transport protein SEC31;K04498|2|5e-09|61.2|cre:CHLREDRAFT_145462|E1A/CREB-binding protein [EC:2.3.1.48;K14559|3|3e-08|58.5|vcn:VOLCADRAFT_88196|U3 small nucleolar RNA-associated protein MPP10;K03126|4|3e-08|58.5|osa:4325055|transcription initiation factor TFIID subunit 12	GO:0005634//nucleus;GO:0009941//chloroplast envelope	-	-
Thhalv10012764m	1.97667	0.914499	putative beta-glucan elicitor receptor	gi|30984026|gb|AAP42646.1|	Brassica napus	0	K01057|1|1e-26|120|gmx:100804571|6-phosphogluconolactonase [EC:3.1.1.31	GO:0009507//chloroplast	GO:0052862//glucan endo-1,4-beta-glucanase activity, C-3 substituted reducing group;GO:0052861//glucan endo-1,3-beta-glucanase activity, C-3 substituted reducing group	GO:0016998//cell wall macromolecule catabolic process;GO:0043090//amino acid import;GO:0006499//N-terminal protein myristoylation;GO:0030968//endoplasmic reticulum unfolded protein response;GO:0006888//ER to Golgi vesicle-mediated transport
Thhalv10010809m	1.97597	0.911926	unknown	gi|21554311|gb|AAM63416.1|	Arabidopsis thaliana	8.7171e-76	K07213|1|3e-08|56.2|smo:SELMODRAFT_169899|copper chaperone	GO:0005794//Golgi apparatus	GO:0005507//copper ion binding	GO:0006825//copper ion transport
Thhalv10016523m	1.9758	0.879733	major facilitator protein	gi|42570361|ref|NP_850229.2|	Arabidopsis thaliana	0	-	GO:0016021//integral to membrane	-	GO:0055085//transmembrane transport
Thhalv10028375m	1.97466	0.91937	T-complex protein 11	gi|297809099|ref|XP_002872433.1|	Arabidopsis lyrata subsp. lyrata	0	K03254|1|3e-09|63.2|smo:SELMODRAFT_183715|translation initiation factor 3 subunit A;K13173|3|9e-08|58.2|ath:AT1G10890|arginine and glutamate-rich protein 1;K10394|4|4e-07|56.2|vcn:VOLCADRAFT_103736|kinesin family member 3/17	GO:0009506//plasmodesma;GO:0005634//nucleus	GO:0031177//phosphopantetheine binding	-
Thhalv10016277m	1.97432	0.876494	SIT4 phosphatase-associated-like protein	gi|240254550|ref|NP_180403.4|	Arabidopsis thaliana	0	K15501|1|0.0|1187|aly:ARALYDRAFT_888022|serine/threonine-protein phosphatase 6 regulatory subunit 3	GO:0009507//chloroplast	-	GO:0000956//nuclear-transcribed mRNA catabolic process;GO:0006487//protein N-linked glycosylation
Thhalv10013861m	1.97374	0.894945		-			K05277|1|2e-66|251|pop:POPTR_646527|leucoanthocyanidin dioxygenase [EC:1.14.11.19;K05278|2|2e-64|244|rcu:RCOM_1031460|flavonol synthase [EC:1.14.11.23;K06892|4|5e-63|239|pop:POPTR_550478|	-	-	-
Thhalv10009008m	1.97193	0.93171	predicted protein	gi|297849906|ref|XP_002892834.1|	Arabidopsis lyrata subsp. lyrata	8.74182e-76	-	GO:0005773//vacuole;GO:0005886//plasma membrane	-	GO:0006979//response to oxidative stress
Thhalv10004932m	1.97091	0.860731	hypothetical protein ARALYDRAFT_494829	gi|297795373|ref|XP_002865571.1|	Arabidopsis lyrata subsp. lyrata	1.76954e-95	-	GO:0009507//chloroplast	-	GO:0000724//double-strand break repair via homologous recombination
Thhalv10026295m	1.96903	0.919899	hypothetical protein ARALYDRAFT_492760	gi|297799950|ref|XP_002867859.1|	Arabidopsis lyrata subsp. lyrata	6.33282e-90	-	GO:0005634//nucleus	-	-
Thhalv10017379m	1.96793	0.93079	hypothetical protein ARALYDRAFT_481805	gi|297826273|ref|XP_002881019.1|	Arabidopsis lyrata subsp. lyrata	2.81599e-71	-	GO:0016021//integral to membrane;GO:0005773//vacuole;GO:0009707//chloroplast outer membrane	GO:0015450//P-P-bond-hydrolysis-driven protein transmembrane transporter activity;GO:0015171//amino acid transmembrane transporter activity	GO:0009749//response to glucose stimulus;GO:0009753//response to jasmonic acid stimulus;GO:0009744//response to sucrose stimulus;GO:0042742//defense response to bacterium;GO:0009409//response to cold;GO:0009611//response to wounding;GO:0045037//protein import into chloroplast stroma
Thhalv10011534m	1.96511	0.829665	hypothetical protein ARALYDRAFT_474447	gi|297853096|ref|XP_002894429.1|	Arabidopsis lyrata subsp. lyrata	3.78793e-156	-	GO:0005634//nucleus	GO:0003677//DNA binding;GO:0003700//sequence-specific DNA binding transcription factor activity	GO:0031348//negative regulation of defense response;GO:0009867//jasmonic acid mediated signaling pathway;GO:0035304//regulation of protein dephosphorylation;GO:0009862//systemic acquired resistance, salicylic acid mediated signaling pathway;GO:0009793//embryo development ending in seed dormancy;GO:0010363//regulation of plant-type hypersensitive response;GO:0045962//positive regulation of develop…
Thhalv10010653m	1.95953	0.906939	hypothetical protein ARALYDRAFT_485534	gi|297819882|ref|XP_002877824.1|	Arabidopsis lyrata subsp. lyrata	4.5917e-126	-	GO:0005886//plasma membrane	-	GO:0017004//cytochrome complex assembly;GO:0017003
Thhalv10020645m	1.9582	0.916843		-			K08237|1|7e-58|223|ath:AT1G01420|hydroquinone glucosyltransferase [EC:2.4.1.218;K13263|3|6e-57|220|gmx:100101902|isoflavone 7-O-glucosyltransferase [EC:2.4.1.170	-	-	-
Thhalv10005172m	1.95589	0.867647	hypothetical protein ARALYDRAFT_920105	gi|297797761|ref|XP_002866765.1|	Arabidopsis lyrata subsp. lyrata	3.94084e-31	-	-	-	-
Thhalv10009054m	1.95451	0.848001	uncharacterized protein	gi|15220508|ref|NP_174257.1|	Arabidopsis thaliana	2.27172e-55	-	GO:0005634//nucleus	-	GO:0009062//fatty acid catabolic process;GO:0009739//response to gibberellin stimulus
Thhalv10025059m	1.95379	0.883318		-			K09843|1|0.0|904|aly:ARALYDRAFT_492925|(+)-abscisic acid 8'-hydroxylase [EC:1.14.13.93	-	-	-
Thhalv10025514m	1.95342	0.906847		-			K11517|1|0.0|633|vvi:100232932|(S)-2-hydroxy-acid oxidase [EC:1.1.3.15	-	-	-
Thhalv10023626m	1.95129	0.921576	beta carbonic anhydrase 6	gi|30696223|ref|NP_176114.2|	Arabidopsis thaliana	4.24569e-144	K01673|1|1e-144|510|aly:ARALYDRAFT_475428|carbonic anhydrase [EC:4.2.1.1	GO:0005739//mitochondrion;GO:0009507//chloroplast	GO:0008270//zinc ion binding;GO:0004089//carbonate dehydratase activity	GO:0015976//carbon utilization
Thhalv10004015m	1.94835	0.896829	WRKY DNA-binding protein 3	gi|15227612|ref|NP_178433.1|	Arabidopsis thaliana	0	K13424|1|4e-85|315|rcu:RCOM_0664190|WRKY transcription factor 33	GO:0009507//chloroplast;GO:0005634//nucleus	GO:0003700//sequence-specific DNA binding transcription factor activity;GO:0043565//sequence-specific DNA binding	GO:0006355//regulation of transcription, DNA-dependent
Thhalv10024631m	1.94595	0.893061		-			K04733|1|7e-63|240|smo:SELMODRAFT_159261|interleukin-1 receptor-associated kinase 4 [EC:2.7.11.1;K13430|4|3e-59|228|sbi:SORBI_04g020990|serine/threonine-protein kinase PBS1 [EC:2.7.11.1	-	-	-
Thhalv10012889m	1.94419	0.904917	concanavalin A-like lectin kinase-like protein	gi|15239260|ref|NP_200835.1|	Arabidopsis thaliana	0	K04733|1|3e-54|212|smo:SELMODRAFT_159261|interleukin-1 receptor-associated kinase 4 [EC:2.7.11.1;K13418|3|8e-48|190|aly:ARALYDRAFT_895025|somatic embryogenesis receptor kinase 1 [EC:2.7.10.1 2.7.11.1;K05658|5|4e-47|188|vvi:100262734|ATP-binding cassette, subfamily B (MDR/TAP), member 1	GO:0009506//plasmodesma;GO:0005886//plasma membrane;GO:0005739//mitochondrion	GO:0030246//carbohydrate binding;GO:0004675//transmembrane receptor protein serine/threonine kinase activity;GO:0005524//ATP binding	GO:0071472//cellular response to salt stress;GO:0071369//cellular response to ethylene stimulus;GO:0002229//defense response to oomycetes;GO:0010106//cellular response to iron ion starvation;GO:0015706//nitrate transport;GO:0006826//iron ion transport;GO:0009753//response to jasmonic acid stimulus;GO:0048041//focal adhesion assembly;GO:0046777//protein autophosphorylation;GO:0010043//response to …
Thhalv10000804m	1.94403	0.896852	hypothetical protein ARALYDRAFT_916858	gi|297794669|ref|XP_002865219.1|	Arabidopsis lyrata subsp. lyrata	0	K08337|1|0.0|1307|aly:ARALYDRAFT_916858|autophagy-related protein 7	GO:0005829//cytosol	GO:0000166//nucleotide binding;GO:0019779//APG8 activating enzyme activity	GO:0019375//galactolipid biosynthetic process;GO:0042631//cellular response to water deprivation;GO:0010150//leaf senescence;GO:0006497//protein lipidation;GO:0050832//defense response to fungus;GO:0006914//autophagy;GO:0016036//cellular response to phosphate starvation
Thhalv10007431m	1.94345	0.927987	sn-glycerol-3-phosphate acyltransferase 4 isoform C1, partial	gi|383289227|gb|AFH02721.1|	Brassica napus	0	K13508|1|0.0|964|aly:ARALYDRAFT_887285|glycerol-3-phosphate acyltransferase [EC:2.3.1.15	GO:0009507//chloroplast;GO:0005783//endoplasmic reticulum	GO:0090447//glycerol-3-phosphate 2-O-acyltransferase activity;GO:0016791//phosphatase activity;GO:0003841//1-acylglycerol-3-phosphate O-acyltransferase activity;GO:0004366//glycerol-3-phosphate O-acyltransferase activity	GO:0006655//phosphatidylglycerol biosynthetic process;GO:0000038//very long-chain fatty acid metabolic process;GO:0009825//multidimensional cell growth;GO:0010075//regulation of meristem growth;GO:0007389//pattern specification process;GO:0043481//anthocyanin accumulation in tissues in response to UV light;GO:0010143//cutin biosynthetic process;GO:0048767//root hair elongation;GO:0008361//regulat…
Thhalv10022663m	1.94293	0.91142	UDP-glucosyl transferase 73B5	gi|297832030|ref|XP_002883897.1|	Arabidopsis lyrata subsp. lyrata	0	K13496|1|1e-108|392|ath:AT2G36770|UDP-glucosyl transferase 73C [EC:2.4.1.-	GO:0005829//cytosol;GO:0009507//chloroplast	GO:0010294//abscisic acid glucosyltransferase activity;GO:0080044//quercetin 7-O-glucosyltransferase activity;GO:0080043//quercetin 3-O-glucosyltransferase activity;GO:0047893//flavonol 3-O-glucosyltransferase activity	GO:0051707//response to other organism;GO:0010583//response to cyclopentenone;GO:0051555//flavonol biosynthetic process;GO:0009723//response to ethylene stimulus;GO:0009407//toxin catabolic process
Thhalv10026325m	1.94047	0.909766	calcium-binding protein CML42	gi|15233402|ref|NP_193810.1|	Arabidopsis thaliana	1.14989e-88	K13448|1|9e-90|327|ath:AT4G20780|calcium-binding protein CML	GO:0005886//plasma membrane	GO:0005515//protein binding;GO:0005509//calcium ion binding	GO:0046686//response to cadmium ion;GO:0010091//trichome branching
Thhalv10025825m	1.93575	0.862891	hypothetical protein ARALYDRAFT_912762	gi|297798316|ref|XP_002867042.1|	Arabidopsis lyrata subsp. lyrata	8.68183e-164	-	GO:0005576//extracellular region;GO:0031225//anchored to membrane	-	GO:0051707//response to other organism
Thhalv10021673m	1.93477	0.929067	unknown	gi|119720802|gb|ABL97971.1|	Brassica rapa	1.77181e-80	-	GO:0005737//cytoplasm;GO:0005886//plasma membrane	-	GO:0006623//protein targeting to vacuole;GO:0009409//response to cold;GO:0002238//response to molecule of fungal origin
Thhalv10007418m	1.93413	0.9321	unnamed protein product	gi|312282703|dbj|BAJ34217.1|	Thellungiella halophila	0	K08245|1|0.0|966|ath:AT1G11910|phytepsin [EC:3.4.23.40	GO:0005829//cytosol;GO:0009506//plasmodesma;GO:0005576//extracellular region;GO:0005773//vacuole;GO:0005783//endoplasmic reticulum	GO:0004190//aspartic-type endopeptidase activity	GO:0006629//lipid metabolic process;GO:0006623//protein targeting to vacuole;GO:0009651//response to salt stress;GO:0009266//response to temperature stimulus;GO:0006508//proteolysis;GO:0006972//hyperosmotic response;GO:0006833//water transport;GO:0048513//organ development;GO:0007030//Golgi organization;GO:0006096//glycolysis;GO:0046686//response to cadmium ion
Thhalv10017023m	1.93271	0.931939	hypothetical protein ARALYDRAFT_482714	gi|297827229|ref|XP_002881497.1|	Arabidopsis lyrata subsp. lyrata	1.2328e-143	K11294|1|2e-38|158|smo:SELMODRAFT_15428|nucleolin;K12741|5|2e-21|101|vcn:VOLCADRAFT_104291|heterogeneous nuclear ribonucleoprotein A1/A3	GO:0009941//chloroplast envelope;GO:0009535//chloroplast thylakoid membrane;GO:0009570//chloroplast stroma;GO:0010319//stromule	GO:0008266//poly(U) RNA binding;GO:0000166//nucleotide binding	GO:0019684//photosynthesis, light reaction;GO:0042742//defense response to bacterium;GO:0008380//RNA splicing;GO:0007623//circadian rhythm;GO:0009737//response to abscisic acid stimulus;GO:0009631//cold acclimation;GO:0043489//RNA stabilization;GO:0009814//defense response, incompatible interaction;GO:0009697//salicylic acid biosynthetic process
Thhalv10020831m	1.93113	0.913856		-			-	-	-	-
Thhalv10001548m	1.92825	0.926103		-			K12135|1|5e-24|110|aly:ARALYDRAFT_488429|zinc finger protein CONSTANS;K12130|3|3e-08|58.2|pop:POPTR_806314|pseudo-response regulator 5	-	-	-
Thhalv10007936m	1.92783	0.868359	Dof-type zinc finger domain-containing protein	gi|15223349|ref|NP_174001.1|	Arabidopsis thaliana	2.03571e-154	-	GO:0005634//nucleus	GO:0003700//sequence-specific DNA binding transcription factor activity;GO:0003677//DNA binding;GO:0008270//zinc ion binding	GO:0006355//regulation of transcription, DNA-dependent
Thhalv10014292m	1.92691	0.930813		-			-	-	-	-
Thhalv10005461m	1.92581	0.92909	unnamed protein product	gi|312282027|dbj|BAJ33879.1|	Thellungiella halophila	1.37897e-177	-	GO:0005829//cytosol;GO:0009506//plasmodesma;GO:0009505//plant-type cell wall;GO:0005576//extracellular region;GO:0009507//chloroplast;GO:0016020//membrane;GO:0005794//Golgi apparatus	GO:0016298//lipase activity;GO:0016746//transferase activity, transferring acyl groups;GO:0004091//carboxylesterase activity	GO:0006629//lipid metabolic process;GO:0010584//pollen exine formation;GO:0019953//sexual reproduction;GO:0046685//response to arsenic-containing substance;GO:0050832//defense response to fungus
Thhalv10020520m	1.92443	0.924449		-			K13068|1|0.0|874|aly:ARALYDRAFT_479675|sinapate 1-glucosyltransferase [EC:2.4.1.120;K13692|3|3e-91|334|pop:POPTR_767628|UDP-glucose:(indol-3-yl)acetate beta-D-glucosyltransferase [EC:2.4.1.121	-	-	-
Thhalv10011204m	1.92267	0.877941	Probable LRR receptor-like serine	gi|264664531|sp|C0LGG8.1|Y5343_ARATH		0	K13415|1|1e-82|306|sbi:SORBI_03g032990|protein brassinosteroid insensitive 1 [EC:2.7.10.1 2.7.11.1	GO:0005886//plasma membrane	GO:0004713//protein tyrosine kinase activity;GO:0005524//ATP binding;GO:0004674//protein serine/threonine kinase activity	GO:0006468//protein phosphorylation
Thhalv10027727m	1.92117	0.89614		-			K00036|1|0.0|1014|aly:ARALYDRAFT_916152|glucose-6-phosphate 1-dehydrogenase [EC:1.1.1.49	-	-	-
Thhalv10004218m	1.91565	0.862707	Pectinacetylesterase family protein	gi|42573461|ref|NP_974827.1|	Arabidopsis thaliana	0	-	GO:0005576//extracellular region;GO:0009505//plant-type cell wall	GO:0004091//carboxylesterase activity	-
Thhalv10001409m	1.91501	0.85563		-			K01051|1|0.0|972|aly:ARALYDRAFT_670486|pectinesterase [EC:3.1.1.11	-	-	-
Thhalv10020219m	1.91445	0.919692		-			-	-	-	-
Thhalv10015064m	1.91398	0.92971	lipid transfer protein 4-like protein	gi|20340231|gb|AAM19702.1|AF499715_1	Eutrema halophilum	2.0905e-59	-	GO:0005618//cell wall;GO:0048046//apoplast	GO:0008289//lipid binding	GO:0042538//hyperosmotic salinity response;GO:0009414//response to water deprivation;GO:0009409//response to cold;GO:0006869//lipid transport;GO:0009737//response to abscisic acid stimulus
Thhalv10028601m	1.9136	0.909444	glycerol-3-phosphate acyltransferase	gi|42566190|ref|NP_191950.2|	Arabidopsis thaliana	0	K13508|1|0.0|916|ath:AT4G00400|glycerol-3-phosphate acyltransferase [EC:2.3.1.15	GO:0009507//chloroplast;GO:0005783//endoplasmic reticulum	GO:0090447//glycerol-3-phosphate 2-O-acyltransferase activity;GO:0016791//phosphatase activity;GO:0003841//1-acylglycerol-3-phosphate O-acyltransferase activity;GO:0004366//glycerol-3-phosphate O-acyltransferase activity	GO:0006655//phosphatidylglycerol biosynthetic process;GO:0000038//very long-chain fatty acid metabolic process;GO:0009825//multidimensional cell growth;GO:0010075//regulation of meristem growth;GO:0007389//pattern specification process;GO:0043481//anthocyanin accumulation in tissues in response to UV light;GO:0010143//cutin biosynthetic process;GO:0048767//root hair elongation;GO:0008361//regulat…
Thhalv10007891m	1.90596	0.909283	unnamed protein product	gi|312283547|dbj|BAJ34639.1|	Thellungiella halophila	0	-	GO:0005739//mitochondrion	GO:0005525//GTP binding	GO:0009617//response to bacterium;GO:0006897//endocytosis
Thhalv10020668m	1.90374	0.827229		-			K09561|1|6e-08|57.8|cre:CHLREDRAFT_120414|STIP1 homology and U-box containing protein 1 [EC:6.3.2.19	-	-	-
Thhalv10010299m	1.90202	0.903171	hypothetical protein ARALYDRAFT_485279	gi|297819548|ref|XP_002877657.1|	Arabidopsis lyrata subsp. lyrata	0	K15406|1|4e-111|400|aly:ARALYDRAFT_330267|wax-ester synthase / diacylglycerol O-acyltransferase [EC:2.3.1.75 2.3.1.20	GO:0005634//nucleus;GO:0005886//plasma membrane	GO:0004144//diacylglycerol O-acyltransferase activity	GO:0048446//petal morphogenesis;GO:0015706//nitrate transport;GO:0045017//glycerolipid biosynthetic process;GO:0010167//response to nitrate;GO:0010583//response to cyclopentenone;GO:0010260//organ senescence;GO:0009407//toxin catabolic process;GO:0006865//amino acid transport
Thhalv10008271m	1.90165	0.908502	uncharacterized protein	gi|18397373|ref|NP_564348.1|	Arabidopsis thaliana	1.00726e-165	-	GO:0005576//extracellular region	-	-
Thhalv10007867m	1.89983	0.90494	hypothetical protein ARALYDRAFT_472678	gi|297850896|ref|XP_002893329.1|	Arabidopsis lyrata subsp. lyrata	0	K13648|1|3e-23|108|zma:100285419|alpha-1,4-galacturonosyltransferase [EC:2.4.1.43	GO:0005794//Golgi apparatus	GO:0047262//polygalacturonate 4-alpha-galacturonosyltransferase activity	GO:0016051//carbohydrate biosynthetic process
Thhalv10004544m	1.89946	0.899058	mitochondrial substrate carrier family protein	gi|297795621|ref|XP_002865695.1|	Arabidopsis lyrata subsp. lyrata	0	K15108|1|0.0|643|aly:ARALYDRAFT_494960|solute carrier family 25 (mitochondrial thiamine pyrophosphate transporter), member 19	GO:0005743//mitochondrial inner membrane;GO:0016021//integral to membrane	GO:0090422//thiamine pyrophosphate transporter activity	GO:0030974//thiamine pyrophosphate transport;GO:0055085//transmembrane transport;GO:0006839//mitochondrial transport
Thhalv10011713m	1.89827	0.835892	hypothetical protein ARALYDRAFT_892185	gi|297847582|ref|XP_002891672.1|	Arabidopsis lyrata subsp. lyrata	1.2047e-115	K14484|1|9e-117|418|aly:ARALYDRAFT_892185|auxin-responsive protein IAA	GO:0009505//plant-type cell wall;GO:0009507//chloroplast;GO:0005576//extracellular region;GO:0005829//cytosol;GO:0005887//integral to plasma membrane;GO:0005634//nucleus;GO:0005739//mitochondrion	GO:0008195//phosphatidate phosphatase activity;GO:0046983//protein dimerization activity;GO:0003677//DNA binding;GO:0003700//sequence-specific DNA binding transcription factor activity;GO:0003993//acid phosphatase activity;GO:0004722//protein serine/threonine phosphatase activity	GO:0016036//cellular response to phosphate starvation;GO:0010048//vernalization response;GO:0006995//cellular response to nitrogen starvation;GO:0009734//auxin mediated signaling pathway;GO:0006355//regulation of transcription, DNA-dependent;GO:0009651//response to salt stress;GO:0009753//response to jasmonic acid stimulus;GO:0050832//defense response to fungus;GO:0019430//removal of superoxide r…
Thhalv10018951m	1.89591	0.855974		-			K15109|1|9e-152|534|aly:ARALYDRAFT_896009|solute carrier family 25 (mitochondrial carnitine/acylcarnitine transporter), member 20/29	-	-	-
Thhalv10002530m	1.89417	0.91443	isovaleryl-CoA-dehydrogenase precursor	gi|5596622|gb|AAD45605.1|AF160729_1	Arabidopsis thaliana	0	K00253|1|0.0|765|ath:AT3G45300|isovaleryl-CoA dehydrogenase [EC:1.3.8.4	GO:0005759//mitochondrial matrix	GO:0005524//ATP binding;GO:0008470//isovaleryl-CoA dehydrogenase activity;GO:0050660//flavin adenine dinucleotide binding	GO:0055114//oxidation-reduction process;GO:0009744//response to sucrose stimulus;GO:0009750//response to fructose stimulus;GO:0006552//leucine catabolic process
Thhalv10008912m	1.89217	0.916751	lactoylglutathione lyase family protein	gi|297844440|ref|XP_002890101.1|	Arabidopsis lyrata subsp. lyrata	2.75194e-91	K08234|1|9e-11|65.9|cre:CHLREDRAFT_143257|glyoxylase I family protein	GO:0005737//cytoplasm	GO:0004462//lactoylglutathione lyase activity	GO:0042538//hyperosmotic salinity response;GO:0009414//response to water deprivation;GO:0005975//carbohydrate metabolic process;GO:0009744//response to sucrose stimulus;GO:0046482//para-aminobenzoic acid metabolic process;GO:0009750//response to fructose stimulus
Thhalv10008621m	1.88908	0.896301	hypothetical protein ARALYDRAFT_470207	gi|297848458|ref|XP_002892110.1|	Arabidopsis lyrata subsp. lyrata	4.90426e-98	-	GO:0005634//nucleus;GO:0009507//chloroplast	-	-
Thhalv10013421m	1.88695	0.878056	ATNRT2.7	gi|297811587|ref|XP_002873677.1|	Arabidopsis lyrata subsp. lyrata	0	K02575|1|1e-143|508|rcu:RCOM_0023970|MFS transporter, NNP family, nitrate/nitrite transporter	GO:0009705//plant-type vacuole membrane;GO:0005886//plasma membrane;GO:0016021//integral to membrane	GO:0015112//nitrate transmembrane transporter activity	GO:0015706//nitrate transport;GO:0055085//transmembrane transport
Thhalv10007496m	1.88574	0.906112	hypothetical protein ARALYDRAFT_471155	gi|297849374|ref|XP_002892568.1|	Arabidopsis lyrata subsp. lyrata	0	-	GO:0005634//nucleus;GO:0005886//plasma membrane	-	GO:0006865//amino acid transport
Thhalv10003585m	1.88569	0.826379		-			K00924|1|0.0|1715|ath:AT5G25930|[EC:2.7.1.-;K08286|5|0.0|678|ath:AT4G28490|protein-serine/threonine kinase [EC:2.7.11.-	-	-	-
Thhalv10020085m	1.88447	0.927482		-			K13525|1|0.0|1582|ath:AT3G09840|transitional endoplasmic reticulum ATPase	-	-	-
Thhalv10016758m	1.8836	0.90046	botrytis-induced kinase1	gi|297823851|ref|XP_002879808.1|	Arabidopsis lyrata subsp. lyrata	0	K00924|1|8e-164|575|ath:AT3G55450|[EC:2.7.1.-;K05658|5|6e-116|416|vvi:100262734|ATP-binding cassette, subfamily B (MDR/TAP), member 1	GO:0009507//chloroplast;GO:0005730//nucleolus;GO:0005886//plasma membrane	GO:0004715//non-membrane spanning protein tyrosine kinase activity;GO:0004674//protein serine/threonine kinase activity;GO:0005524//ATP binding	GO:0006865//amino acid transport;GO:0010363//regulation of plant-type hypersensitive response;GO:0002679//respiratory burst involved in defense response;GO:0010200//response to chitin;GO:0006612//protein targeting to membrane;GO:0050832//defense response to fungus;GO:0043069//negative regulation of programmed cell death;GO:0046777//protein autophosphorylation;GO:0052033//pathogen-associated molec…
Thhalv10017502m	1.88176	0.926517	hypothetical protein ARALYDRAFT_482903	gi|297827477|ref|XP_002881621.1|	Arabidopsis lyrata subsp. lyrata	2.89816e-24	-	GO:0005618//cell wall;GO:0005576//extracellular region	GO:0004867//serine-type endopeptidase inhibitor activity	GO:0009611//response to wounding;GO:0050832//defense response to fungus;GO:0015824//proline transport
Thhalv10020481m	1.88164	0.904205		-			K00627|1|0.0|954|aly:ARALYDRAFT_478800|pyruvate dehydrogenase E2 component (dihydrolipoamide acetyltransferase) [EC:2.3.1.12	-	-	-
Thhalv10020766m	1.88107	0.907353		-			-	-	-	-
Thhalv10010689m	1.87981	0.908272	unnamed protein product	gi|312283367|dbj|BAJ34549.1|	Thellungiella halophila	1.44778e-123	K01051|1|2e-12|71.6|pop:POPTR_553829|pectinesterase [EC:3.1.1.11	GO:0005794//Golgi apparatus;GO:0009507//chloroplast	GO:0030599//pectinesterase activity;GO:0046910//pectinesterase inhibitor activity	GO:0043086//negative regulation of catalytic activity
Thhalv10018746m	1.87921	0.823093		-			K03875|1|0.0|679|aly:ARALYDRAFT_476863|F-box and leucine-rich repeat protein 1 (S-phase kinase-associated protein 2);K10268|5|6e-28|123|smo:SELMODRAFT_410553|F-box and leucine-rich repeat protein 2/20	-	-	-
Thhalv10027674m	1.87549	0.924586		-			K09490|1|0.0|1288|aly:ARALYDRAFT_493781|heat shock 70kDa protein 5	-	-	-
Thhalv10000055m	1.87419	0.848713	hypothetical protein ARALYDRAFT_343889	gi|297821585|ref|XP_002878675.1|	Arabidopsis lyrata subsp. lyrata	0	K10576|1|5e-51|201|vvi:100250088|ubiquitin-conjugating enzyme E2 H [EC:6.3.2.19;K00924|2|5e-48|191|ath:AT1G66150|[EC:2.7.1.-;K13415|4|7e-48|191|sbi:SORBI_03g032990|protein brassinosteroid insensitive 1 [EC:2.7.10.1 2.7.11.1	GO:0016021//integral to membrane;GO:0005576//extracellular region;GO:0005886//plasma membrane	GO:0016491//oxidoreductase activity;GO:0004674//protein serine/threonine kinase activity;GO:0005524//ATP binding	GO:0031348//negative regulation of defense response;GO:0006995//cellular response to nitrogen starvation;GO:0009867//jasmonic acid mediated signaling pathway;GO:0009697//salicylic acid biosynthetic process;GO:0035304//regulation of protein dephosphorylation;GO:0009862//systemic acquired resistance, salicylic acid mediated signaling pathway;GO:0010363//regulation of plant-type hypersensitive respo…
Thhalv10018674m	1.87213	0.917119		-			K15849|1|8e-29|126|aly:ARALYDRAFT_320067|bifunctional aspartate aminotransferase and glutamate/aspartate-prephenate aminotransferase [EC:2.6.1.1 2.6.1.78 2.6.1.79	-	-	-
Thhalv10005744m	1.87043	0.907261	multidrug resistance-associated protein 14	gi|22331862|ref|NP_191473.2|	Arabidopsis thaliana	0	K05666|1|0.0|650|olu:OSTLU_35503|ATP-binding cassette, subfamily C (CFTR/MRP), member 2;K05658|2|2e-71|270|bdi:100833400|ATP-binding cassette, subfamily B (MDR/TAP), member 1	GO:0016021//integral to membrane;GO:0005774//vacuolar membrane;GO:0005886//plasma membrane	GO:0042626//ATPase activity, coupled to transmembrane movement of substances;GO:0005524//ATP binding;GO:0032440//2-alkenal reductase [NAD(P) activity	GO:0055085//transmembrane transport;GO:0055114//oxidation-reduction process;GO:0006200//ATP catabolic process
Thhalv10016542m	1.8695	0.916567	unnamed protein product	gi|312281807|dbj|BAJ33769.1|	Thellungiella halophila	0	K13424|1|0.0|907|ath:AT2G38470|WRKY transcription factor 33	GO:0005634//nucleus	GO:0005515//protein binding;GO:0043565//sequence-specific DNA binding;GO:0003700//sequence-specific DNA binding transcription factor activity	GO:0031348//negative regulation of defense response;GO:0010508//positive regulation of autophagy;GO:0009595//detection of biotic stimulus;GO:0070370//cellular heat acclimation;GO:0009867//jasmonic acid mediated signaling pathway;GO:0009697//salicylic acid biosynthetic process;GO:0009862//systemic acquired resistance, salicylic acid mediated signaling pathway;GO:0009414//response to water deprivat…
Thhalv10004392m	1.86794	0.866406	hypothetical protein ARALYDRAFT_496846	gi|297794229|ref|XP_002864999.1|	Arabidopsis lyrata subsp. lyrata	0	K00517|1|2e-59|228|ath:AT3G48360|[EC:1.14.-.-;K04498|3|4e-16|84.7|ppp:PHYPADRAFT_10108|E1A/CREB-binding protein [EC:2.3.1.48	GO:0005774//vacuolar membrane;GO:0005576//extracellular region;GO:0005886//plasma membrane;GO:0005634//nucleus	GO:0008270//zinc ion binding;GO:0004402//histone acetyltransferase activity;GO:0003712//transcription cofactor activity;GO:0005516//calmodulin binding	GO:0009611//response to wounding;GO:0009739//response to gibberellin stimulus;GO:0042542//response to hydrogen peroxide;GO:0010227//floral organ abscission;GO:0010200//response to chitin;GO:0006355//regulation of transcription, DNA-dependent;GO:0009651//response to salt stress;GO:0009753//response to jasmonic acid stimulus;GO:0009751//response to salicylic acid stimulus;GO:0009409//response to co…
Thhalv10007605m	1.86469	0.856916	heat shock protein binding protein	gi|297851458|ref|XP_002893610.1|	Arabidopsis lyrata subsp. lyrata	0	-	GO:0005737//cytoplasm	GO:0031072//heat shock protein binding	GO:0006950//response to stress
Thhalv10000141m	1.86351	0.836098	Probable glucose-1-phosphate adenylyltransferase large subunit, chloroplastic; AltName: Full=ADP-glucose pyrophosphorylase; AltName: Full=ADP-glucose synthase; AltName: Full=AGPase S; AltName: Full=Alpha-D-glucose-1-phosphate adenyl transferase; Flags: Precursor	gi|11386853|sp|Q9SIK1.1|GLGL4_ARATH		0	K00975|1|0.0|915|ath:AT2G21590|glucose-1-phosphate adenylyltransferase [EC:2.7.7.27	GO:0010170//glucose-1-phosphate adenylyltransferase complex;GO:0009507//chloroplast;GO:0005829//cytosol	GO:0008878//glucose-1-phosphate adenylyltransferase activity	GO:0005978//glycogen biosynthetic process;GO:0009853//photorespiration;GO:0019252//starch biosynthetic process
Thhalv10024311m	1.85805	0.905193	hypothetical protein ARALYDRAFT_491919	gi|297803228|ref|XP_002869498.1|	Arabidopsis lyrata subsp. lyrata	0	K08286|1|0.0|1666|aly:ARALYDRAFT_491919|protein-serine/threonine kinase [EC:2.7.11.-;K00924|3|0.0|1088|aly:ARALYDRAFT_473063|[EC:2.7.1.-	GO:0016021//integral to membrane;GO:0005886//plasma membrane	GO:0016491//oxidoreductase activity;GO:0004674//protein serine/threonine kinase activity;GO:0005524//ATP binding	GO:0010103//stomatal complex morphogenesis;GO:0046777//protein autophosphorylation;GO:0007169//transmembrane receptor protein tyrosine kinase signaling pathway;GO:0000165//MAPK cascade;GO:0002237//response to molecule of bacterial origin;GO:0045087//innate immune response;GO:0048443//stamen development
Thhalv10014242m	1.85626	0.924908		-			K12126|1|5e-13|73.6|ath:AT1G09530|phytochrome-interacting factor 3	-	-	-
Thhalv10026062m	1.85502	0.854504	CTP:phosphorylcholine cytidylyltransferase	gi|297804752|ref|XP_002870260.1|	Arabidopsis lyrata subsp. lyrata	7.1523e-153	K00968|1|6e-126|449|vvi:100267395|choline-phosphate cytidylyltransferase [EC:2.7.7.15	GO:0005634//nucleus	GO:0004105//choline-phosphate cytidylyltransferase activity	GO:0006657//CDP-choline pathway
Thhalv10001646m	1.84746	0.919669		-			K08818|1|5e-14|77.4|vvi:100246062|cell division cycle 2-like [EC:2.7.11.22;K03243|2|5e-06|50.8|mtr:MTR_1g099000|translation initiation factor 5B	-	-	-
Thhalv10000957m	1.84413	0.874196	At5g47730	gi|189491699|gb|ACE00759.1|	Arabidopsis thaliana	9.50862e-180	-	-	-	-
Thhalv10017775m	1.84302	0.899426	hypothetical protein ARALYDRAFT_481846	gi|297822653|ref|XP_002879209.1|	Arabidopsis lyrata subsp. lyrata	1.52469e-86	K08081|1|1e-87|319|aly:ARALYDRAFT_481846|tropine dehydrogenase [EC:1.1.1.206	-	GO:0016491//oxidoreductase activity;GO:0000166//nucleotide binding	GO:0010264//myo-inositol hexakisphosphate biosynthetic process;GO:0055114//oxidation-reduction process
Thhalv10007991m	1.84261	0.907054	patatin-like phospholipase domain-containing protein	gi|42562483|ref|NP_174597.2|	Arabidopsis thaliana	5.30135e-176	-	GO:0005886//plasma membrane	GO:0016787//hydrolase activity	GO:0006629//lipid metabolic process
Thhalv10004583m	1.84127	0.914959	ANAC059	gi|297815206|ref|XP_002875486.1|		1.47699e-139	-	GO:0005634//nucleus	GO:0046982//protein heterodimerization activity;GO:0003677//DNA binding;GO:0003700//sequence-specific DNA binding transcription factor activity;GO:0042803//protein homodimerization activity	GO:0031348//negative regulation of defense response;GO:0009611//response to wounding;GO:0009867//jasmonic acid mediated signaling pathway;GO:0009862//systemic acquired resistance, salicylic acid mediated signaling pathway;GO:0009414//response to water deprivation;GO:0010363//regulation of plant-type hypersensitive response;GO:0009873//ethylene mediated signaling pathway;GO:0006355//regulation of …
Thhalv10014033m	1.84045	0.821071		-			-	-	-	-
Thhalv10015454m	1.83912	0.893727	unknown	gi|116830679|gb|ABK28297.1|	Arabidopsis thaliana	5.9753e-59	-	GO:0005634//nucleus	-	GO:0071456//cellular response to hypoxia;GO:0010200//response to chitin
Thhalv10004746m	1.83859	0.905951	uncharacterized protein	gi|15232126|ref|NP_189361.1|	Arabidopsis thaliana	4.82831e-138	-	GO:0005634//nucleus	-	-
Thhalv10019241m	1.83827	0.868773	C2 domain-containing protein	gi|297838897|ref|XP_002887330.1|	Arabidopsis lyrata subsp. lyrata	5.55798e-76	-	GO:0005773//vacuole;GO:0048046//apoplast;GO:0005634//nucleus;GO:0005886//plasma membrane	-	GO:0009638//phototropism
Thhalv10011529m	1.83761	0.887661	hypothetical protein ARALYDRAFT_475850	gi|297841447|ref|XP_002888605.1|	Arabidopsis lyrata subsp. lyrata	0	K00924|1|5e-38|157|aly:ARALYDRAFT_489138|[EC:2.7.1.-	GO:0009505//plant-type cell wall;GO:0005576//extracellular region;GO:0005794//Golgi apparatus	GO:0004190//aspartic-type endopeptidase activity	GO:0016558//protein import into peroxisome matrix;GO:0048573//photoperiodism, flowering;GO:0006508//proteolysis;GO:0006635//fatty acid beta-oxidation
Thhalv10023775m	1.83659	0.92847	water stress-induced protein	gi|310896465|gb|ADP37979.1|	Brassica napus	1.29803e-46	K01785|1|3e-07|53.9|ath:AT5G15140|aldose 1-epimerase [EC:5.1.3.3	GO:0009507//chloroplast	-	GO:0010730//negative regulation of hydrogen peroxide biosynthetic process;GO:0009415//response to water stimulus
Thhalv10013317m	1.83087	0.865418	hypothetical protein ARALYDRAFT_488599	gi|297807755|ref|XP_002871761.1|	Arabidopsis lyrata subsp. lyrata	0	K01580|1|0.0|977|aly:ARALYDRAFT_488599|glutamate decarboxylase [EC:4.1.1.15	GO:0005829//cytosol;GO:0005634//nucleus	GO:0005516//calmodulin binding;GO:0004351//glutamate decarboxylase activity;GO:0016706//oxidoreductase activity, acting on paired donors, with incorporation or reduction of molecular oxygen, 2-oxoglutarate as one donor, and incorporation of one atom each of oxygen into both donors;GO:0016702//oxidoreductase activity, acting on single donors with incorporation of molecular oxygen, incorporation of…	GO:0055114//oxidation-reduction process;GO:0048767//root hair elongation;GO:0015706//nitrate transport;GO:0010359//regulation of anion channel activity;GO:0000041//transition metal ion transport;GO:0006536//glutamate metabolic process;GO:0010167//response to nitrate;GO:0046686//response to cadmium ion
Thhalv10018897m	1.82941	0.902229		-			K15104|1|6e-06|50.4|ota:Ot02g05940|solute carrier family 25 (mitochondrial oxoglutarate transporter), member 11	-	-	-
Thhalv10003936m	1.82902	0.876356	AAA-type ATPase family protein	gi|15233010|ref|NP_189492.1|	Arabidopsis thaliana	0	K08900|1|1e-172|604|mtr:MTR_6g009540|mitochondrial chaperone BCS1	GO:0005739//mitochondrion;GO:0009506//plasmodesma;GO:0005783//endoplasmic reticulum;GO:0005886//plasma membrane	GO:0005524//ATP binding;GO:0016887//ATPase activity	GO:0001666//response to hypoxia;GO:0009862//systemic acquired resistance, salicylic acid mediated signaling pathway;GO:0009737//response to abscisic acid stimulus;GO:0010310//regulation of hydrogen peroxide metabolic process
Thhalv10004107m	1.82895	0.89028	Mitochondrial substrate carrier family protein	gi|18424512|ref|NP_568940.1|	Arabidopsis thaliana	0	K14684|1|0.0|808|aly:ARALYDRAFT_487557|solute carrier family 25 (mitochondrial phosphate transporter), member 23/24/25/41	GO:0016021//integral to membrane;GO:0005743//mitochondrial inner membrane;GO:0005783//endoplasmic reticulum	GO:0005509//calcium ion binding;GO:0051082//unfolded protein binding	GO:0055085//transmembrane transport;GO:0060151//peroxisome localization;GO:0006457//protein folding;GO:0015867//ATP transport;GO:0051646//mitochondrion localization;GO:0051645//Golgi localization;GO:0030048//actin filament-based movement
Thhalv10020958m	1.82791	0.888879		-			K00030|1|0.0|705|aly:ARALYDRAFT_897145|isocitrate dehydrogenase (NAD+) [EC:1.1.1.41	-	-	-
Thhalv10025646m	1.82529	0.921507	unnamed protein product	gi|312282033|dbj|BAJ33882.1|	Thellungiella halophila	0	K13425|1|2e-25|114|rcu:RCOM_1616660|WRKY transcription factor 22;K13426|4|2e-21|102|vvi:100251862|WRKY transcription factor 29	GO:0005634//nucleus	GO:0005516//calmodulin binding;GO:0043565//sequence-specific DNA binding;GO:0003700//sequence-specific DNA binding transcription factor activity	GO:0035556//intracellular signal transduction;GO:0042742//defense response to bacterium;GO:0006355//regulation of transcription, DNA-dependent;GO:0002679//respiratory burst involved in defense response;GO:0010200//response to chitin;GO:0006865//amino acid transport
Thhalv10006855m	1.82253	0.901815	subtilase family protein	gi|297846278|ref|XP_002891020.1|	Arabidopsis lyrata subsp. lyrata	0	-	GO:0009505//plant-type cell wall;GO:0009507//chloroplast;GO:0048046//apoplast	GO:0042802//identical protein binding;GO:0004252//serine-type endopeptidase activity	GO:0009595//detection of biotic stimulus;GO:0006508//proteolysis;GO:0019375//galactolipid biosynthetic process;GO:0042631//cellular response to water deprivation;GO:0043086//negative regulation of catalytic activity;GO:0009581//detection of external stimulus;GO:0016036//cellular response to phosphate starvation
Thhalv10024676m	1.81972	0.855032		-			K09597|1|1e-06|53.9|smo:SELMODRAFT_187400|signal peptide peptidase-like 2B [EC:3.4.23.-	-	-	-
Thhalv10014114m	1.8197	0.891774		-			K15121|1|2e-175|613|aly:ARALYDRAFT_909540|solute carrier family 25, member 44	-	-	-
Thhalv10013919m	1.81576	0.928309		-			K12135|1|3e-60|231|aly:ARALYDRAFT_488429|zinc finger protein CONSTANS;K12129|3|6e-11|67.4|rcu:RCOM_0819890|pseudo-response regulator 7;K12127|4|2e-09|62.0|smo:SELMODRAFT_438647|pseudo-response regulator 1;K12130|5|3e-09|61.6|aly:ARALYDRAFT_910487|pseudo-response regulator 5	-	-	-
Thhalv10006960m	1.81472	0.920335	putative ABC transporter G family member 11	gi|440550853|gb|AGC11818.1|	Eutrema halophilum	0	K12843|1|6e-74|277|vvi:100248403|U4/U6 small nuclear ribonucleoprotein PRP3;K05681|2|1e-72|273|cme:CMS467C|ATP-binding cassette, subfamily G (WHITE), member 2;K05663|4|7e-17|88.2|sbi:SORBI_01g036355|mitochondrial ABC transporter ATM	GO:0009897//external side of plasma membrane	GO:0015416//organic phosphonate transmembrane-transporting ATPase activity;GO:0015245//fatty acid transporter activity;GO:0005524//ATP binding	GO:0009611//response to wounding;GO:0009651//response to salt stress;GO:0080051//cutin transport;GO:0009737//response to abscisic acid stimulus;GO:0006200//ATP catabolic process;GO:0015908//fatty acid transport
Thhalv10013453m	1.81469	0.859168	zinc finger family protein	gi|297810389|ref|XP_002873078.1|	Arabidopsis lyrata subsp. lyrata	0	K10661|1|4e-07|55.1|gmx:100811171|E3 ubiquitin-protein ligase MARCH6 [EC:6.3.2.19	GO:0005794//Golgi apparatus;GO:0005634//nucleus	GO:0008270//zinc ion binding	GO:0016558//protein import into peroxisome matrix;GO:0006635//fatty acid beta-oxidation
Thhalv10013613m	1.81369	0.899632		-			K15015|1|1e-132|471|gmx:100794374|solute carrier family 32 (vesicular inhibitory amino acid transporter)	-	-	-
Thhalv10019242m	1.81271	0.858318	reticulon-like protein B22	gi|18412164|ref|NP_565194.1|	Arabidopsis thaliana	1.25113e-80	-	GO:0005739//mitochondrion;GO:0005783//endoplasmic reticulum	-	-
Thhalv10011262m	1.81212	0.837868	hypothetical protein ARALYDRAFT_337666	gi|297847950|ref|XP_002891856.1|	Arabidopsis lyrata subsp. lyrata	0	K10999|1|7e-107|386|vvi:100248512|cellulose synthase A [EC:2.4.1.12	GO:0016021//integral to membrane;GO:0005783//endoplasmic reticulum;GO:0005794//Golgi apparatus;GO:0005886//plasma membrane	GO:0016760//cellulose synthase (UDP-forming) activity	GO:0030244//cellulose biosynthetic process;GO:0046482//para-aminobenzoic acid metabolic process;GO:0009832//plant-type cell wall biogenesis
Thhalv10026417m	1.81184	0.806204	hypothetical protein 40.t00027	gi|89257662|gb|ABD65149.1|	Brassica oleracea	2.77786e-77	-	GO:0005634//nucleus	-	-
Thhalv10017485m	1.80941	0.914982	late embryogenesis abundant group 1 protein	gi|15226951|ref|NP_181073.1|	Arabidopsis thaliana	7.56027e-38	-	GO:0009506//plasmodesma	-	GO:0009414//response to water deprivation;GO:0009793//embryo development ending in seed dormancy;GO:0048868//pollen tube development;GO:0006970//response to osmotic stress;GO:0009737//response to abscisic acid stimulus;GO:0010162//seed dormancy process;GO:0009845//seed germination
Thhalv10022648m	1.80884	0.91358	unnamed protein product	gi|312282765|dbj|BAJ34248.1|	Thellungiella halophila	0	K00924|1|4e-33|141|ath:AT5G22850|[EC:2.7.1.-	GO:0031225//anchored to membrane	GO:0004190//aspartic-type endopeptidase activity	GO:0006865//amino acid transport;GO:0006508//proteolysis
Thhalv10012973m	1.80832	0.905239	unnamed protein product	gi|312282229|dbj|BAJ33980.1|	Thellungiella halophila	0	-	GO:0009507//chloroplast	GO:0033926;GO:0004575//sucrose alpha-glucosidase activity	GO:0005982//starch metabolic process;GO:0005987//sucrose catabolic process;GO:0048825//cotyledon development
Thhalv10022512m	1.80469	0.855308		-			-	-	-	-
Thhalv10016982m	1.80372	0.921347	hypothetical protein ARALYDRAFT_482064	gi|297826577|ref|XP_002881171.1|	Arabidopsis lyrata subsp. lyrata	8.77084e-173	K00507|1|7e-174|608|aly:ARALYDRAFT_482064|stearoyl-CoA desaturase (delta-9 desaturase) [EC:1.14.19.1	GO:0005739//mitochondrion;GO:0016021//integral to membrane;GO:0005789//endoplasmic reticulum membrane;GO:0005886//plasma membrane	GO:0016717//oxidoreductase activity, acting on paired donors, with oxidation of a pair of donors resulting in the reduction of molecular oxygen to two molecules of water;GO:0015238//drug transmembrane transporter activity;GO:0015297//antiporter activity	GO:0055114//oxidation-reduction process;GO:0031348//negative regulation of defense response;GO:0006855//drug transmembrane transport;GO:0042761//very long-chain fatty acid biosynthetic process;GO:0002213//defense response to insect;GO:0001676//long-chain fatty acid metabolic process;GO:0046685//response to arsenic-containing substance
Thhalv10026342m	1.80163	0.835501	VQ motif-containing protein	gi|18414384|ref|NP_567458.1|	Arabidopsis thaliana	1.95561e-72	-	GO:0005634//nucleus	-	GO:0010363//regulation of plant-type hypersensitive response;GO:0051707//response to other organism;GO:0009693//ethylene biosynthetic process;GO:0009414//response to water deprivation;GO:0042538//hyperosmotic salinity response;GO:0006612//protein targeting to membrane;GO:0009737//response to abscisic acid stimulus;GO:0043069//negative regulation of programmed cell death;GO:0009863//salicylic acid…
Thhalv10010144m	1.80066	0.893244	pyruvate kinase family protein	gi|297819540|ref|XP_002877653.1|	Arabidopsis lyrata subsp. lyrata	0	K00873|1|0.0|1118|aly:ARALYDRAFT_485273|pyruvate kinase [EC:2.7.1.40	GO:0005737//cytoplasm	GO:0004743//pyruvate kinase activity;GO:0030955//potassium ion binding;GO:0000287//magnesium ion binding	GO:0016310//phosphorylation;GO:0006096//glycolysis
Thhalv10003812m	1.80043	0.80972		-			K10268|1|2e-55|216|smo:SELMODRAFT_118815|F-box and leucine-rich repeat protein 2/20	-	-	-
Thhalv10006965m	1.79762	0.918957	uncharacterized protein	gi|18395017|ref|NP_564146.1|	Arabidopsis thaliana	0	-	GO:0009505//plant-type cell wall;GO:0016023//cytoplasmic membrane-bounded vesicle;GO:0005774//vacuolar membrane;GO:0005576//extracellular region	-	GO:0019243//methylglyoxal catabolic process to D-lactate
Thhalv10014099m	1.79743	0.926241		-			K09753|1|7e-87|319|sbi:SORBI_07g021680|cinnamoyl-CoA reductase [EC:1.2.1.44	-	-	-
Thhalv10025906m	1.79739	0.907008	hypothetical protein ARALYDRAFT_490909	gi|297798168|ref|XP_002866968.1|	Arabidopsis lyrata subsp. lyrata	2.12487e-139	-	GO:0005634//nucleus	GO:0043565//sequence-specific DNA binding;GO:0003700//sequence-specific DNA binding transcription factor activity	GO:0009414//response to water deprivation;GO:0042538//hyperosmotic salinity response;GO:0009408//response to heat;GO:0009737//response to abscisic acid stimulus;GO:0030968//endoplasmic reticulum unfolded protein response;GO:0010583//response to cyclopentenone;GO:0045892//negative regulation of transcription, DNA-dependent;GO:0009407//toxin catabolic process
Thhalv10024519m	1.79715	0.852987		-			-	-	-	-
Thhalv10028725m	1.79398	0.81744	predicted protein	gi|297814223|ref|XP_002874995.1|	Arabidopsis lyrata subsp. lyrata	0	K01206|1|2e-78|291|ath:AT1G67830|alpha-L-fucosidase [EC:3.2.1.51;K00514|3|9e-35|145|rcu:RCOM_1428040|zeta-carotene desaturase [EC:1.3.5.6	GO:0005576//extracellular region	GO:0004091//carboxylesterase activity	GO:0006629//lipid metabolic process
Thhalv10013425m	1.79126	0.820083	hypothetical protein ARALYDRAFT_487885	gi|297811159|ref|XP_002873463.1|	Arabidopsis lyrata subsp. lyrata	0	K04733|1|6e-59|226|smo:SELMODRAFT_159261|interleukin-1 receptor-associated kinase 4 [EC:2.7.11.1;K13418|3|6e-54|210|vvi:100247683|somatic embryogenesis receptor kinase 1 [EC:2.7.10.1 2.7.11.1;K13417|4|2e-53|208|ath:AT2G13790|somatic embryogenesis receptor kinase 4 [EC:2.7.10.1 2.7.11.1	GO:0005829//cytosol;GO:0012505//endomembrane system;GO:0005634//nucleus	GO:0051020//GTPase binding;GO:0004713//protein tyrosine kinase activity;GO:0004674//protein serine/threonine kinase activity;GO:0005524//ATP binding	GO:0071369//cellular response to ethylene stimulus;GO:0009612//response to mechanical stimulus;GO:0046777//protein autophosphorylation;GO:0009623//response to parasitic fungus;GO:0000165//MAPK cascade;GO:0009814//defense response, incompatible interaction;GO:0019722//calcium-mediated signaling
Thhalv10022892m	1.79116	0.924334	DNAJ heat shock N-terminal domain-containing protein	gi|15227919|ref|NP_179378.1|	Arabidopsis thaliana	2.49273e-67	K03686|1|2e-12|71.2|ppp:PHYPADRAFT_108109|molecular chaperone DnaJ	GO:0009507//chloroplast;GO:0005634//nucleus	GO:0031072//heat shock protein binding	GO:0006457//protein folding;GO:0009744//response to sucrose stimulus;GO:0006950//response to stress;GO:0009750//response to fructose stimulus
Thhalv10018739m	1.78872	0.924334		-			K05279|1|4e-82|303|rcu:RCOM_0596300|flavonol 3-O-methyltransferase [EC:2.1.1.76;K13066|5|1e-78|291|pop:POPTR_824484|caffeic acid 3-O-methyltransferase [EC:2.1.1.68	-	-	-
Thhalv10014706m	1.78687	0.924885	hypothetical protein ARALYDRAFT_495531	gi|297792905|ref|XP_002864337.1|	Arabidopsis lyrata subsp. lyrata	7.89933e-111	K03809|1|6e-112|402|aly:ARALYDRAFT_495531|Trp repressor binding protein	GO:0005829//cytosol;GO:0009506//plasmodesma;GO:0005774//vacuolar membrane;GO:0005576//extracellular region;GO:0005886//plasma membrane	GO:0010181//FMN binding;GO:0016655//oxidoreductase activity, acting on NAD(P)H, quinone or similar compound as acceptor	GO:0055114//oxidation-reduction process;GO:0009733//response to auxin stimulus;GO:0006970//response to osmotic stress;GO:0045892//negative regulation of transcription, DNA-dependent;GO:0046686//response to cadmium ion
Thhalv10015145m	1.78643	0.874035	hypothetical protein ARALYDRAFT_487036	gi|297806193|ref|XP_002870980.1|	Arabidopsis lyrata subsp. lyrata	4.34543e-46	-	-	-	GO:0006635//fatty acid beta-oxidation;GO:0032502//developmental process
Thhalv10012708m	1.78629	0.902665	unnamed protein product	gi|312282349|dbj|BAJ34040.1|	Thellungiella halophila	0	K14510|1|0.0|1560|ath:AT5G03730|serine/threonine-protein kinase CTR1 [EC:2.7.11.1	GO:0005789//endoplasmic reticulum membrane;GO:0005634//nucleus	GO:0005515//protein binding;GO:0004712//protein serine/threonine/tyrosine kinase activity;GO:0004713//protein tyrosine kinase activity;GO:0004674//protein serine/threonine kinase activity;GO:0005524//ATP binding	GO:2000069//regulation of post-embryonic root development;GO:0009750//response to fructose stimulus;GO:0009744//response to sucrose stimulus;GO:0046777//protein autophosphorylation;GO:0048510//regulation of timing of transition from vegetative to reproductive phase;GO:0010182//sugar mediated signaling pathway;GO:0000165//MAPK cascade;GO:0010105//negative regulation of ethylene mediated signaling …
Thhalv10011194m	1.78619	0.89784	putative ABC transporter gb|AAD31586.1	gi|110743011|dbj|BAE99398.1|	Arabidopsis thaliana	0	K05681|1|1e-46|187|cme:CMS467C|ATP-binding cassette, subfamily G (WHITE), member 2;K12843|2|9e-44|177|vvi:100248403|U4/U6 small nuclear ribonucleoprotein PRP3;K05641|4|3e-14|79.7|ota:Ot18g01460|ATP-binding cassette, subfamily A (ABC1), member 1	GO:0016021//integral to membrane;GO:0005886//plasma membrane	GO:0008559//xenobiotic-transporting ATPase activity;GO:0005524//ATP binding	GO:0006200//ATP catabolic process
Thhalv10028452m	1.78405	0.897564	ATISA3	gi|297813221|ref|XP_002874494.1|		0	K02438|1|0.0|1439|aly:ARALYDRAFT_911044|glycogen operon protein GlgX [EC:3.2.1.-	GO:0009569//chloroplast starch grain;GO:0009570//chloroplast stroma	GO:0043169//cation binding;GO:0019156//isoamylase activity;GO:0004556//alpha-amylase activity	GO:0005983//starch catabolic process;GO:0019252//starch biosynthetic process;GO:0009664//plant-type cell wall organization
Thhalv10011729m	1.78345	0.81296	F16N3.14	gi|5668803|gb|AAD46029.1|AC007519_14	Arabidopsis thaliana	4.48539e-77	K15078|1|2e-35|147|vvi:100250139|structure-specific endonuclease subunit SLX1 [EC:3.6.1.-	GO:0009536//plastid	-	-
Thhalv10028948m	1.78129	0.926471		-			-	-	-	-
Thhalv10007634m	1.77804	0.922197	unnamed protein product	gi|312282469|dbj|BAJ34100.1|	Thellungiella halophila	0	K00457|1|0.0|840|aly:ARALYDRAFT_887861|4-hydroxyphenylpyruvate dioxygenase [EC:1.13.11.27	GO:0005829//cytosol;GO:0005739//mitochondrion;GO:0009507//chloroplast	GO:0003868//4-hydroxyphenylpyruvate dioxygenase activity;GO:0046872//metal ion binding;GO:0042802//identical protein binding	GO:0055114//oxidation-reduction process;GO:0010189//vitamin E biosynthetic process;GO:0016117//carotenoid biosynthetic process;GO:0010236//plastoquinone biosynthetic process;GO:0009072//aromatic amino acid family metabolic process
Thhalv10025200m	1.77802	0.923966		-			K01858|1|0.0|961|aly:ARALYDRAFT_912466|myo-inositol-1-phosphate synthase [EC:5.5.1.4	-	-	-
Thhalv10023399m	1.77499	0.893704	predicted protein	gi|297836923|ref|XP_002886343.1|	Arabidopsis lyrata subsp. lyrata	0	K08770|1|3e-11|68.6|aly:ARALYDRAFT_915730|ubiquitin C	-	GO:0016773//phosphotransferase activity, alcohol group as acceptor	-
Thhalv10002475m	1.77448	0.923828		-			K13071|1|0.0|1055|aly:ARALYDRAFT_905628|pheophorbide a oxygenase [EC:1.14.12.20	-	-	-
Thhalv10026264m	1.77006	0.90841	integral membrane family protein	gi|297800498|ref|XP_002868133.1|	Arabidopsis lyrata subsp. lyrata	1.22824e-75	-	GO:0005886//plasma membrane;GO:0016021//integral to membrane	-	GO:0015996//chlorophyll catabolic process;GO:0009741//response to brassinosteroid stimulus
Thhalv10009705m	1.76907	0.910524	FAD-binding and BBE domain-containing protein	gi|15221492|ref|NP_174359.1|	Arabidopsis thaliana	0	K00279|1|2e-07|55.5|smo:SELMODRAFT_98722|cytokinin dehydrogenase [EC:1.5.99.12;K00102|4|5e-06|51.2|ota:Ot08g03390|D-lactate dehydrogenase (cytochrome) [EC:1.1.2.4	GO:0009507//chloroplast	GO:0050660//flavin adenine dinucleotide binding;GO:0008762//UDP-N-acetylmuramate dehydrogenase activity;GO:0009055//electron carrier activity	GO:0050896//response to stimulus;GO:0055114//oxidation-reduction process
Thhalv10007438m	1.76815	0.92477	hypothetical protein ARALYDRAFT_889647	gi|297845162|ref|XP_002890462.1|	Arabidopsis lyrata subsp. lyrata	0	K09580|1|0.0|918|aly:ARALYDRAFT_889647|protein disulfide-isomerase A1 [EC:5.3.4.1	GO:0000327//lytic vacuole within protein storage vacuole;GO:0009505//plant-type cell wall;GO:0005774//vacuolar membrane;GO:0009579//thylakoid;GO:0009507//chloroplast;GO:0005794//Golgi apparatus;GO:0005783//endoplasmic reticulum;GO:0005886//plasma membrane	GO:0003756//protein disulfide isomerase activity;GO:0009055//electron carrier activity;GO:0005515//protein binding;GO:0004579//dolichyl-diphosphooligosaccharide-protein glycotransferase activity;GO:0015035//protein disulfide oxidoreductase activity	GO:0006662//glycerol ether metabolic process;GO:0048316//seed development;GO:0034976//response to endoplasmic reticulum stress;GO:0006457//protein folding;GO:0009651//response to salt stress;GO:0045454//cell redox homeostasis;GO:0009408//response to heat;GO:0009627//systemic acquired resistance;GO:0043067//regulation of programmed cell death;GO:0010043//response to zinc ion;GO:0046686//response t…
Thhalv10026238m	1.76479	0.915533	GTP-binding 2	gi|297798332|ref|XP_002867050.1|	Arabidopsis lyrata subsp. lyrata	5.9607e-117	K07877|1|2e-106|384|aly:ARALYDRAFT_493160|Ras-related protein Rab-2A;K07976|2|2e-106|384|ath:AT4G17170|Rab family, other;K07878|4|1e-99|361|osa:4336117|Ras-related protein Rab-2B	GO:0009507//chloroplast;GO:0005773//vacuole;GO:0005794//Golgi apparatus;GO:0005886//plasma membrane	GO:0003924//GTPase activity;GO:0005525//GTP binding	GO:0016049//cell growth;GO:0006623//protein targeting to vacuole;GO:0007264//small GTPase mediated signal transduction;GO:0000902//cell morphogenesis;GO:0006944//cellular membrane fusion;GO:0006888//ER to Golgi vesicle-mediated transport
Thhalv10006893m	1.7646	0.923644	kinase family protein	gi|297850592|ref|XP_002893177.1|	Arabidopsis lyrata subsp. lyrata	0	K04733|1|7e-67|254|smo:SELMODRAFT_159261|interleukin-1 receptor-associated kinase 4 [EC:2.7.11.1;K13430|4|2e-62|239|ath:AT5G13160|serine/threonine-protein kinase PBS1 [EC:2.7.11.1	GO:0005886//plasma membrane;GO:0005634//nucleus	GO:0005524//ATP binding;GO:0004674//protein serine/threonine kinase activity	GO:0006950//response to stress;GO:0006468//protein phosphorylation;GO:0002238//response to molecule of fungal origin
Thhalv10020510m	1.76092	0.872289		-			K08073|1|0.0|703|aly:ARALYDRAFT_672344|bifunctional polynucleotide phosphatase/kinase [EC:3.1.3.32 2.7.1.78	-	-	-
Thhalv10009335m	1.76024	0.836558	hypothetical protein ARALYDRAFT_889088	gi|297844626|ref|XP_002890194.1|	Arabidopsis lyrata subsp. lyrata	2.26224e-34	-	-	-	-
Thhalv10016191m	1.75975	0.896255	predicted protein	gi|297790305|ref|XP_002863052.1|	Arabidopsis lyrata subsp. lyrata	0	K05387|1|0.0|1339|ath:AT2G29110|glutamate receptor, ionotropic, other eukaryote	GO:0030288//outer membrane-bounded periplasmic space;GO:0016021//integral to membrane;GO:0005773//vacuole;GO:0005634//nucleus	GO:0005234//extracellular-glutamate-gated ion channel activity;GO:0004970//ionotropic glutamate receptor activity;GO:0005217//intracellular ligand-gated ion channel activity;GO:0005515//protein binding	GO:0034976//response to endoplasmic reticulum stress;GO:0009416//response to light stimulus;GO:0006811//ion transport;GO:0006874//cellular calcium ion homeostasis;GO:0035235//ionotropic glutamate receptor signaling pathway;GO:0009627//systemic acquired resistance
Thhalv10024237m	1.75864	0.925023	P-glycoprotein 2	gi|79487035|ref|NP_194326.2|	Arabidopsis thaliana	0	K05658|1|0.0|2241|ath:AT4G25960|ATP-binding cassette, subfamily B (MDR/TAP), member 1	GO:0016021//integral to membrane;GO:0009507//chloroplast;GO:0005886//plasma membrane;GO:0005739//mitochondrion	GO:0010329//auxin efflux transmembrane transporter activity;GO:0042626//ATPase activity, coupled to transmembrane movement of substances;GO:0005524//ATP binding	GO:0010048//vernalization response;GO:0010541//acropetal auxin transport;GO:0043481//anthocyanin accumulation in tissues in response to UV light;GO:0010540//basipetal auxin transport;GO:0010315//auxin efflux;GO:0055085//transmembrane transport;GO:0006200//ATP catabolic process;GO:0048440//carpel development
Thhalv10013223m	1.75822	0.92654	calnexin2	gi|15240773|ref|NP_196351.1|	Arabidopsis thaliana	0	K08054|1|0.0|965|aly:ARALYDRAFT_496347|calnexin	GO:0005774//vacuolar membrane;GO:0009505//plant-type cell wall;GO:0016021//integral to membrane;GO:0009507//chloroplast;GO:0005789//endoplasmic reticulum membrane;GO:0005794//Golgi apparatus;GO:0005829//cytosol;GO:0009506//plasmodesma;GO:0005886//plasma membrane;GO:0005739//mitochondrion	GO:0005509//calcium ion binding;GO:0051082//unfolded protein binding;GO:0030151//molybdenum ion binding	GO:0031348//negative regulation of defense response;GO:0006777//Mo-molybdopterin cofactor biosynthetic process;GO:0006457//protein folding;GO:0009867//jasmonic acid mediated signaling pathway;GO:0042542//response to hydrogen peroxide;GO:0009862//systemic acquired resistance, salicylic acid mediated signaling pathway;GO:0010363//regulation of plant-type hypersensitive response;GO:0009734//auxin me…
Thhalv10013929m	1.75474	0.917509		-			K00797|1|0.0|685|ath:AT5G53120|spermidine synthase [EC:2.5.1.16	-	-	-
Thhalv10018799m	1.75201	0.915441		-			K14156|1|4e-143|506|rcu:RCOM_0962250|choline/ethanolamine kinase [EC:2.7.1.32 2.7.1.82	-	-	-
Thhalv10003249m	1.74874	0.851034	predicted protein	gi|297791473|ref|XP_002863621.1|	Arabidopsis lyrata subsp. lyrata	2.663e-150	K12199|1|1e-06|52.8|ath:AT4G26750|vacuolar protein sorting-associated protein VTA1	GO:0009505//plant-type cell wall;GO:0009506//plasmodesma;GO:0005576//extracellular region	-	GO:0046739//spread of virus in multicellular host;GO:0010497//plasmodesmata-mediated intercellular transport
Thhalv10022095m	1.74544	0.926448	bifunctional inhibitor	gi|145332667|ref|NP_001078199.1|		4.35711e-30	K01115|1|1e-18|90.1|vcn:VOLCADRAFT_99471|phospholipase D [EC:3.1.4.4	-	-	GO:0044763
Thhalv10013973m	1.74139	0.919485		-			K07119|1|0.0|643|aly:ARALYDRAFT_909686|;K08070|2|2e-179|627|aly:ARALYDRAFT_909687|2-alkenal reductase [EC:1.3.1.74	-	-	-
Thhalv10026462m	1.74128	0.852022	hypothetical protein ARALYDRAFT_913003	gi|297798512|ref|XP_002867140.1|	Arabidopsis lyrata subsp. lyrata	1.53141e-80	-	GO:0005739//mitochondrion;GO:0005634//nucleus	-	GO:0010286//heat acclimation
Thhalv10028630m	1.74051	0.926241	hypothetical protein ARALYDRAFT_490165	gi|297809707|ref|XP_002872737.1|	Arabidopsis lyrata subsp. lyrata	0	-	GO:0005634//nucleus	GO:0004674//protein serine/threonine kinase activity	GO:0048767//root hair elongation;GO:0046777//protein autophosphorylation
Thhalv10026083m	1.73989	0.901654	glutamine amidotransferase class-I domain-containing protein	gi|297802974|ref|XP_002869371.1|	Arabidopsis lyrata subsp. lyrata	4.40431e-131	K05391|1|2e-47|188|aly:ARALYDRAFT_328660|cyclic nucleotide gated channel, other eukaryote	GO:0005829//cytosol	GO:0016746//transferase activity, transferring acyl groups;GO:0034722//gamma-glutamyl-peptidase activity	GO:0019760//glucosinolate metabolic process;GO:0006541//glutamine metabolic process;GO:0006944//cellular membrane fusion;GO:0006623//protein targeting to vacuole;GO:0019281//L-methionine biosynthetic process from homoserine via O-succinyl-L-homoserine and cystathionine;GO:0048193//Golgi vesicle transport;GO:0006569//tryptophan catabolic process;GO:0006749//glutathione metabolic process;GO:0009684…
Thhalv10020508m	1.73755	0.919922		-			K15748|1|0.0|755|aly:ARALYDRAFT_474364|beta-D-glucopyranosyl abscisate beta-glucosidase [EC:3.2.1.175;K01237|3|1e-155|548|ath:AT2G44490|myrosinase [EC:3.2.1.147;K01238|4|1e-146|518|ath:AT5G24550|[EC:3.2.1.-	-	-	-
Thhalv10018005m	1.73563	0.924196		-			K05681|1|1e-59|231|cme:CMS467C|ATP-binding cassette, subfamily G (WHITE), member 2;K12843|3|4e-57|222|vvi:100248403|U4/U6 small nuclear ribonucleoprotein PRP3	-	-	-
Thhalv10001664m	1.73417	0.808938		-			-	-	-	-
Thhalv10026196m	1.73028	0.920381	vesicle-associated membrane protein 7C	gi|297798742|ref|XP_002867255.1|	Arabidopsis lyrata subsp. lyrata	3.80744e-118	K08515|1|3e-119|426|aly:ARALYDRAFT_913237|vesicle-associated membrane protein 7	GO:0005774//vacuolar membrane;GO:0016021//integral to membrane;GO:0005794//Golgi apparatus;GO:0005886//plasma membrane	-	GO:0006944//cellular membrane fusion;GO:0010363//regulation of plant-type hypersensitive response;GO:0046909//intermembrane transport;GO:0006816//calcium ion transport;GO:0009651//response to salt stress;GO:0010118//stomatal movement;GO:0006612//protein targeting to membrane;GO:0007030//Golgi organization;GO:0048193//Golgi vesicle transport;GO:0006598//polyamine catabolic process;GO:0042398//cell…
Thhalv10000165m	1.73019	0.896783	BTB	gi|15224105|ref|NP_180001.1|		0	-	GO:0008076//voltage-gated potassium channel complex;GO:0005634//nucleus	GO:0005249//voltage-gated potassium channel activity	GO:0051260//protein homooligomerization;GO:0006813//potassium ion transport
Thhalv10004654m	1.72991	0.919761	zinc finger family protein	gi|297808579|ref|XP_002872173.1|	Arabidopsis lyrata subsp. lyrata	7.04419e-170	K10144|1|1e-143|509|pop:POPTR_654056|RING finger and CHY zinc finger domain-containing protein 1 [EC:6.3.2.19	GO:0005634//nucleus	GO:0008270//zinc ion binding	-
Thhalv10011782m	1.72738	0.857721	RAB GTPase homolog G3D	gi|15218194|ref|NP_175638.1|	Arabidopsis thaliana	3.71223e-116	K07976|1|3e-117|419|aly:ARALYDRAFT_474344|Rab family, other;K07897|3|1e-111|400|aly:ARALYDRAFT_479064|Ras-related protein Rab-7A	GO:0005794//Golgi apparatus;GO:0005886//plasma membrane;GO:0005774//vacuolar membrane;GO:0005634//nucleus	GO:0005525//GTP binding;GO:0016787//hydrolase activity	GO:0016192//vesicle-mediated transport;GO:0007264//small GTPase mediated signal transduction;GO:0015031//protein transport
Thhalv10004360m	1.72666	0.884283	zinc finger family protein	gi|297812979|ref|XP_002874373.1|	Arabidopsis lyrata subsp. lyrata	1.21228e-169	K05283|1|8e-15|80.1|aly:ARALYDRAFT_354960|phosphatidylinositol glycan, class W [EC:2.3.-.-;K11982|2|8e-10|63.5|ppp:PHYPADRAFT_169900|E3 ubiquitin-protein ligase RNF115/126 [EC:6.3.2.19;K15692|3|9e-09|60.1|smo:SELMODRAFT_66937|E3 ubiquitin-protein ligase RNF13 [EC:6.3.2.19	GO:0005576//extracellular region;GO:0005886//plasma membrane	GO:0008270//zinc ion binding;GO:0004842//ubiquitin-protein ligase activity	GO:0009753//response to jasmonic acid stimulus;GO:0035556//intracellular signal transduction;GO:0009693//ethylene biosynthetic process;GO:0009414//response to water deprivation;GO:0009611//response to wounding;GO:0042538//hyperosmotic salinity response;GO:0002679//respiratory burst involved in defense response;GO:0009733//response to auxin stimulus;GO:0016567//protein ubiquitination;GO:0010200//r…
Thhalv10019395m	1.72468	0.926448	defensin	gi|242724021|gb|ACS93640.1|	Orychophragmus violaceus	7.56642e-40	-	GO:0005618//cell wall;GO:0005576//extracellular region	-	GO:0009861//jasmonic acid and ethylene-dependent systemic resistance;GO:0009753//response to jasmonic acid stimulus;GO:0009751//response to salicylic acid stimulus;GO:0009625//response to insect;GO:0009873//ethylene mediated signaling pathway
Thhalv10002696m	1.72402	0.808594	hypothetical protein ARALYDRAFT_484911	gi|297819018|ref|XP_002877392.1|	Arabidopsis lyrata subsp. lyrata	7.24157e-41	-	GO:0043231//intracellular membrane-bounded organelle	-	-
Thhalv10018222m	1.7228	0.864085		-			K13862|1|6e-24|111|ota:Ot04g03190|solute carrier family 4 (sodium borate transporter), member 11	-	-	-
Thhalv10018259m	1.72156	0.823759		-			K13420|1|4e-72|271|ath:AT5G46330|LRR receptor-like serine/threonine-protein kinase FLS2 [EC:2.7.11.1	-	-	-
Thhalv10012383m	1.72151	0.898598		-			-	-	-	-
Thhalv10026308m	1.72069	0.901448	integral membrane family protein	gi|297804684|ref|XP_002870226.1|	Arabidopsis lyrata subsp. lyrata	1.36305e-81	-	GO:0005768//endosome;GO:0005794//Golgi apparatus;GO:0005886//plasma membrane;GO:0016021//integral to membrane;GO:0005634//nucleus;GO:0005802//trans-Golgi network	-	GO:0009407//toxin catabolic process;GO:0010583//response to cyclopentenone;GO:0015706//nitrate transport;GO:0006865//amino acid transport;GO:0010167//response to nitrate
Thhalv10008924m	1.71931	0.919761	adenine nucleotide alpha hydrolases-like protein	gi|30681321|ref|NP_172445.2|	Arabidopsis thaliana	7.56962e-87	-	GO:0005737//cytoplasm	-	GO:0010106//cellular response to iron ion starvation;GO:0015706//nitrate transport;GO:0010167//response to nitrate;GO:0002238//response to molecule of fungal origin;GO:0006826//iron ion transport
Thhalv10011289m	1.7171	0.906572	PAB8 binding protein 8	gi|297847300|ref|XP_002891531.1|	Arabidopsis lyrata subsp. lyrata	0	K13126|1|0.0|1249|aly:ARALYDRAFT_891890|polyadenylate-binding protein	GO:0005829//cytosol	GO:0005515//protein binding;GO:0003743//translation initiation factor activity;GO:0000166//nucleotide binding	GO:0006164//purine nucleotide biosynthetic process;GO:0046686//response to cadmium ion;GO:0009651//response to salt stress
Thhalv10017482m	1.71428	0.915786	uncharacterized protein	gi|145330330|ref|NP_001077990.1|	Arabidopsis thaliana	5.76628e-21	-	GO:0005737//cytoplasm;GO:0005634//nucleus	-	GO:0010200//response to chitin
Thhalv10007107m	1.71174	0.874035	hypothetical protein ARALYDRAFT_473306	gi|297851522|ref|XP_002893642.1|	Arabidopsis lyrata subsp. lyrata	0	-	GO:0005634//nucleus	-	-
Thhalv10012821m	1.70875	0.884237	unnamed protein product	gi|312281695|dbj|BAJ33713.1|	Thellungiella halophila	0	K06617|1|0.0|1267|ath:AT5G20250|raffinose synthase [EC:2.4.1.82	GO:0009506//plasmodesma;GO:0009507//chloroplast	GO:0004553//hydrolase activity, hydrolyzing O-glycosyl compounds;GO:0047268//galactinol-raffinose galactosyltransferase activity	GO:0009744//response to sucrose stimulus;GO:0006979//response to oxidative stress;GO:0009409//response to cold;GO:0009750//response to fructose stimulus;GO:0008152//metabolic process;GO:0080167//response to karrikin
Thhalv10023559m	1.70796	0.878745	UDP-glucose 4-epimerase	gi|18407751|ref|NP_564811.1|	Arabidopsis thaliana	0	K01784|1|0.0|699|ath:AT1G63180|UDP-glucose 4-epimerase [EC:5.1.3.2	GO:0005794//Golgi apparatus;GO:0005886//plasma membrane;GO:0005829//cytosol	GO:0046983//protein dimerization activity;GO:0003978//UDP-glucose 4-epimerase activity;GO:0050662//coenzyme binding;GO:0000166//nucleotide binding	GO:0009555//pollen development;GO:0046369//galactose biosynthetic process;GO:0006950//response to stress;GO:0044237//cellular metabolic process
Thhalv10018747m	1.70785	0.898208		-			K14297|1|4e-22|104|mtr:MTR_1g066430|nuclear pore complex protein Nup98-Nup96;K11982|2|5e-09|60.8|ath:AT3G56580|E3 ubiquitin-protein ligase RNF115/126 [EC:6.3.2.19;K10601|3|6e-09|60.5|bdi:100846690|E3 ubiquitin-protein ligase synoviolin [EC:6.3.2.19	-	-	-
Thhalv10021029m	1.70785	0.896324	protein TIFY 6B	gi|18401669|ref|NP_566590.1|	Arabidopsis thaliana	8.34726e-176	K13464|1|1e-164|577|aly:ARALYDRAFT_479270|jasmonate ZIM domain-containing protein	GO:0005634//nucleus	GO:0042802//identical protein binding	GO:0009695//jasmonic acid biosynthetic process;GO:0031347//regulation of defense response;GO:0009611//response to wounding;GO:0009867//jasmonic acid mediated signaling pathway
Thhalv10004337m	1.70772	0.888212	protein trichome birefringence-like 14	gi|30697938|ref|NP_201207.2|	Arabidopsis thaliana	0	-	GO:0009507//chloroplast	-	-
Thhalv10008040m	1.70506	0.825804	O-methyltransferase-like protein	gi|15223364|ref|NP_174579.1|	Arabidopsis thaliana	3.02084e-165	K05279|1|3e-94|343|rcu:RCOM_0596300|flavonol 3-O-methyltransferase [EC:2.1.1.76;K13066|5|7e-91|332|pop:POPTR_824484|caffeic acid 3-O-methyltransferase [EC:2.1.1.68	GO:0005829//cytosol	GO:0046983//protein dimerization activity;GO:0008171//O-methyltransferase activity	GO:0032259//methylation;GO:0009809//lignin biosynthetic process
Thhalv10022826m	1.70463	0.892831	hypothetical protein ARALYDRAFT_480545	gi|297832252|ref|XP_002884008.1|	Arabidopsis lyrata subsp. lyrata	7.56828e-112	K13249|1|9e-80|295|rcu:RCOM_0660600|translocon-associated protein subunit alpha	GO:0005794//Golgi apparatus;GO:0005886//plasma membrane;GO:0005774//vacuolar membrane;GO:0005576//extracellular region;GO:0005783//endoplasmic reticulum;GO:0009535//chloroplast thylakoid membrane	-	GO:0009744//response to sucrose stimulus;GO:0009749//response to glucose stimulus;GO:0009750//response to fructose stimulus
Thhalv10015018m	1.70452	0.883433	hypothetical protein ARALYDRAFT_495580	gi|297792963|ref|XP_002864366.1|	Arabidopsis lyrata subsp. lyrata	7.92652e-47	-	GO:0005634//nucleus	-	-
Thhalv10007519m	1.70243	0.845887	UDP-glucosyl transferase 71C5	gi|15222344|ref|NP_172204.1|	Arabidopsis thaliana	0	K08237|1|1e-59|229|aly:ARALYDRAFT_490463|hydroquinone glucosyltransferase [EC:2.4.1.218	-	GO:0080045//quercetin 3'-O-glucosyltransferase activity;GO:0080044//quercetin 7-O-glucosyltransferase activity;GO:0080043//quercetin 3-O-glucosyltransferase activity	GO:0015706//nitrate transport;GO:0010106//cellular response to iron ion starvation;GO:0006826//iron ion transport;GO:0010167//response to nitrate;GO:0048765//root hair cell differentiation;GO:0008152//metabolic process;GO:0009873//ethylene mediated signaling pathway
Thhalv10002543m	1.70144	0.902711	fasciclin-like arabinogalactan protein 4	gi|15231453|ref|NP_190239.1|	Arabidopsis thaliana	0	K01115|1|7e-12|70.5|vcn:VOLCADRAFT_99471|phospholipase D [EC:3.1.4.4;K01051|4|9e-12|70.1|gmx:100776781|pectinesterase [EC:3.1.1.11	GO:0046658//anchored to plasma membrane;GO:0009897//external side of plasma membrane	GO:0030247//polysaccharide binding	GO:0009825//multidimensional cell growth;GO:0009651//response to salt stress;GO:0007155//cell adhesion
Thhalv10004366m	1.69839	0.82801	predicted protein	gi|297808511|ref|XP_002872139.1|	Arabidopsis lyrata subsp. lyrata	0	-	-	GO:0003824//catalytic activity	GO:0008152//metabolic process
Thhalv10023431m	1.6945	0.923139	amino acid permease 1	gi|31455391|emb|CAD92449.1|	Brassica napus	0	K14209|1|5e-14|77.8|ppp:PHYPADRAFT_115714|solute carrier family 36 (proton-coupled amino acid transporter)	GO:0005886//plasma membrane;GO:0016021//integral to membrane	GO:0015175//neutral amino acid transmembrane transporter activity;GO:0015172//acidic amino acid transmembrane transporter activity	GO:0015810//aspartate transport;GO:0009624//response to nematode;GO:0015804//neutral amino acid transport;GO:0043090//amino acid import;GO:0015827//tryptophan transport
Thhalv10026144m	1.69262	0.922679	hypothetical protein ARALYDRAFT_491262	gi|297802578|ref|XP_002869173.1|	Arabidopsis lyrata subsp. lyrata	2.69172e-107	-	GO:0009570//chloroplast stroma	-	GO:0042744//hydrogen peroxide catabolic process;GO:0045454//cell redox homeostasis
Thhalv10019996m	1.69186	0.918176		-			K09667|1|0.0|1939|aly:ARALYDRAFT_896453|polypeptide N-acetylglucosaminyltransferase [EC:2.4.1.-	-	-	-
Thhalv10026968m	1.69137	0.911926		-			-	-	-	-
Thhalv10029450m	1.69122	0.853562		-			-	-	-	-
Thhalv10010373m	1.68626	0.901585	unnamed protein product	gi|312282503|dbj|BAJ34117.1|	Thellungiella halophila	0	-	GO:0009507//chloroplast;GO:0005634//nucleus	-	GO:0009407//toxin catabolic process;GO:0010583//response to cyclopentenone;GO:0010200//response to chitin
Thhalv10007259m	1.68589	0.87199	GTP-binding protein Obg	gi|145335230|ref|NP_172241.2|		0	-	GO:0005634//nucleus	GO:0000287//magnesium ion binding;GO:0003924//GTPase activity;GO:0005525//GTP binding	GO:0009560//embryo sac egg cell differentiation;GO:0006184//GTP catabolic process
Thhalv10025628m	1.68504	0.836834	AT4g16260	gi|297800524|ref|XP_002868146.1|		0	-	GO:0005618//cell wall;GO:0005774//vacuolar membrane	GO:0004553//hydrolase activity, hydrolyzing O-glycosyl compounds;GO:0043169//cation binding	GO:0005975//carbohydrate metabolic process;GO:0009817//defense response to fungus, incompatible interaction;GO:0002215//defense response to nematode;GO:0009651//response to salt stress
Thhalv10026367m	1.68148	0.92369	unnamed protein product	gi|312281783|dbj|BAJ33757.1|	Thellungiella halophila	1.41258e-116	K12741|1|2e-11|68.6|ath:AT5G40490|heterogeneous nuclear ribonucleoprotein A1/A3	-	-	-
Thhalv10023471m	1.68141	0.902619	phosphatidate cytidylyltransferase	gi|30696710|ref|NP_176433.2|	Arabidopsis thaliana	0	K00981|1|0.0|822|ath:AT1G62430|phosphatidate cytidylyltransferase [EC:2.7.7.41	GO:0016021//integral to membrane;GO:0005783//endoplasmic reticulum;GO:0005739//mitochondrion	GO:0004605//phosphatidate cytidylyltransferase activity	GO:0019408//dolichol biosynthetic process;GO:0016024//CDP-diacylglycerol biosynthetic process
Thhalv10024600m	1.68053	0.896369		-			-	-	-	-
Thhalv10000338m	1.68052	0.919508	adenine nucleotide alpha hydrolases-like protein	gi|30681471|ref|NP_850015.1|	Arabidopsis thaliana	4.62237e-95	-	GO:0005737//cytoplasm;GO:0005886//plasma membrane	-	GO:0009269//response to desiccation;GO:0019375//galactolipid biosynthetic process;GO:0016036//cellular response to phosphate starvation;GO:0042631//cellular response to water deprivation;GO:0002238//response to molecule of fungal origin
Thhalv10024431m	1.68034	0.853286		-			K04733|1|4e-57|221|smo:SELMODRAFT_159261|interleukin-1 receptor-associated kinase 4 [EC:2.7.11.1;K13418|4|2e-55|216|vvi:100247683|somatic embryogenesis receptor kinase 1 [EC:2.7.10.1 2.7.11.1;K00924|5|3e-55|215|aly:ARALYDRAFT_313416|[EC:2.7.1.-	-	-	-
Thhalv10005027m	1.67843	0.913074	hydroxyproline-rich glycoprotein family protein	gi|18423010|ref|NP_568708.1|	Arabidopsis thaliana	2.76855e-81	K15174|1|2e-13|74.7|rcu:RCOM_1489440|RNA polymerase II-associated factor 1;K14709|4|1e-12|72.0|vcn:VOLCADRAFT_104214|solute carrier family 39 (zinc transporter), member 1/2/3	GO:0031225//anchored to membrane;GO:0044464//cell part	-	GO:0010162//seed dormancy process;GO:0009740//gibberellic acid mediated signaling pathway;GO:0009736//cytokinin mediated signaling pathway
Thhalv10025656m	1.6775	0.869646	transcription factor bHLH69	gi|30688869|ref|NP_194827.2|	Arabidopsis thaliana	1.63502e-137	K12126|1|2e-15|81.3|aly:ARALYDRAFT_471048|phytochrome-interacting factor 3;K10863|3|5e-12|70.1|aly:ARALYDRAFT_486946|aprataxin [EC:3.-.-.-;K13422|5|4e-08|57.4|vvi:100250607|transcription factor MYC2	GO:0005634//nucleus	GO:0003677//DNA binding;GO:0046983//protein dimerization activity;GO:0003700//sequence-specific DNA binding transcription factor activity	GO:0006355//regulation of transcription, DNA-dependent;GO:0080147//root hair cell development
Thhalv10008766m	1.67714	0.818267	unknown	gi|21553860|gb|AAM62953.1|	Arabidopsis thaliana	5.07555e-91	-	GO:0005730//nucleolus	-	GO:0035556//intracellular signal transduction;GO:0002679//respiratory burst involved in defense response;GO:0010200//response to chitin;GO:0015824//proline transport;GO:0009873//ethylene mediated signaling pathway
Thhalv10008753m	1.6763	0.91551	emp24	gi|297850614|ref|XP_002893188.1|		1.51362e-106	K03857|1|2e-24|111|ota:Ot03g04730|phosphatidylinositol glycan, class A [EC:2.4.1.198	GO:0016021//integral to membrane;GO:0030134//ER to Golgi transport vesicle;GO:0005801//cis-Golgi network;GO:0005576//extracellular region;GO:0005789//endoplasmic reticulum membrane	GO:0008320//protein transmembrane transporter activity	GO:0034976//response to endoplasmic reticulum stress;GO:0009627//systemic acquired resistance;GO:0006886//intracellular protein transport
Thhalv10018240m	1.67574	0.862638		-			K13416|1|5e-61|234|ath:AT4G33430|brassinosteroid insensitive 1-associated receptor kinase 1 [EC:2.7.10.1 2.7.11.1;K04733|2|7e-61|233|smo:SELMODRAFT_159261|interleukin-1 receptor-associated kinase 4 [EC:2.7.11.1;K13418|5|4e-60|231|vvi:100247683|somatic embryogenesis receptor kinase 1 [EC:2.7.10.1 2.7.11.1	-	-	-
Thhalv10023545m	1.67383	0.894301	unknown	gi|116293739|gb|ABJ98061.1|	Eutrema halophilum	0	-	GO:0005634//nucleus	-	GO:0042538//hyperosmotic salinity response;GO:0009414//response to water deprivation;GO:0009753//response to jasmonic acid stimulus;GO:0009733//response to auxin stimulus;GO:0009723//response to ethylene stimulus;GO:0009738//abscisic acid mediated signaling pathway
Thhalv10018453m	1.67342	0.848828		-			K14207|1|6e-101|366|pop:POPTR_580719|solute carrier family 38 (sodium-coupled neutral amino acid transporter), member 2	-	-	-
Thhalv10018467m	1.67273	0.892808		-			K03327|1|0.0|820|aly:ARALYDRAFT_676650|multidrug resistance protein, MATE family	-	-	-
Thhalv10009585m	1.67259	0.883203	hypothetical protein ARALYDRAFT_473139	gi|297845844|ref|XP_002890803.1|	Arabidopsis lyrata subsp. lyrata	1.04429e-39	-	-	-	-
Thhalv10016976m	1.67015	0.90864	aldo	gi|297823649|ref|XP_002879707.1|		2.93684e-160	K00011|1|9e-121|431|ath:AT2G37790|aldehyde reductase [EC:1.1.1.21;K00002|2|2e-109|394|osa:4338987|alcohol dehydrogenase (NADP+) [EC:1.1.1.2;K08243|3|1e-57|222|mtr:MTR_5g097900|6'-deoxychalcone synthase [EC:2.3.1.170	GO:0005634//nucleus;GO:0005829//cytosol	GO:0070401//NADP+ binding;GO:0004033//aldo-keto reductase (NADP) activity;GO:0016229//steroid dehydrogenase activity	GO:0009414//response to water deprivation;GO:0046482//para-aminobenzoic acid metabolic process;GO:0009409//response to cold;GO:0046686//response to cadmium ion;GO:0009651//response to salt stress;GO:0055114//oxidation-reduction process
Thhalv10026127m	1.66715	0.898575	zinc finger family protein	gi|297802346|ref|XP_002869057.1|	Arabidopsis lyrata subsp. lyrata	1.51712e-127	K11982|1|1e-11|68.6|pop:POPTR_652517|E3 ubiquitin-protein ligase RNF115/126 [EC:6.3.2.19;K05283|3|2e-11|68.2|aly:ARALYDRAFT_354960|phosphatidylinositol glycan, class W [EC:2.3.-.-	GO:0031351//integral to plastid membrane;GO:0009535//chloroplast thylakoid membrane	GO:0008270//zinc ion binding;GO:0005515//protein binding	GO:0009299//mRNA transcription;GO:0009416//response to light stimulus
Thhalv10008842m	1.66539	0.914407	Os01g0254000	gi|297843056|ref|XP_002889409.1|	Arabidopsis lyrata subsp. lyrata	8.6246e-108	K07953|1|7e-109|391|aly:ARALYDRAFT_887399|GTP-binding protein SAR1 [EC:3.6.5.-;K07977|3|2e-107|386|ath:AT4G02080|Arf/Sar family, other	GO:0005794//Golgi apparatus;GO:0005829//cytosol;GO:0005783//endoplasmic reticulum;GO:0005886//plasma membrane	GO:0005525//GTP binding	GO:0051788//response to misfolded protein;GO:0009853//photorespiration;GO:0006833//water transport;GO:0006623//protein targeting to vacuole;GO:0009651//response to salt stress;GO:0000902//cell morphogenesis;GO:0007033//vacuole organization;GO:0080129//proteasome core complex assembly;GO:0006972//hyperosmotic response;GO:0006511//ubiquitin-dependent protein catabolic process;GO:0007030//Golgi orga…
Thhalv10029002m	1.66472	0.905331		-			-	-	-	-
Thhalv10025438m	1.66253	0.897243		-			-	-	-	-
Thhalv10017917m	1.66249	0.808663	hypothetical protein ARALYDRAFT_483109	gi|297823989|ref|XP_002879877.1|	Arabidopsis lyrata subsp. lyrata	3.5762e-32	-	-	-	-
Thhalv10025623m	1.66009	0.878676	UDP-galactose transporter 2	gi|42567047|ref|NP_194032.2|	Arabidopsis thaliana	0	K15277|1|0.0|658|aly:ARALYDRAFT_492565|solute carrier family 35 (adenosine 3'-phospho 5'-phosphosulfate transporter), member B3	GO:0005886//plasma membrane;GO:0030173//integral to Golgi membrane	GO:0005459//UDP-galactose transmembrane transporter activity	GO:0072334//UDP-galactose transmembrane transport
Thhalv10007498m	1.6579	0.876402	hypothetical protein ARALYDRAFT_473072	gi|297845800|ref|XP_002890781.1|	Arabidopsis lyrata subsp. lyrata	0	-	-	GO:0043565//sequence-specific DNA binding;GO:0005515//protein binding	GO:0009610//response to symbiotic fungus;GO:0045893//positive regulation of transcription, DNA-dependent;GO:0048578//positive regulation of long-day photoperiodism, flowering
Thhalv10008370m	1.65776	0.85386	predicted protein	gi|297843174|ref|XP_002889468.1|	Arabidopsis lyrata subsp. lyrata	6.90529e-78	K11294|1|3e-07|54.3|zma:100273020|nucleolin	-	-	-
Thhalv10023243m	1.65649	0.892601	hypothetical protein ARALYDRAFT_474746	gi|297853438|ref|XP_002894600.1|	Arabidopsis lyrata subsp. lyrata	0	-	GO:0005634//nucleus	-	GO:0019375//galactolipid biosynthetic process;GO:0016036//cellular response to phosphate starvation;GO:0042631//cellular response to water deprivation;GO:0007033//vacuole organization
Thhalv10010603m	1.6563	0.890464	Probable aquaporin PIP2-5; AltName: Full=Plasma membrane intrinsic protein 2-5; Short=AtPIP2;5; AltName: Full=Plasma membrane intrinsic protein 2d; Short=PIP2d	gi|32363433|sp|Q9SV31.1|PIP25_ARATH		5.31215e-159	K09872|1|4e-160|562|ath:AT3G54820|aquaporin PIP	GO:0016021//integral to membrane;GO:0009507//chloroplast;GO:0005773//vacuole;GO:0005886//plasma membrane	GO:0015250//water channel activity;GO:0005515//protein binding	GO:0009269//response to desiccation;GO:0010106//cellular response to iron ion starvation;GO:0006970//response to osmotic stress;GO:0009737//response to abscisic acid stimulus;GO:0006826//iron ion transport;GO:0080170//hydrogen peroxide transmembrane transport;GO:0006833//water transport
Thhalv10010596m	1.65386	0.868451	hypothetical protein ARALYDRAFT_906411	gi|297816328|ref|XP_002876047.1|	Arabidopsis lyrata subsp. lyrata	0	K13648|1|3e-21|100|ppp:PHYPADRAFT_175027|alpha-1,4-galacturonosyltransferase [EC:2.4.1.43	GO:0005783//endoplasmic reticulum;GO:0005794//Golgi apparatus	GO:0047262//polygalacturonate 4-alpha-galacturonosyltransferase activity	GO:0032504//multicellular organism reproduction;GO:0009753//response to jasmonic acid stimulus;GO:0010417//glucuronoxylan biosynthetic process;GO:0009620//response to fungus;GO:0052386//cell wall thickening;GO:0009611//response to wounding;GO:0009695//jasmonic acid biosynthetic process;GO:0010051//xylem and phloem pattern formation;GO:0048366//leaf development
Thhalv10017798m	1.6533	0.898254	unknown	gi|21537164|gb|AAM61505.1|	Arabidopsis thaliana	1.87667e-99	-	GO:0005886//plasma membrane	-	GO:0009061//anaerobic respiration;GO:0009693//ethylene biosynthetic process;GO:0010200//response to chitin;GO:0010286//heat acclimation
Thhalv10012397m	1.65226	0.888051	legume lectin family protein	gi|297847690|ref|XP_002891726.1|	Arabidopsis lyrata subsp. lyrata	2.46887e-135	K10082|1|4e-12|70.1|mtr:MTR_5g031140|lectin, mannose-binding 2	GO:0005829//cytosol;GO:0009505//plant-type cell wall;GO:0009507//chloroplast;GO:0005634//nucleus;GO:0005886//plasma membrane;GO:0048046//apoplast	GO:0016772//transferase activity, transferring phosphorus-containing groups;GO:0030246//carbohydrate binding	GO:0010200//response to chitin;GO:0009817//defense response to fungus, incompatible interaction;GO:0080167//response to karrikin
Thhalv10004058m	1.65197	0.90154	CYP71B22	gi|297814858|ref|XP_002875312.1|	Arabidopsis lyrata subsp. lyrata	0	K00517|1|0.0|954|ath:AT3G26200|[EC:1.14.-.-	GO:0005576//extracellular region;GO:0009507//chloroplast;GO:0005783//endoplasmic reticulum	GO:0016705//oxidoreductase activity, acting on paired donors, with incorporation or reduction of molecular oxygen;GO:0009055//electron carrier activity;GO:0004497//monooxygenase activity;GO:0019825//oxygen binding;GO:0020037//heme binding;GO:0005506//iron ion binding	GO:0055114//oxidation-reduction process;GO:0071281//cellular response to iron ion;GO:0009627//systemic acquired resistance;GO:0002237//response to molecule of bacterial origin;GO:0031347//regulation of defense response;GO:0071732//cellular response to nitric oxide;GO:0009873//ethylene mediated signaling pathway
Thhalv10008050m	1.65173	0.885087	unnamed protein product	gi|312282787|dbj|BAJ34259.1|	Thellungiella halophila	0	-	GO:0005634//nucleus;GO:0005829//cytosol	GO:0003700//sequence-specific DNA binding transcription factor activity;GO:0003677//DNA binding;GO:0046983//protein dimerization activity	GO:0006355//regulation of transcription, DNA-dependent
Thhalv10008546m	1.6485	0.902459	unnamed protein product	gi|312281527|dbj|BAJ33629.1|	Thellungiella halophila	0	-	GO:0048046//apoplast;GO:0005773//vacuole;GO:0009507//chloroplast;GO:0005618//cell wall	GO:0004338//glucan exo-1,3-beta-glucosidase activity;GO:0005515//protein binding;GO:0008810//cellulase activity;GO:0043169//cation binding	GO:0019684//photosynthesis, light reaction;GO:0031348//negative regulation of defense response;GO:0009595//detection of biotic stimulus;GO:0009867//jasmonic acid mediated signaling pathway;GO:0009697//salicylic acid biosynthetic process;GO:0009862//systemic acquired resistance, salicylic acid mediated signaling pathway;GO:0006944//cellular membrane fusion;GO:0010363//regulation of plant-type hype…
Thhalv10014064m	1.64801	0.889568		-			-	-	-	-
Thhalv10026281m	1.64656	0.901241	hypothetical protein ARALYDRAFT_492904	gi|297800092|ref|XP_002867930.1|	Arabidopsis lyrata subsp. lyrata	1.40806e-105	K07976|1|1e-106|384|aly:ARALYDRAFT_492904|Rab family, other;K07887|5|8e-84|308|osa:4333662|Ras-related protein Rab-5A	GO:0005774//vacuolar membrane;GO:0005769//early endosome;GO:0005783//endoplasmic reticulum;GO:0005886//plasma membrane;GO:0005634//nucleus	GO:0005515//protein binding;GO:0005525//GTP binding;GO:0043565//sequence-specific DNA binding;GO:0003700//sequence-specific DNA binding transcription factor activity	GO:0009414//response to water deprivation;GO:0006944//cellular membrane fusion;GO:0007034//vacuolar transport;GO:0009958//positive gravitropism;GO:0010200//response to chitin;GO:0006355//regulation of transcription, DNA-dependent;GO:0009407//toxin catabolic process;GO:0009753//response to jasmonic acid stimulus;GO:0015031//protein transport;GO:0042538//hyperosmotic salinity response;GO:0007264//s…
Thhalv10010600m	1.64496	0.823277	hypothetical protein ARALYDRAFT_906800	gi|297816706|ref|XP_002876236.1|	Arabidopsis lyrata subsp. lyrata	1.63339e-151	-	GO:0005802//trans-Golgi network;GO:0005886//plasma membrane	GO:0045140//inositol phosphoceramide synthase activity	GO:0010363//regulation of plant-type hypersensitive response;GO:0030148//sphingolipid biosynthetic process;GO:0010200//response to chitin;GO:0006612//protein targeting to membrane;GO:0006944//cellular membrane fusion;GO:0043069//negative regulation of programmed cell death;GO:0009723//response to ethylene stimulus;GO:0050832//defense response to fungus
Thhalv10001362m	1.64417	0.883364		-			K14509|1|0.0|1185|ath:AT2G40940|ethylene receptor [EC:2.7.13.-	-	-	-
Thhalv10019345m	1.64364	0.893084	hypothetical protein ARALYDRAFT_476705	gi|297839445|ref|XP_002887604.1|	Arabidopsis lyrata subsp. lyrata	1.00896e-51	K14488|1|8e-53|204|aly:ARALYDRAFT_476705|SAUR family protein	GO:0005739//mitochondrion	GO:0005516//calmodulin binding	GO:0009734//auxin mediated signaling pathway
Thhalv10005127m	1.64221	0.882307	expressed protein	gi|297844182|ref|XP_002889972.1|	Arabidopsis lyrata subsp. lyrata	1.41983e-53	K15174|1|2e-12|70.9|bdi:100838919|RNA polymerase II-associated factor 1	GO:0005634//nucleus	-	-
Thhalv10013513m	1.64124	0.804343	UDP-glucosyl transferase 76C2	gi|297806599|ref|XP_002871183.1|	Arabidopsis lyrata subsp. lyrata	0	K13493|1|0.0|795|ath:AT5G05860|cytokinin-N-glucosyltransferase [EC:2.4.1.-;K13228|3|1e-78|291|zma:100274317|UDP-glucosyltransferase BX9 [EC:2.4.1.202;K13227|4|3e-63|241|zma:100277344|UDP-glucosyltransferase BX8 [EC:2.4.1.202;K13030|5|7e-53|206|sbi:SORBI_01g001220|cyanohydrin beta-glucosyltransferase [EC:2.4.1.85	GO:0005634//nucleus	GO:0047807//cytokinin 7-beta-glucosyltransferase activity;GO:0080062//cytokinin 9-beta-glucosyltransferase activity	GO:0048316//seed development;GO:0006310//DNA recombination;GO:0006281//DNA repair;GO:1900000//regulation of anthocyanin catabolic process;GO:0010150//leaf senescence;GO:0046685//response to arsenic-containing substance;GO:0009690//cytokinin metabolic process;GO:0050832//defense response to fungus
Thhalv10006039m	1.64017	0.91574	strictosidine synthase family protein	gi|15230182|ref|NP_191260.1|	Arabidopsis thaliana	0	K01757|1|8e-40|163|ath:AT1G74000|strictosidine synthase [EC:4.3.3.2	GO:0009506//plasmodesma;GO:0009505//plant-type cell wall;GO:0005576//extracellular region;GO:0009507//chloroplast;GO:0005773//vacuole;GO:0005783//endoplasmic reticulum;GO:0005886//plasma membrane	GO:0016844//strictosidine synthase activity	GO:0016132//brassinosteroid biosynthetic process;GO:0009744//response to sucrose stimulus;GO:0010224//response to UV-B;GO:0009813//flavonoid biosynthetic process;GO:0009821//alkaloid biosynthetic process
Thhalv10010439m	1.63774	0.879848	rhomboid family protein	gi|297820116|ref|XP_002877941.1|	Arabidopsis lyrata subsp. lyrata	0	K07059|1|2e-08|59.3|olu:OSTLU_26597|	GO:0005794//Golgi apparatus;GO:0009506//plasmodesma;GO:0005886//plasma membrane;GO:0016021//integral to membrane;GO:0005634//nucleus	GO:0004252//serine-type endopeptidase activity	GO:0006508//proteolysis
Thhalv10021415m	1.63589	0.897633	nodulin MtN3-like protein	gi|18400517|ref|NP_566493.1|	Arabidopsis thaliana	9.66511e-120	K15382|1|7e-121|432|ath:AT3G14770|solute carrier family 50 (sugar transporter)	GO:0005887//integral to plasma membrane	GO:0051119//sugar transmembrane transporter activity	GO:0008643//carbohydrate transport
Thhalv10004559m	1.63482	0.897358	2-nitropropane dioxygenase family	gi|297797437|ref|XP_002866603.1|	Arabidopsis lyrata subsp. lyrata	2.40467e-176	-	GO:0005829//cytosol;GO:0005739//mitochondrion	GO:0003938//IMP dehydrogenase activity;GO:0016702//oxidoreductase activity, acting on single donors with incorporation of molecular oxygen, incorporation of two atoms of oxygen;GO:0018580//nitronate monooxygenase activity	GO:0046482//para-aminobenzoic acid metabolic process;GO:0046686//response to cadmium ion;GO:0009610//response to symbiotic fungus;GO:0055114//oxidation-reduction process
Thhalv10018910m	1.63469	0.83171		-			K00224|1|8e-129|459|aly:ARALYDRAFT_476671|[EC:1.3.1.-;K13081|4|1e-59|229|vvi:100233112|leucoanthocyanidin reductase [EC:1.17.1.3	-	-	-
Thhalv10013331m	1.63264	0.911994	pyruvate kinase	gi|15241190|ref|NP_200446.1|	Arabidopsis thaliana	0	K00873|1|0.0|971|aly:ARALYDRAFT_495726|pyruvate kinase [EC:2.7.1.40	GO:0005829//cytosol	GO:0030955//potassium ion binding;GO:0004743//pyruvate kinase activity;GO:0000287//magnesium ion binding	GO:0010498//proteasomal protein catabolic process;GO:0007010//cytoskeleton organization;GO:0006096//glycolysis;GO:0016310//phosphorylation;GO:0006094//gluconeogenesis;GO:0006865//amino acid transport
Thhalv10000959m	1.63143	0.858364	AT5g45020	gi|14030631|gb|AAK52990.1|AF375406_1		0	K07393|1|0.0|652|ath:AT5G45020|putative glutathione S-transferase	GO:0005634//nucleus;GO:0005829//cytosol	GO:0016740//transferase activity	GO:0046686//response to cadmium ion;GO:0045492//xylan biosynthetic process;GO:0010413//glucuronoxylan metabolic process
Thhalv10020355m	1.63011	0.897518		-			K01937|1|0.0|1140|aly:ARALYDRAFT_478626|CTP synthase [EC:6.3.4.2	-	-	-
Thhalv10013907m	1.62847	0.920267		-			K13379|1|0.0|745|aly:ARALYDRAFT_488410|reversibly glycosylated polypeptide / UDP-arabinopyranose mutase [EC:2.4.1.- 5.4.99.30	-	-	-
Thhalv10010404m	1.62633	0.913465	CBS domain-containing protein	gi|297816056|ref|XP_002875911.1|	Arabidopsis lyrata subsp. lyrata	0	-	GO:0009505//plant-type cell wall	GO:0016301//kinase activity	GO:0016310//phosphorylation
Thhalv10005967m	1.6225	0.916958	delta-8 sphingolipid desaturase	gi|297817478|ref|XP_002876622.1|	Arabidopsis lyrata subsp. lyrata	0	K13076|1|0.0|907|aly:ARALYDRAFT_907699|delta8-fatty-acid desaturase [EC:1.14.19.4	GO:0005737//cytoplasm	GO:0016717//oxidoreductase activity, acting on paired donors, with oxidation of a pair of donors resulting in the reduction of molecular oxygen to two molecules of water;GO:0005506//iron ion binding;GO:0020037//heme binding;GO:0052631//sphingolipid delta-8 desaturase activity	GO:0006633//fatty acid biosynthetic process;GO:0006007//glucose catabolic process;GO:0055114//oxidation-reduction process
Thhalv10001547m	1.61988	0.877619		-			K15115|1|1e-159|560|aly:ARALYDRAFT_483929|solute carrier family 25 (mitochondrial folate transporter), member 32	-	-	-
Thhalv10011357m	1.61703	0.912569	unnamed protein product	gi|312282235|dbj|BAJ33983.1|	Thellungiella halophila	0	K01904|1|0.0|947|aly:ARALYDRAFT_892144|4-coumarate--CoA ligase [EC:6.2.1.12	GO:0005737//cytoplasm;GO:0005634//nucleus	GO:0016207//4-coumarate-CoA ligase activity	GO:0009611//response to wounding;GO:0009620//response to fungus;GO:0009805//coumarin biosynthetic process;GO:0010363//regulation of plant-type hypersensitive response;GO:0006612//protein targeting to membrane;GO:0009411//response to UV;GO:0006598//polyamine catabolic process;GO:0042398//cellular modified amino acid biosynthetic process;GO:0009963//positive regulation of flavonoid biosynthetic pro…
Thhalv10008277m	1.6143	0.863074	hypothetical protein ARALYDRAFT_470333	gi|297843166|ref|XP_002889464.1|	Arabidopsis lyrata subsp. lyrata	3.55265e-167	-	GO:0005634//nucleus	-	-
Thhalv10010300m	1.61401	0.81358	raf-like kinase	gi|281333973|gb|ADA61176.1|	Arabidopsis lyrata	0	K04424|1|7e-45|180|aly:ARALYDRAFT_909157|sterile alpha motif and leucine zipper containing kinase AZK [EC:2.7.11.25;K14510|3|2e-42|172|vvi:100240856|serine/threonine-protein kinase CTR1 [EC:2.7.11.1	GO:0005829//cytosol;GO:0005634//nucleus;GO:0005886//plasma membrane	GO:0004674//protein serine/threonine kinase activity;GO:0004712//protein serine/threonine/tyrosine kinase activity;GO:0005524//ATP binding	GO:0006468//protein phosphorylation;GO:0010200//response to chitin;GO:0009644//response to high light intensity;GO:0042542//response to hydrogen peroxide
Thhalv10014117m	1.61389	0.842371		-			K00430|1|9e-171|597|ath:AT5G51890|peroxidase [EC:1.11.1.7	-	-	-
Thhalv10018795m	1.61388	0.917394		-			K11821|1|0.0|672|aly:ARALYDRAFT_895283|desulfoglucosinolate sulfotransferase A/B/C [EC:2.8.2.-;K01014|3|2e-10|65.5|olu:OSTLU_32551|aryl sulfotransferase [EC:2.8.2.1	-	-	-
Thhalv10021705m	1.61315	0.916682	ubiquitin-conjugating enzyme E2 11	gi|18398206|ref|NP_566331.1|	Arabidopsis thaliana	2.87221e-81	K06689|1|2e-82|303|aly:ARALYDRAFT_478172|ubiquitin-conjugating enzyme E2 D/E [EC:6.3.2.19	GO:0005737//cytoplasm	GO:0004842//ubiquitin-protein ligase activity	GO:0043161//proteasomal ubiquitin-dependent protein catabolic process;GO:0006301//postreplication repair;GO:0051510//regulation of unidimensional cell growth;GO:0010286//heat acclimation;GO:0051788//response to misfolded protein;GO:0080129//proteasome core complex assembly;GO:0016567//protein ubiquitination;GO:0006635//fatty acid beta-oxidation;GO:0042023//DNA endoreduplication;GO:0009407//toxin …
Thhalv10006913m	1.61202	0.879642	protein kinase domain-containing protein	gi|240254006|ref|NP_171870.4|	Arabidopsis thaliana	0	K08819|1|2e-150|531|vvi:100240938|cyclin-dependent kinase 12/13 [EC:2.7.11.22 2.7.11.23	GO:0005886//plasma membrane;GO:0005634//nucleus	GO:0004713//protein tyrosine kinase activity;GO:0005524//ATP binding;GO:0004674//protein serine/threonine kinase activity	GO:0002237//response to molecule of bacterial origin;GO:0006468//protein phosphorylation
Thhalv10025702m	1.61169	0.909812	peroxidase ATP17a like protein	gi|51971821|dbj|BAD44575.1|	Arabidopsis thaliana	2.22133e-172	K00430|1|5e-173|605|ath:AT4G33420|peroxidase [EC:1.11.1.7	GO:0005576//extracellular region	GO:0046872//metal ion binding;GO:0004601//peroxidase activity;GO:0020037//heme binding	GO:0006979//response to oxidative stress;GO:0006598//polyamine catabolic process;GO:0055114//oxidation-reduction process;GO:0015706//nitrate transport;GO:0009698//phenylpropanoid metabolic process;GO:0042398//cellular modified amino acid biosynthetic process;GO:0010167//response to nitrate
Thhalv10008516m	1.61118	0.831066	hypothetical protein ARALYDRAFT_312036	gi|297849310|ref|XP_002892536.1|	Arabidopsis lyrata subsp. lyrata	6.40221e-116	-	GO:0005634//nucleus	-	-
Thhalv10007920m	1.60915	0.887638	matrixin family protein	gi|171921109|gb|ACB59207.1|	Brassica oleracea	0	K07761|1|9e-115|412|ath:AT1G59970|gelatinase A [EC:3.4.24.24	GO:0031012//extracellular matrix;GO:0005576//extracellular region;GO:0031225//anchored to membrane;GO:0005886//plasma membrane	GO:0008270//zinc ion binding;GO:0004222//metalloendopeptidase activity	GO:0009693//ethylene biosynthetic process;GO:0006508//proteolysis;GO:0010200//response to chitin;GO:0030968//endoplasmic reticulum unfolded protein response
Thhalv10018758m	1.60788	0.832835		-			K13422|1|4e-09|61.2|ath:AT1G32640|transcription factor MYC2	-	-	-
Thhalv10003252m	1.60755	0.861351	hypothetical protein ARALYDRAFT_494585	gi|297791451|ref|XP_002863610.1|	Arabidopsis lyrata subsp. lyrata	6.79257e-150	K12608|1|5e-151|531|aly:ARALYDRAFT_494585|CCR4-NOT complex subunit CAF16	GO:0005783//endoplasmic reticulum;GO:0005886//plasma membrane;GO:0005634//nucleus	GO:0016747//transferase activity, transferring acyl groups other than amino-acyl groups;GO:0005215//transporter activity;GO:0004526//ribonuclease P activity;GO:0005524//ATP binding;GO:0016887//ATPase activity	GO:0048767//root hair elongation;GO:0044272//sulfur compound biosynthetic process;GO:0009108//coenzyme biosynthetic process;GO:0009793//embryo development ending in seed dormancy;GO:0008652//cellular amino acid biosynthetic process;GO:0009695//jasmonic acid biosynthetic process;GO:0000271//polysaccharide biosynthetic process;GO:0043481//anthocyanin accumulation in tissues in response to UV light;…
Thhalv10021399m	1.60481	0.837891	OTU-like cysteine protease family protein	gi|42572513|ref|NP_974352.1|	Arabidopsis thaliana	3.32817e-131	K13717|1|4e-10|63.5|sbi:SORBI_06g032350|OTU domain-containing protein 3;K12655|2|5e-08|56.6|bdi:100823428|OTU domain-containing protein 5 [EC:3.1.2.15	GO:0005634//nucleus;GO:0009507//chloroplast;GO:0005886//plasma membrane	GO:0008234//cysteine-type peptidase activity	-
Thhalv10025695m	1.60463	0.902459	unnamed protein product	gi|312283241|dbj|BAJ34486.1|	Thellungiella halophila	0	K00430|1|1e-172|604|ath:AT4G37520|peroxidase [EC:1.11.1.7	GO:0005737//cytoplasm;GO:0005576//extracellular region	GO:0046872//metal ion binding;GO:0005515//protein binding;GO:0020037//heme binding;GO:0004601//peroxidase activity	GO:0010054//trichoblast differentiation;GO:0006979//response to oxidative stress;GO:0009651//response to salt stress;GO:0055114//oxidation-reduction process
Thhalv10005081m	1.60306	0.899839	hypothetical protein ARALYDRAFT_910505	gi|297808475|ref|XP_002872121.1|	Arabidopsis lyrata subsp. lyrata	2.55314e-77	-	-	-	-
Thhalv10008545m	1.6024	0.871071	predicted protein	gi|297849548|ref|XP_002892655.1|	Arabidopsis lyrata subsp. lyrata	1.60618e-118	K11778|1|1e-119|428|aly:ARALYDRAFT_678866|ditrans,polycis-polyprenyl diphosphate synthase [EC:2.5.1.87	GO:0016023//cytoplasmic membrane-bounded vesicle	GO:0045547//dehydrodolichyl diphosphate synthase activity	GO:0009645//response to low light intensity stimulus;GO:0009414//response to water deprivation;GO:0019408//dolichol biosynthetic process;GO:0030968//endoplasmic reticulum unfolded protein response;GO:0006487//protein N-linked glycosylation
Thhalv10010829m	1.60133	0.920335	putative lipid transfer protein 5	gi|440550855|gb|AGC11819.1|	Eutrema halophilum	5.31113e-62	-	GO:0009506//plasmodesma;GO:0005768//endosome;GO:0009505//plant-type cell wall;GO:0005802//trans-Golgi network;GO:0009534//chloroplast thylakoid;GO:0005794//Golgi apparatus;GO:0005886//plasma membrane;GO:0048046//apoplast	GO:0005516//calmodulin binding;GO:0008289//lipid binding;GO:0005319//lipid transporter activity	GO:0006649//phospholipid transfer to membrane;GO:0012501//programmed cell death;GO:0000038//very long-chain fatty acid metabolic process;GO:0042335//cuticle development;GO:0009414//response to water deprivation
Thhalv10003896m	1.60112	0.897381		-			K08770|1|7e-14|78.2|aly:ARALYDRAFT_915730|ubiquitin C	-	-	-
Thhalv10003747m	1.59708	0.881916		-			K00232|1|0.0|1281|aly:ARALYDRAFT_919837|acyl-CoA oxidase [EC:1.3.3.6	-	-	-
Thhalv10004953m	1.59707	0.907261	hypothetical protein ARALYDRAFT_493575	gi|297805042|ref|XP_002870405.1|	Arabidopsis lyrata subsp. lyrata	3.5029e-56	-	GO:0005768//endosome;GO:0005794//Golgi apparatus;GO:0016020//membrane;GO:0005802//trans-Golgi network	GO:0035252//UDP-xylosyltransferase activity	GO:0045489//pectin biosynthetic process;GO:0010398//xylogalacturonan metabolic process
Thhalv10019222m	1.59624	0.819784	hypothetical protein ARALYDRAFT_471774	gi|297844486|ref|XP_002890124.1|	Arabidopsis lyrata subsp. lyrata	1.30276e-53	-	GO:0009507//chloroplast	-	-
Thhalv10010472m	1.59498	0.899288	strictosidine synthase family protein	gi|15230488|ref|NP_190712.1|	Arabidopsis thaliana	1.99018e-179	K01757|1|1e-16|87.0|ath:AT1G74010|strictosidine synthase [EC:4.3.3.2	GO:0009507//chloroplast;GO:0005576//extracellular region;GO:0005783//endoplasmic reticulum	GO:0016844//strictosidine synthase activity	GO:0010155//regulation of proton transport;GO:0009611//response to wounding;GO:0009620//response to fungus;GO:0009902//chloroplast relocation;GO:0009753//response to jasmonic acid stimulus;GO:0046777//protein autophosphorylation;GO:0009965//leaf morphogenesis;GO:0009695//jasmonic acid biosynthetic process;GO:0030154//cell differentiation;GO:0009821//alkaloid biosynthetic process;GO:0045893//posit…
Thhalv10021267m	1.59473	0.900551	Ras-related small GTP-binding family protein	gi|30686351|ref|NP_850622.1|	Arabidopsis thaliana	1.64678e-147	K06883|1|2e-73|275|ath:AT5G54840|;K07890|4|7e-14|77.0|osa:4338469|Ras-related protein Rab-21;K07910|5|1e-12|73.2|vvi:100267442|Ras-related protein Rab-18	GO:0005622//intracellular;GO:0090404//pollen tube tip	GO:0005525//GTP binding	GO:0016192//vesicle-mediated transport;GO:0015824//proline transport;GO:0007264//small GTPase mediated signal transduction
Thhalv10017278m	1.59268	0.905882	GCN5-related N-acetyltransferase-like protein	gi|15225174|ref|NP_180763.1|	Arabidopsis thaliana	4.20306e-91	K00676|1|1e-11|68.9|ppp:PHYPADRAFT_104139|ribosomal-protein-alanine N-acetyltransferase [EC:2.3.1.128	GO:0005737//cytoplasm	GO:0008080//N-acetyltransferase activity	GO:0035556//intracellular signal transduction;GO:0009693//ethylene biosynthetic process;GO:0002679//respiratory burst involved in defense response;GO:0010200//response to chitin;GO:0009738//abscisic acid mediated signaling pathway;GO:0050832//defense response to fungus;GO:0009873//ethylene mediated signaling pathway
Thhalv10018754m	1.59261	0.907284		-			K00514|1|1e-22|105|rcu:RCOM_1428040|zeta-carotene desaturase [EC:1.3.5.6;K01206|2|3e-11|68.6|aly:ARALYDRAFT_475890|alpha-L-fucosidase [EC:3.2.1.51	-	-	-
Thhalv10025945m	1.59101	0.911535	hypothetical protein ARALYDRAFT_333087	gi|297790700|ref|XP_002863235.1|	Arabidopsis lyrata subsp. lyrata	7.21384e-137	-	GO:0005829//cytosol;GO:0005886//plasma membrane;GO:0005634//nucleus	GO:0080041//ADP-ribose pyrophosphohydrolase activity;GO:0005515//protein binding;GO:0051287//NAD binding;GO:0080042//ADP-glucose pyrophosphohydrolase activity;GO:0000210//NAD+ diphosphatase activity;GO:0035529//NADH pyrophosphatase activity;GO:0047631//ADP-ribose diphosphatase activity;GO:0017110//nucleoside-diphosphatase activity	GO:0010581//regulation of starch biosynthetic process;GO:0019684//photosynthesis, light reaction;GO:0031348//negative regulation of defense response;GO:0009595//detection of biotic stimulus;GO:0080151//positive regulation of salicylic acid mediated signaling pathway;GO:0009611//response to wounding;GO:0009867//jasmonic acid mediated signaling pathway;GO:0009697//salicylic acid biosynthetic proces…
Thhalv10005034m	1.59029	0.918773	unnamed protein product	gi|312282581|dbj|BAJ34156.1|	Thellungiella halophila	1.9395e-95	-	GO:0009507//chloroplast;GO:0005829//cytosol;GO:0005886//plasma membrane;GO:0005634//nucleus	-	GO:0019684//photosynthesis, light reaction;GO:0031348//negative regulation of defense response;GO:0009595//detection of biotic stimulus;GO:0042744//hydrogen peroxide catabolic process;GO:0009867//jasmonic acid mediated signaling pathway;GO:0009697//salicylic acid biosynthetic process;GO:0006833//water transport;GO:0009862//systemic acquired resistance, salicylic acid mediated signaling pathway;GO…
Thhalv10013887m	1.58868	0.909926		-			-	-	-	-
Thhalv10022717m	1.58834	0.839131	auxin efflux carrier family protein	gi|297832360|ref|XP_002884062.1|	Arabidopsis lyrata subsp. lyrata	0	K07088|1|3e-157|552|aly:ARALYDRAFT_686514|	GO:0016021//integral to membrane;GO:0009507//chloroplast	GO:0009672//auxin:hydrogen symporter activity	GO:0046482//para-aminobenzoic acid metabolic process;GO:0009926//auxin polar transport;GO:0055085//transmembrane transport
Thhalv10008291m	1.58547	0.825069	short-chain dehydrogenase	gi|297851132|ref|XP_002893447.1|		3.65987e-155	K10251|1|3e-87|320|mtr:MTR_3g086210|beta-keto reductase [EC:1.1.1.-	GO:0005739//mitochondrion;GO:0005783//endoplasmic reticulum	GO:0018454//acetoacetyl-CoA reductase activity;GO:0045703//ketoreductase activity;GO:0000166//nucleotide binding	GO:0046520//sphingoid biosynthetic process;GO:0055114//oxidation-reduction process;GO:0016126//sterol biosynthetic process
Thhalv10003083m	1.5848	0.809972	uncharacterized protein	gi|15229534|ref|NP_189029.1|	Arabidopsis thaliana	5.64026e-175	-	GO:0005886//plasma membrane	GO:0015095//magnesium ion transmembrane transporter activity	GO:0015693//magnesium ion transport;GO:0019375//galactolipid biosynthetic process;GO:0045892//negative regulation of transcription, DNA-dependent;GO:0016036//cellular response to phosphate starvation
Thhalv10008088m	1.58377	0.89938	TMPIT-like protein	gi|18398772|ref|NP_564420.1|	Arabidopsis thaliana	0	-	GO:0005737//cytoplasm;GO:0016021//integral to membrane	-	-
Thhalv10004997m	1.58363	0.913442	hypothetical protein ARALYDRAFT_910614	gi|297812769|ref|XP_002874268.1|	Arabidopsis lyrata subsp. lyrata	3.70246e-64	-	GO:0005634//nucleus	GO:0005515//protein binding	GO:0006623//protein targeting to vacuole;GO:0006944//cellular membrane fusion;GO:0048193//Golgi vesicle transport
Thhalv10025045m	1.58301	0.916567		-			K00128|1|0.0|884|aly:ARALYDRAFT_491006|aldehyde dehydrogenase (NAD+) [EC:1.2.1.3	-	-	-
Thhalv10014123m	1.58235	0.913626		-			K05953|1|7e-175|611|ath:AT5G04950|nicotianamine synthase [EC:2.5.1.43	-	-	-
Thhalv10025993m	1.57859	0.846255	hypothetical protein ARALYDRAFT_491288	gi|297798524|ref|XP_002867146.1|	Arabidopsis lyrata subsp. lyrata	2.04508e-115	K13348|1|2e-99|360|aly:ARALYDRAFT_480374|protein Mpv17	GO:0005778//peroxisomal membrane;GO:0016021//integral to membrane;GO:0005739//mitochondrion	-	GO:0009753//response to jasmonic acid stimulus;GO:0009694//jasmonic acid metabolic process
Thhalv10018024m	1.57837	0.873323		-			K01530|1|0.0|2377|ath:AT1G72700|phospholipid-translocating ATPase [EC:3.6.3.1	-	-	-
Thhalv10007472m	1.57668	0.900414	catalase 1	gi|2511725|gb|AAC17731.1|	Arabidopsis thaliana	0	K03781|1|0.0|1004|ath:AT1G20630|catalase [EC:1.11.1.6	GO:0009941//chloroplast envelope;GO:0048046//apoplast;GO:0005773//vacuole;GO:0022626//cytosolic ribosome;GO:0005618//cell wall;GO:0005777//peroxisome;GO:0009570//chloroplast stroma;GO:0005886//plasma membrane;GO:0005634//nucleus;GO:0005739//mitochondrion	GO:0015189//L-lysine transmembrane transporter activity;GO:0015326//cationic amino acid transmembrane transporter activity;GO:0020037//heme binding;GO:0050897//cobalt ion binding;GO:0004096//catalase activity;GO:0005313//L-glutamate transmembrane transporter activity;GO:0015181//arginine transmembrane transporter activity	GO:0016036//cellular response to phosphate starvation;GO:0042744//hydrogen peroxide catabolic process;GO:0006995//cellular response to nitrogen starvation;GO:0006862//nucleotide transport;GO:0006944//cellular membrane fusion;GO:0010363//regulation of plant-type hypersensitive response;GO:0009407//toxin catabolic process;GO:0006612//protein targeting to membrane;GO:0043069//negative regulation of …
Thhalv10019887m	1.57517	0.839063		-			K04498|1|0.0|2873|ath:AT3G12980|E1A/CREB-binding protein [EC:2.3.1.48	-	-	-
Thhalv10018860m	1.57291	0.904251		-			K12135|1|1e-15|82.8|ath:AT5G15840|zinc finger protein CONSTANS	-	-	-
Thhalv10011859m	1.57187	0.869164	hypothetical protein ARALYDRAFT_892263	gi|297853006|ref|XP_002894384.1|	Arabidopsis lyrata subsp. lyrata	1.14573e-46	-	GO:0005739//mitochondrion	-	-
Thhalv10009002m	1.57185	0.908892	uncharacterized protein	gi|18394231|ref|NP_563972.1|	Arabidopsis thaliana	7.85288e-72	-	GO:0005634//nucleus;GO:0009507//chloroplast	-	-
Thhalv10025012m	1.57175	0.910409		-			-	-	-	-
Thhalv10027232m	1.57145	0.879458		-			-	-	-	-
Thhalv10023644m	1.57022	0.863074	hypothetical protein; 65549-64619	gi|12323473|gb|AAG51712.1|AC066689_11	Arabidopsis thaliana	1.90121e-86	-	GO:0005634//nucleus	-	-
Thhalv10008743m	1.56937	0.831847	RAB GTPase homolog A5E	gi|42561732|ref|NP_563750.2|	Arabidopsis thaliana	1.11127e-113	K07976|1|9e-115|411|ath:AT1G05810|Rab family, other	GO:0005802//trans-Golgi network;GO:0005829//cytosol;GO:0005795//Golgi stack;GO:0005798//Golgi-associated vesicle;GO:0005886//plasma membrane	GO:0005525//GTP binding;GO:0003924//GTPase activity	GO:0006913//nucleocytoplasmic transport;GO:0048219//inter-Golgi cisterna vesicle-mediated transport;GO:0006184//GTP catabolic process;GO:0006886//intracellular protein transport;GO:0007264//small GTPase mediated signal transduction;GO:0009408//response to heat
Thhalv10020179m	1.56718	0.914453		-			K08869|1|0.0|978|osa:4346513|aarF domain-containing kinase;K13457|2|0.0|633|vvi:100252764|disease resistance protein RPM1	-	-	-
Thhalv10025369m	1.56689	0.825092		-			-	-	-	-
Thhalv10022316m	1.564	0.827344	hypothetical protein ARALYDRAFT_896695	gi|297833324|ref|XP_002884544.1|	Arabidopsis lyrata subsp. lyrata	9.90405e-47	-	GO:0005739//mitochondrion	-	-
Thhalv10006585m	1.56183	0.86721	hypothetical protein ARALYDRAFT_889156	gi|297844698|ref|XP_002890230.1|	Arabidopsis lyrata subsp. lyrata	0	K01530|1|0.0|2345|ath:AT1G17500|phospholipid-translocating ATPase [EC:3.6.3.1	GO:0016021//integral to membrane;GO:0005886//plasma membrane	GO:0008270//zinc ion binding;GO:0015662//ATPase activity, coupled to transmembrane movement of ions, phosphorylative mechanism;GO:0019829//cation-transporting ATPase activity;GO:0005524//ATP binding;GO:0000287//magnesium ion binding;GO:0004012//phospholipid-translocating ATPase activity	GO:0009749//response to glucose stimulus;GO:0009744//response to sucrose stimulus;GO:0009750//response to fructose stimulus;GO:0043090//amino acid import;GO:0015914//phospholipid transport;GO:0006888//ER to Golgi vesicle-mediated transport;GO:0008152//metabolic process;GO:0006812//cation transport;GO:0030048//actin filament-based movement
Thhalv10007352m	1.55892	0.904733	FAD-binding domain-containing protein	gi|297845556|ref|XP_002890659.1|	Arabidopsis lyrata subsp. lyrata	0	K00279|1|4e-07|54.7|smo:SELMODRAFT_98722|cytokinin dehydrogenase [EC:1.5.99.12;K00102|3|2e-06|52.4|olu:OSTLU_46355|D-lactate dehydrogenase (cytochrome) [EC:1.1.2.4	GO:0005783//endoplasmic reticulum	GO:0050660//flavin adenine dinucleotide binding;GO:0008762//UDP-N-acetylmuramate dehydrogenase activity;GO:0009055//electron carrier activity	GO:0071456//cellular response to hypoxia;GO:0010200//response to chitin;GO:0002679//respiratory burst involved in defense response;GO:0009723//response to ethylene stimulus;GO:0055114//oxidation-reduction process
Thhalv10021226m	1.55875	0.907813	hypothetical protein ARALYDRAFT_896741	gi|297829156|ref|XP_002882460.1|	Arabidopsis lyrata subsp. lyrata	6.38204e-166	K00472|1|5e-167|585|aly:ARALYDRAFT_896741|prolyl 4-hydroxylase [EC:1.14.11.2	GO:0005768//endosome;GO:0005802//trans-Golgi network;GO:0005576//extracellular region;GO:0005794//Golgi apparatus;GO:0005783//endoplasmic reticulum;GO:0005634//nucleus	GO:0004656//procollagen-proline 4-dioxygenase activity;GO:0031418//L-ascorbic acid binding;GO:0005506//iron ion binding	GO:0055114//oxidation-reduction process;GO:0016049//cell growth;GO:0034976//response to endoplasmic reticulum stress;GO:0000902//cell morphogenesis;GO:0009627//systemic acquired resistance;GO:0080147//root hair cell development;GO:0018401//peptidyl-proline hydroxylation to 4-hydroxy-L-proline;GO:0048193//Golgi vesicle transport
Thhalv10024987m	1.55839	0.914683		-			K01115|1|7e-16|84.3|vcn:VOLCADRAFT_99471|phospholipase D [EC:3.1.4.4	-	-	-
Thhalv10004487m	1.55708	0.912178	unnamed protein product	gi|312282775|dbj|BAJ34253.1|	Thellungiella halophila	0	K09422|1|2e-179|627|ath:AT5G62470|myb proto-oncogene protein, plant	GO:0005634//nucleus	GO:0003677//DNA binding;GO:0003700//sequence-specific DNA binding transcription factor activity;GO:0003682//chromatin binding	GO:0009753//response to jasmonic acid stimulus;GO:0009414//response to water deprivation;GO:0009651//response to salt stress;GO:0006355//regulation of transcription, DNA-dependent;GO:0009751//response to salicylic acid stimulus;GO:0009733//response to auxin stimulus;GO:0009737//response to abscisic acid stimulus;GO:0009723//response to ethylene stimulus;GO:0046686//response to cadmium ion;GO:0080…
Thhalv10012740m	1.55526	0.904044	subtilase 1.3	gi|18423316|ref|NP_568765.1|	Arabidopsis thaliana	0	K11262|1|3e-15|82.8|aly:ARALYDRAFT_473714|acetyl-CoA carboxylase / biotin carboxylase [EC:6.4.1.2 6.3.4.14	GO:0005618//cell wall;GO:0048046//apoplast	GO:0042802//identical protein binding;GO:0004252//serine-type endopeptidase activity	GO:0008356//asymmetric cell division;GO:0006508//proteolysis;GO:0043086//negative regulation of catalytic activity
Thhalv10025048m	1.55515	0.9125		-			K13496|1|4e-103|373|ath:AT2G36770|UDP-glucosyl transferase 73C [EC:2.4.1.-	-	-	-
Thhalv10007672m	1.55438	0.914683	EDGP precursor	gi|297843130|ref|XP_002889446.1|	Arabidopsis lyrata subsp. lyrata	0	K00924|1|2e-06|52.8|ath:AT5G22850|[EC:2.7.1.-	GO:0009505//plant-type cell wall;GO:0005794//Golgi apparatus;GO:0009506//plasmodesma;GO:0005886//plasma membrane;GO:0005576//extracellular region;GO:0005829//cytosol	GO:0004190//aspartic-type endopeptidase activity	GO:0006508//proteolysis;GO:0009651//response to salt stress
Thhalv10023912m	1.55336	0.888649	hypothetical protein ARALYDRAFT_334421	gi|297843958|ref|XP_002889860.1|	Arabidopsis lyrata subsp. lyrata	9.09984e-18	-	-	-	-
Thhalv10018609m	1.55276	0.890579		-			-	-	-	-
Thhalv10023474m	1.55233	0.841406	hypothetical protein ARALYDRAFT_475199	gi|297840429|ref|XP_002888096.1|	Arabidopsis lyrata subsp. lyrata	0	-	GO:0005739//mitochondrion	GO:0016757//transferase activity, transferring glycosyl groups	-
Thhalv10007351m	1.55118	0.912408	3-ketoacyl-CoA synthase 1	gi|297843004|ref|XP_002889383.1|	Arabidopsis lyrata subsp. lyrata	0	K15397|1|0.0|1011|aly:ARALYDRAFT_887345|3-ketoacyl-CoA synthase [EC:2.3.1.-	GO:0022626//cytosolic ribosome;GO:0016020//membrane;GO:0005783//endoplasmic reticulum	GO:0009922//fatty acid elongase activity	GO:0010025//wax biosynthetic process;GO:0000038//very long-chain fatty acid metabolic process;GO:0009805//coumarin biosynthetic process;GO:0042335//cuticle development;GO:0009416//response to light stimulus;GO:0009409//response to cold;GO:0009611//response to wounding;GO:0030497//fatty acid elongation
Thhalv10024771m	1.55082	0.898644		-			K03885|1|0.0|1066|ath:AT4G21490|NADH dehydrogenase [EC:1.6.99.3	-	-	-
Thhalv10008030m	1.54928	0.908984	nodulin MtN21	gi|22329373|ref|NP_172172.2|		0	K15285|1|4e-165|579|vvi:100262066|solute carrier family 35, member E3	GO:0005768//endosome;GO:0005794//Golgi apparatus;GO:0005886//plasma membrane;GO:0016021//integral to membrane;GO:0005802//trans-Golgi network	-	GO:0006944//cellular membrane fusion;GO:0048193//Golgi vesicle transport;GO:0006863//purine nucleobase transport;GO:0006486//protein glycosylation
Thhalv10010606m	1.54863	0.857376	methyl esterase 10	gi|79439484|ref|NP_566932.3|	Arabidopsis thaliana	9.68818e-139	K08233|1|8e-62|235|ath:AT2G23600|polyneuridine-aldehyde esterase [EC:3.1.1.78	GO:0005737//cytoplasm	GO:0080032//methyl jasmonate esterase activity	-
Thhalv10025421m	1.54703	0.826264		-			K00121|1|0.0|693|ath:AT4G22110|S-(hydroxymethyl)glutathione dehydrogenase / alcohol dehydrogenase [EC:1.1.1.284 1.1.1.1	-	-	-
Thhalv10017044m	1.54697	0.829182	acid phosphatase class IIIB protein	gi|334184832|ref|NP_001189716.1|	Arabidopsis thaliana	1.21015e-127	-	-	GO:0003993//acid phosphatase activity	GO:0046686//response to cadmium ion
[truncated: 1,764 more rows]
