# Supplementary material for: Genome-Wide Analysis of Gene Expression Provides New Insights into Cold Responses in Thellungiella salsuginea
Source: Front Plant Sci. 2017 May 8;8:713. doi: 10.3389/fpls.2017.00713 (PMC5420556; doi:10.3389/fpls.2017.00713)
Supplement: Supplementary file 5 [file Table_3.XLSX]

## Sheet: Root
Gene Ontoloty identity	Gene Ontology term	Cluster frequency	Genome frequency of use	Corrected P-value	DEGs
GO:0009505	plant-type cell wall	53 of 1083 in the list	287 of 16358 in the genome	1.17e-09	Thhalv10013113m,Thhalv10011730m,Thhalv10008582m,Thhalv10008335m,Thhalv10028769m,Thhalv10016545m,Thhalv10021132m,Thhalv10019043m,Thhalv10002626m,Thhalv10007016m,Thhalv10003258m,Thhalv10025976m,Thhalv10026345m,Thhalv10022759m,Thhalv10000962m,Thhalv10004232m,Thhalv10013093m,Thhalv10017241m,Thhalv10005461m,Thhalv10017119m,Thhalv10025933m,Thhalv10012963m,Thhalv10017116m,Thhalv10003262m,Thhalv10010680m…
GO:0005618	cell wall	87 of 1083 in the list	687 of 16358 in the genome	4.87e-07	Thhalv10013113m,Thhalv10011730m,Thhalv10008857m,Thhalv10021132m,Thhalv10019043m,Thhalv10007016m,Thhalv10004581m,Thhalv10003258m,Thhalv10011825m,Thhalv10000962m,Thhalv10004232m,Thhalv10013093m,Thhalv10005461m,Thhalv10025720m,Thhalv10000843m,Thhalv10025933m,Thhalv10010680m,Thhalv10023348m,Thhalv10020990m,Thhalv10005998m,Thhalv10005229m,Thhalv10023500m,Thhalv10023595m,Thhalv10011839m,Thhalv10012448m…
GO:0030312	external encapsulating structure	87 of 1083 in the list	701 of 16358 in the genome	1.29e-06	Thhalv10013113m,Thhalv10011730m,Thhalv10008857m,Thhalv10021132m,Thhalv10019043m,Thhalv10007016m,Thhalv10004581m,Thhalv10003258m,Thhalv10011825m,Thhalv10000962m,Thhalv10004232m,Thhalv10013093m,Thhalv10005461m,Thhalv10025720m,Thhalv10000843m,Thhalv10025933m,Thhalv10010680m,Thhalv10023348m,Thhalv10020990m,Thhalv10005998m,Thhalv10005229m,Thhalv10023500m,Thhalv10023595m,Thhalv10011839m,Thhalv10012448m…
GO:0005576	extracellular region	195 of 1083 in the list	2085 of 16358 in the genome	2.9e-05	Thhalv10005939m,Thhalv10005717m,Thhalv10013480m,Thhalv10021132m,Thhalv10010486m,Thhalv10019043m,Thhalv10011520m,Thhalv10023306m,Thhalv10006933m,Thhalv10007602m,Thhalv10013093m,Thhalv10011907m,Thhalv10013429m,Thhalv10025720m,Thhalv10010309m,Thhalv10007917m,Thhalv10019118m,Thhalv10026554m,Thhalv10023348m,Thhalv10014831m,Thhalv10025699m,Thhalv10005998m,Thhalv10000876m,Thhalv10022809m,Thhalv10015109m…
GO:0048046	apoplast	58 of 1083 in the list	462 of 16358 in the genome	0.00029	Thhalv10010152m,Thhalv10021469m,Thhalv10013480m,Thhalv10010432m,Thhalv10028769m,Thhalv10009061m,Thhalv10023729m,Thhalv10019114m,Thhalv10002626m,Thhalv10028681m,Thhalv10004581m,Thhalv10008903m,Thhalv10027999m,Thhalv10013058m,Thhalv10002047m,Thhalv10016445m,Thhalv10022759m,Thhalv10008160m,Thhalv10008111m,Thhalv10021426m,Thhalv10019352m,Thhalv10013429m,Thhalv10025720m,Thhalv10021008m,Thhalv10010297m…
GO:0071944	cell periphery	308 of 1083 in the list	3712 of 16358 in the genome	0.00047	Thhalv10000338m,Thhalv10012414m,Thhalv10013480m,Thhalv10001042m,Thhalv10021548m,Thhalv10026301m,Thhalv10021132m,Thhalv10007705m,Thhalv10006901m,Thhalv10019043m,Thhalv10028755m,Thhalv10013083m,Thhalv10021447m,Thhalv10002732m,Thhalv10008735m,Thhalv10004423m,Thhalv10028449m,Thhalv10017039m,Thhalv10013093m,Thhalv10004116m,Thhalv10004283m,Thhalv10011714m,Thhalv10000843m,Thhalv10019118m,Thhalv10026554m…
GO:0009506	plasmodesma	112 of 1083 in the list	1136 of 16358 in the genome	0.00176	Thhalv10011637m,Thhalv10016928m,Thhalv10013113m,Thhalv10011730m,Thhalv10011670m,Thhalv10006881m,Thhalv10015021m,Thhalv10021132m,Thhalv10003258m,Thhalv10006933m,Thhalv10002047m,Thhalv10013021m,Thhalv10013093m,Thhalv10005461m,Thhalv10007917m,Thhalv10000843m,Thhalv10004164m,Thhalv10017041m,Thhalv10004638m,Thhalv10007111m,Thhalv10026554m,Thhalv10023348m,Thhalv10013125m,Thhalv10005229m,Thhalv10025959m…
GO:0055044	symplast	112 of 1083 in the list	1136 of 16358 in the genome	0.00176	Thhalv10011637m,Thhalv10016928m,Thhalv10013113m,Thhalv10011730m,Thhalv10011670m,Thhalv10006881m,Thhalv10015021m,Thhalv10021132m,Thhalv10003258m,Thhalv10006933m,Thhalv10002047m,Thhalv10013021m,Thhalv10013093m,Thhalv10005461m,Thhalv10007917m,Thhalv10000843m,Thhalv10004164m,Thhalv10017041m,Thhalv10004638m,Thhalv10007111m,Thhalv10026554m,Thhalv10023348m,Thhalv10013125m,Thhalv10005229m,Thhalv10025959m…
GO:0005911	cell-cell junction	112 of 1083 in the list	1138 of 16358 in the genome	0.0019	Thhalv10011637m,Thhalv10016928m,Thhalv10013113m,Thhalv10011730m,Thhalv10011670m,Thhalv10006881m,Thhalv10015021m,Thhalv10021132m,Thhalv10003258m,Thhalv10006933m,Thhalv10002047m,Thhalv10013021m,Thhalv10013093m,Thhalv10005461m,Thhalv10007917m,Thhalv10000843m,Thhalv10004164m,Thhalv10017041m,Thhalv10004638m,Thhalv10007111m,Thhalv10026554m,Thhalv10023348m,Thhalv10013125m,Thhalv10005229m,Thhalv10025959m…
GO:0030054	cell junction	112 of 1083 in the list	1139 of 16358 in the genome	0.00198	Thhalv10011637m,Thhalv10016928m,Thhalv10013113m,Thhalv10011730m,Thhalv10011670m,Thhalv10006881m,Thhalv10015021m,Thhalv10021132m,Thhalv10003258m,Thhalv10006933m,Thhalv10002047m,Thhalv10013021m,Thhalv10013093m,Thhalv10005461m,Thhalv10007917m,Thhalv10000843m,Thhalv10004164m,Thhalv10017041m,Thhalv10004638m,Thhalv10007111m,Thhalv10026554m,Thhalv10023348m,Thhalv10013125m,Thhalv10005229m,Thhalv10025959m…
GO:0042807	central vacuole	5 of 1083 in the list	10 of 16358 in the genome	0.0386	Thhalv10002084m,Thhalv10021303m,Thhalv10001007m,Thhalv10011730m,Thhalv10026069m
GO:0016491	oxidoreductase activity	157 of 819 in the list	1428 of 11738 in the genome	7.57e-07	Thhalv10004527m,Thhalv10016575m,Thhalv10012414m,Thhalv10013480m,Thhalv10025627m,Thhalv10010486m,Thhalv10005854m,Thhalv10023306m,Thhalv10011701m,Thhalv10024287m,Thhalv10025577m,Thhalv10024272m,Thhalv10013093m,Thhalv10023562m,Thhalv10022805m,Thhalv10016982m,Thhalv10010309m,Thhalv10000843m,Thhalv10005710m,Thhalv10007919m,Thhalv10010680m,Thhalv10023348m,Thhalv10011667m,Thhalv10025699m,Thhalv10013016m…
GO:0016705	oxidoreductase activity, acting on paired donors, with incorporation or reduction of molecular oxygen	48 of 819 in the list	316 of 11738 in the genome	0.00011	Thhalv10004527m,Thhalv10016575m,Thhalv10005967m,Thhalv10016545m,Thhalv10011783m,Thhalv10011669m,Thhalv10007523m,Thhalv10002047m,Thhalv10007320m,Thhalv10028541m,Thhalv10003974m,Thhalv10025577m,Thhalv10024309m,Thhalv10004662m,Thhalv10011377m,Thhalv10013245m,Thhalv10028583m,Thhalv10016982m,Thhalv10010309m,Thhalv10005710m,Thhalv10016527m,Thhalv10028574m,Thhalv10007422m,Thhalv10000099m,Thhalv10010680m…
GO:0020037	heme binding	40 of 819 in the list	248 of 11738 in the genome	0.00024	Thhalv10016575m,Thhalv10005967m,Thhalv10028769m,Thhalv10006054m,Thhalv10016545m,Thhalv10004581m,Thhalv10007523m,Thhalv10007320m,Thhalv10022759m,Thhalv10003974m,Thhalv10000388m,Thhalv10013245m,Thhalv10009081m,Thhalv10028583m,Thhalv10010309m,Thhalv10016527m,Thhalv10028574m,Thhalv10007422m,Thhalv10022613m,Thhalv10013294m,Thhalv10023348m,Thhalv10025699m,Thhalv10000876m,Thhalv10021152m,Thhalv10016774m…
GO:0016706	oxidoreductase activity, acting on paired donors, with incorporation or reduction of molecular oxygen, 2-oxoglutarate as one donor, and incorporation of one atom each of oxygen into both donors	21 of 819 in the list	93 of 11738 in the genome	0.0006	Thhalv10008008m,Thhalv10004527m,Thhalv10010531m,Thhalv10023595m,Thhalv10011669m,Thhalv10011658m,Thhalv10008310m,Thhalv10028774m,Thhalv10008207m,Thhalv10004668m,Thhalv10002047m,Thhalv10028541m,Thhalv10025577m,Thhalv10024309m,Thhalv10011672m,Thhalv10004662m,Thhalv10020997m,Thhalv10005710m,Thhalv10011667m,Thhalv10021003m,Thhalv10021046m
GO:0046906	tetrapyrrole binding	41 of 819 in the list	281 of 11738 in the genome	0.00246	Thhalv10016575m,Thhalv10005967m,Thhalv10028769m,Thhalv10006054m,Thhalv10016545m,Thhalv10004777m,Thhalv10004581m,Thhalv10007523m,Thhalv10007320m,Thhalv10022759m,Thhalv10003974m,Thhalv10000388m,Thhalv10013245m,Thhalv10009081m,Thhalv10028583m,Thhalv10010309m,Thhalv10016527m,Thhalv10028574m,Thhalv10007422m,Thhalv10022613m,Thhalv10013294m,Thhalv10023348m,Thhalv10025699m,Thhalv10000876m,Thhalv10021152m…
GO:0051213	dioxygenase activity	22 of 819 in the list	116 of 11738 in the genome	0.00707	Thhalv10008008m,Thhalv10004527m,Thhalv10010531m,Thhalv10023595m,Thhalv10011669m,Thhalv10011658m,Thhalv10008310m,Thhalv10011701m,Thhalv10028774m,Thhalv10008207m,Thhalv10004668m,Thhalv10002047m,Thhalv10028541m,Thhalv10025577m,Thhalv10024309m,Thhalv10011672m,Thhalv10004662m,Thhalv10020997m,Thhalv10005710m,Thhalv10011667m,Thhalv10021003m,Thhalv10021046m
GO:0004364	glutathione transferase activity	12 of 819 in the list	42 of 11738 in the genome	0.00957	Thhalv10008691m,Thhalv10011727m,Thhalv10002776m,Thhalv10017210m,Thhalv10019031m,Thhalv10017257m,Thhalv10023665m,Thhalv10019114m,Thhalv10019118m,Thhalv10021507m,Thhalv10019120m,Thhalv10008735m
GO:0005372	water transmembrane transporter activity	10 of 819 in the list	31 of 11738 in the genome	0.0148	Thhalv10017039m,Thhalv10010598m,Thhalv10011730m,Thhalv10017874m,Thhalv10017026m,Thhalv10002084m,Thhalv10017041m,Thhalv10001007m,Thhalv10021303m,Thhalv10026069m
GO:0015250	water channel activity	10 of 819 in the list	31 of 11738 in the genome	0.0148	Thhalv10017039m,Thhalv10010598m,Thhalv10011730m,Thhalv10017874m,Thhalv10017026m,Thhalv10002084m,Thhalv10017041m,Thhalv10001007m,Thhalv10021303m,Thhalv10026069m
GO:1901700	response to oxygen-containing compound	436 of 1004 in the list	2910 of 13471 in the genome	1.08e-55	Thhalv10017379m,Thhalv10004527m,Thhalv10015050m,Thhalv10000338m,Thhalv10004449m,Thhalv10011727m,Thhalv10007075m,Thhalv10013480m,Thhalv10021548m,Thhalv10012513m,Thhalv10021132m,Thhalv10007705m,Thhalv10019043m,Thhalv10023665m,Thhalv10011520m,Thhalv10013083m,Thhalv10021447m,Thhalv10008735m,Thhalv10025577m,Thhalv10008766m,Thhalv10022504m,Thhalv10006291m,Thhalv10025616m,Thhalv10000240m,Thhalv10025590m…
GO:0042221	response to chemical stimulus	526 of 1004 in the list	4155 of 13471 in the genome	2.84e-46	Thhalv10008447m,Thhalv10000338m,Thhalv10004449m,Thhalv10012414m,Thhalv10021548m,Thhalv10012513m,Thhalv10013083m,Thhalv10021447m,Thhalv10006291m,Thhalv10011714m,Thhalv10000843m,Thhalv10005710m,Thhalv10021402m,Thhalv10022779m,Thhalv10008778m,Thhalv10025699m,Thhalv10013016m,Thhalv10010531m,Thhalv10008406m,Thhalv10010598m,Thhalv10012817m,Thhalv10004407m,Thhalv10006039m,Thhalv10004977m,Thhalv10027972m…
GO:0050896	response to stimulus	703 of 1004 in the list	6609 of 13471 in the genome	3.03e-41	Thhalv10008447m,Thhalv10000338m,Thhalv10004449m,Thhalv10012414m,Thhalv10021548m,Thhalv10023585m,Thhalv10012513m,Thhalv10000773m,Thhalv10013083m,Thhalv10021447m,Thhalv10011701m,Thhalv10006291m,Thhalv10004116m,Thhalv10011714m,Thhalv10012789m,Thhalv10000843m,Thhalv10005710m,Thhalv10021402m,Thhalv10010366m,Thhalv10022779m,Thhalv10008778m,Thhalv10025699m,Thhalv10013016m,Thhalv10025959m,Thhalv10010531m…
GO:0006950	response to stress	519 of 1004 in the list	4295 of 13471 in the genome	1.31e-38	Thhalv10008447m,Thhalv10000338m,Thhalv10004449m,Thhalv10012414m,Thhalv10023585m,Thhalv10000773m,Thhalv10021447m,Thhalv10011701m,Thhalv10006291m,Thhalv10004116m,Thhalv10000843m,Thhalv10005710m,Thhalv10010366m,Thhalv10022779m,Thhalv10025699m,Thhalv10013016m,Thhalv10025959m,Thhalv10010531m,Thhalv10008406m,Thhalv10010598m,Thhalv10005895m,Thhalv10012817m,Thhalv10004407m,Thhalv10026582m,Thhalv10017945m…
GO:0010035	response to inorganic substance	271 of 1004 in the list	1747 of 13471 in the genome	2.6e-32	Thhalv10015050m,Thhalv10000338m,Thhalv10012414m,Thhalv10007075m,Thhalv10013480m,Thhalv10001042m,Thhalv10021548m,Thhalv10007705m,Thhalv10023665m,Thhalv10013083m,Thhalv10008735m,Thhalv10022504m,Thhalv10000843m,Thhalv10005710m,Thhalv10022779m,Thhalv10019118m,Thhalv10026554m,Thhalv10010821m,Thhalv10025699m,Thhalv10023595m,Thhalv10000225m,Thhalv10007717m,Thhalv10021006m,Thhalv10010598m,Thhalv10010232m…
GO:0010033	response to organic substance	397 of 1004 in the list	3158 of 13471 in the genome	2.65e-29	Thhalv10017379m,Thhalv10004527m,Thhalv10015050m,Thhalv10008447m,Thhalv10000338m,Thhalv10004449m,Thhalv10011727m,Thhalv10007075m,Thhalv10013480m,Thhalv10021548m,Thhalv10012513m,Thhalv10021132m,Thhalv10007705m,Thhalv10019043m,Thhalv10011520m,Thhalv10021447m,Thhalv10008735m,Thhalv10025577m,Thhalv10008766m,Thhalv10022504m,Thhalv10006291m,Thhalv10025616m,Thhalv10007112m,Thhalv10000240m,Thhalv10011714m…
GO:0009628	response to abiotic stimulus	391 of 1004 in the list	3109 of 13471 in the genome	1.05e-28	Thhalv10017379m,Thhalv10004527m,Thhalv10015050m,Thhalv10008447m,Thhalv10000338m,Thhalv10012414m,Thhalv10005717m,Thhalv10011727m,Thhalv10007075m,Thhalv10013480m,Thhalv10023585m,Thhalv10012513m,Thhalv10021132m,Thhalv10007705m,Thhalv10011357m,Thhalv10019043m,Thhalv10011520m,Thhalv10021447m,Thhalv10011701m,Thhalv10002732m,Thhalv10008735m,Thhalv10022504m,Thhalv10017039m,Thhalv10006291m,Thhalv10025616m…
GO:1901698	response to nitrogen compound	186 of 1004 in the list	1079 of 13471 in the genome	4.05e-26	Thhalv10004527m,Thhalv10009241m,Thhalv10007075m,Thhalv10021548m,Thhalv10025627m,Thhalv10013083m,Thhalv10008539m,Thhalv10008766m,Thhalv10025720m,Thhalv10000240m,Thhalv10010309m,Thhalv10011714m,Thhalv10007917m,Thhalv10025590m,Thhalv10000843m,Thhalv10004164m,Thhalv10019652m,Thhalv10005710m,Thhalv10021402m,Thhalv10008778m,Thhalv10026554m,Thhalv10025699m,Thhalv10013016m,Thhalv10005132m,Thhalv10005051m…
GO:0009719	response to endogenous stimulus	288 of 1004 in the list	2178 of 13471 in the genome	2.78e-22	Thhalv10017379m,Thhalv10004527m,Thhalv10015050m,Thhalv10008447m,Thhalv10004449m,Thhalv10007075m,Thhalv10013480m,Thhalv10012513m,Thhalv10021132m,Thhalv10007705m,Thhalv10019043m,Thhalv10025577m,Thhalv10008766m,Thhalv10022504m,Thhalv10025616m,Thhalv10007112m,Thhalv10000240m,Thhalv10025590m,Thhalv10019652m,Thhalv10005710m,Thhalv10021402m,Thhalv10004638m,Thhalv10008778m,Thhalv10026554m,Thhalv10025699m…
GO:0009415	response to water stimulus	113 of 1004 in the list	574 of 13471 in the genome	3.15e-19	Thhalv10015050m,Thhalv10000338m,Thhalv10023271m,Thhalv10024122m,Thhalv10007075m,Thhalv10013480m,Thhalv10002035m,Thhalv10015021m,Thhalv10007705m,Thhalv10016668m,Thhalv10002703m,Thhalv10004906m,Thhalv10010639m,Thhalv10019114m,Thhalv10004777m,Thhalv10022578m,Thhalv10008539m,Thhalv10008735m,Thhalv10022504m,Thhalv10008691m,Thhalv10013021m,Thhalv10022882m,Thhalv10008700m,Thhalv10017041m,Thhalv10019118m…
GO:0009414	response to water deprivation	111 of 1004 in the list	566 of 13471 in the genome	1.06e-18	Thhalv10015050m,Thhalv10000338m,Thhalv10023271m,Thhalv10024122m,Thhalv10007075m,Thhalv10013480m,Thhalv10002035m,Thhalv10015021m,Thhalv10007705m,Thhalv10016668m,Thhalv10002703m,Thhalv10004906m,Thhalv10010639m,Thhalv10019114m,Thhalv10004777m,Thhalv10022578m,Thhalv10008539m,Thhalv10008735m,Thhalv10022504m,Thhalv10008691m,Thhalv10013021m,Thhalv10022882m,Thhalv10008700m,Thhalv10017041m,Thhalv10019118m…
GO:0006970	response to osmotic stress	162 of 1004 in the list	1016 of 13471 in the genome	1.73e-18	Thhalv10008645m,Thhalv10015050m,Thhalv10008447m,Thhalv10012414m,Thhalv10013480m,Thhalv10007705m,Thhalv10021447m,Thhalv10011701m,Thhalv10022578m,Thhalv10008539m,Thhalv10008735m,Thhalv10013021m,Thhalv10025616m,Thhalv10007917m,Thhalv10004638m,Thhalv10010366m,Thhalv10019118m,Thhalv10026554m,Thhalv10015427m,Thhalv10014831m,Thhalv10007663m,Thhalv10023595m,Thhalv10000155m,Thhalv10011509m,Thhalv10015109m…
GO:0009611	response to wounding	95 of 1004 in the list	447 of 13471 in the genome	3.53e-18	Thhalv10017379m,Thhalv10009241m,Thhalv10023569m,Thhalv10007075m,Thhalv10013480m,Thhalv10019204m,Thhalv10015021m,Thhalv10007705m,Thhalv10011357m,Thhalv10016085m,Thhalv10015465m,Thhalv10007016m,Thhalv10022578m,Thhalv10008539m,Thhalv10010287m,Thhalv10025720m,Thhalv10017990m,Thhalv10019556m,Thhalv10007917m,Thhalv10006134m,Thhalv10019652m,Thhalv10025933m,Thhalv10026554m,Thhalv10015260m,Thhalv10009080m…
GO:0009725	response to hormone stimulus	246 of 1004 in the list	1898 of 13471 in the genome	6.25e-17	Thhalv10017379m,Thhalv10004527m,Thhalv10015050m,Thhalv10009241m,Thhalv10008447m,Thhalv10004449m,Thhalv10007075m,Thhalv10013480m,Thhalv10012513m,Thhalv10021132m,Thhalv10007705m,Thhalv10025627m,Thhalv10002703m,Thhalv10019043m,Thhalv10023306m,Thhalv10022578m,Thhalv10008539m,Thhalv10025577m,Thhalv10008766m,Thhalv10022504m,Thhalv10013021m,Thhalv10025616m,Thhalv10007112m,Thhalv10008636m,Thhalv10025720m…
GO:0044711	single-organism biosynthetic process	240 of 1004 in the list	1839 of 13471 in the genome	8.63e-17	Thhalv10004527m,Thhalv10016575m,Thhalv10009241m,Thhalv10008447m,Thhalv10012414m,Thhalv10007075m,Thhalv10013480m,Thhalv10008978m,Thhalv10011357m,Thhalv10023665m,Thhalv10016085m,Thhalv10011520m,Thhalv10005854m,Thhalv10013083m,Thhalv10022578m,Thhalv10025577m,Thhalv10024272m,Thhalv10006291m,Thhalv10013093m,Thhalv10007112m,Thhalv10028009m,Thhalv10016982m,Thhalv10007917m,Thhalv10025590m,Thhalv10005710m…
GO:0009651	response to salt stress	152 of 1004 in the list	963 of 13471 in the genome	1.07e-16	Thhalv10008645m,Thhalv10015050m,Thhalv10008447m,Thhalv10012414m,Thhalv10013480m,Thhalv10007705m,Thhalv10021447m,Thhalv10011701m,Thhalv10022578m,Thhalv10008539m,Thhalv10008735m,Thhalv10013021m,Thhalv10025616m,Thhalv10007917m,Thhalv10004638m,Thhalv10010366m,Thhalv10019118m,Thhalv10026554m,Thhalv10015427m,Thhalv10014831m,Thhalv10007663m,Thhalv10023595m,Thhalv10000155m,Thhalv10011509m,Thhalv10000225m…
GO:0070887	cellular response to chemical stimulus	225 of 1004 in the list	1691 of 13471 in the genome	1.7e-16	Thhalv10004527m,Thhalv10009241m,Thhalv10000338m,Thhalv10004449m,Thhalv10011727m,Thhalv10007075m,Thhalv10013480m,Thhalv10012513m,Thhalv10021132m,Thhalv10025627m,Thhalv10002703m,Thhalv10023665m,Thhalv10004777m,Thhalv10023306m,Thhalv10022578m,Thhalv10008539m,Thhalv10008735m,Thhalv10025577m,Thhalv10008766m,Thhalv10013021m,Thhalv10006291m,Thhalv10025616m,Thhalv10008636m,Thhalv10010309m,Thhalv10011714m…
GO:0010200	response to chitin	112 of 1004 in the list	614 of 13471 in the genome	2.6e-16	Thhalv10004527m,Thhalv10009241m,Thhalv10007075m,Thhalv10017482m,Thhalv10002035m,Thhalv10019204m,Thhalv10016562m,Thhalv10015021m,Thhalv10016668m,Thhalv10004581m,Thhalv10008539m,Thhalv10005949m,Thhalv10008766m,Thhalv10026104m,Thhalv10010287m,Thhalv10000270m,Thhalv10025720m,Thhalv10000240m,Thhalv10019556m,Thhalv10025590m,Thhalv10004164m,Thhalv10007104m,Thhalv10019652m,Thhalv10002333m,Thhalv10025933m…
GO:0009266	response to temperature stimulus	169 of 1004 in the list	1144 of 13471 in the genome	6.84e-16	Thhalv10017379m,Thhalv10015050m,Thhalv10002698m,Thhalv10023585m,Thhalv10021132m,Thhalv10007705m,Thhalv10002703m,Thhalv10016085m,Thhalv10002732m,Thhalv10022578m,Thhalv10008539m,Thhalv10013021m,Thhalv10025720m,Thhalv10012789m,Thhalv10025590m,Thhalv10023348m,Thhalv10015427m,Thhalv10014831m,Thhalv10003430m,Thhalv10025959m,Thhalv10023595m,Thhalv10000308m,Thhalv10015109m,Thhalv10007717m,Thhalv10008975m…
GO:0033993	response to lipid	156 of 1004 in the list	1027 of 13471 in the genome	1.42e-15	Thhalv10015050m,Thhalv10004449m,Thhalv10007075m,Thhalv10012513m,Thhalv10021132m,Thhalv10002703m,Thhalv10019043m,Thhalv10023306m,Thhalv10022578m,Thhalv10008539m,Thhalv10025577m,Thhalv10013021m,Thhalv10025616m,Thhalv10008636m,Thhalv10025720m,Thhalv10004638m,Thhalv10026554m,Thhalv10015427m,Thhalv10005051m,Thhalv10000876m,Thhalv10020977m,Thhalv10023595m,Thhalv10011509m,Thhalv10000225m,Thhalv10008975m…
GO:0010243	response to organic nitrogen	113 of 1004 in the list	639 of 13471 in the genome	2.09e-15	Thhalv10004527m,Thhalv10009241m,Thhalv10007075m,Thhalv10017482m,Thhalv10002035m,Thhalv10019204m,Thhalv10016562m,Thhalv10015021m,Thhalv10016668m,Thhalv10004906m,Thhalv10004581m,Thhalv10008539m,Thhalv10005949m,Thhalv10008766m,Thhalv10026104m,Thhalv10010287m,Thhalv10000270m,Thhalv10025720m,Thhalv10000240m,Thhalv10019556m,Thhalv10025590m,Thhalv10004164m,Thhalv10007104m,Thhalv10019652m,Thhalv10002333m…
GO:0006952	defense response	216 of 1004 in the list	1645 of 13471 in the genome	5.8e-15	Thhalv10011450m,Thhalv10017379m,Thhalv10004527m,Thhalv10011727m,Thhalv10021132m,Thhalv10000773m,Thhalv10008539m,Thhalv10008766m,Thhalv10006291m,Thhalv10013429m,Thhalv10016982m,Thhalv10004116m,Thhalv10010309m,Thhalv10025590m,Thhalv10019652m,Thhalv10004864m,Thhalv10004638m,Thhalv10022779m,Thhalv10010680m,Thhalv10023348m,Thhalv10013016m,Thhalv10021666m,Thhalv10000876m,Thhalv10003430m,Thhalv10007710m…
GO:0051716	cellular response to stimulus	341 of 1004 in the list	3051 of 13471 in the genome	1.69e-14	Thhalv10004527m,Thhalv10000338m,Thhalv10004449m,Thhalv10011727m,Thhalv10007075m,Thhalv10013480m,Thhalv10023585m,Thhalv10012513m,Thhalv10021132m,Thhalv10023665m,Thhalv10008735m,Thhalv10025577m,Thhalv10008766m,Thhalv10006291m,Thhalv10025616m,Thhalv10004116m,Thhalv10004283m,Thhalv10011714m,Thhalv10012789m,Thhalv10025590m,Thhalv10005710m,Thhalv10004656m,Thhalv10004638m,Thhalv10022779m,Thhalv10019118m…
GO:0097305	response to alcohol	139 of 1004 in the list	895 of 13471 in the genome	2.24e-14	Thhalv10015050m,Thhalv10004449m,Thhalv10007075m,Thhalv10012513m,Thhalv10021132m,Thhalv10002703m,Thhalv10023306m,Thhalv10022578m,Thhalv10008539m,Thhalv10025577m,Thhalv10013021m,Thhalv10025616m,Thhalv10008636m,Thhalv10025720m,Thhalv10004638m,Thhalv10026554m,Thhalv10015427m,Thhalv10005051m,Thhalv10000876m,Thhalv10011509m,Thhalv10000225m,Thhalv10008975m,Thhalv10025596m,Thhalv10010598m,Thhalv10023722m…
GO:0009607	response to biotic stimulus	228 of 1004 in the list	1795 of 13471 in the genome	2.96e-14	Thhalv10011450m,Thhalv10017379m,Thhalv10004527m,Thhalv10009241m,Thhalv10008447m,Thhalv10000338m,Thhalv10011727m,Thhalv10007075m,Thhalv10013480m,Thhalv10013388m,Thhalv10021132m,Thhalv10025627m,Thhalv10011357m,Thhalv10022578m,Thhalv10008539m,Thhalv10024272m,Thhalv10006291m,Thhalv10013429m,Thhalv10016982m,Thhalv10004116m,Thhalv10010309m,Thhalv10025590m,Thhalv10019652m,Thhalv10005710m,Thhalv10001016m…
GO:0006979	response to oxidative stress	115 of 1004 in the list	680 of 13471 in the genome	3.41e-14	Thhalv10026232m,Thhalv10004449m,Thhalv10002698m,Thhalv10024122m,Thhalv10007075m,Thhalv10013480m,Thhalv10019151m,Thhalv10019204m,Thhalv10023585m,Thhalv10028542m,Thhalv10025627m,Thhalv10002703m,Thhalv10019114m,Thhalv10023665m,Thhalv10004581m,Thhalv10022578m,Thhalv10008735m,Thhalv10002047m,Thhalv10000962m,Thhalv10022886m,Thhalv10012289m,Thhalv10010309m,Thhalv10019556m,Thhalv10007917m,Thhalv10000843m…
GO:0051707	response to other organism	225 of 1004 in the list	1768 of 13471 in the genome	4.15e-14	Thhalv10011450m,Thhalv10017379m,Thhalv10004527m,Thhalv10009241m,Thhalv10008447m,Thhalv10000338m,Thhalv10011727m,Thhalv10007075m,Thhalv10013480m,Thhalv10013388m,Thhalv10021132m,Thhalv10025627m,Thhalv10011357m,Thhalv10022578m,Thhalv10008539m,Thhalv10024272m,Thhalv10006291m,Thhalv10013429m,Thhalv10016982m,Thhalv10004116m,Thhalv10010309m,Thhalv10025590m,Thhalv10019652m,Thhalv10005710m,Thhalv10001016m…
GO:0009737	response to abscisic acid stimulus	120 of 1004 in the list	735 of 13471 in the genome	1.05e-13	Thhalv10015050m,Thhalv10004449m,Thhalv10024122m,Thhalv10007075m,Thhalv10002035m,Thhalv10019204m,Thhalv10015021m,Thhalv10021132m,Thhalv10016668m,Thhalv10002703m,Thhalv10000932m,Thhalv10004906m,Thhalv10010639m,Thhalv10023306m,Thhalv10022578m,Thhalv10008539m,Thhalv10025577m,Thhalv10013021m,Thhalv10026104m,Thhalv10025616m,Thhalv10008700m,Thhalv10017727m,Thhalv10017990m,Thhalv10019556m,Thhalv10017041m…
GO:0007154	cell communication	282 of 1004 in the list	2411 of 13471 in the genome	1.28e-13	Thhalv10004527m,Thhalv10000338m,Thhalv10004449m,Thhalv10011727m,Thhalv10007075m,Thhalv10012513m,Thhalv10021132m,Thhalv10008735m,Thhalv10025577m,Thhalv10008766m,Thhalv10006291m,Thhalv10025616m,Thhalv10004116m,Thhalv10004283m,Thhalv10012789m,Thhalv10025590m,Thhalv10005710m,Thhalv10004656m,Thhalv10004638m,Thhalv10019118m,Thhalv10026554m,Thhalv10025699m,Thhalv10013016m,Thhalv10021666m,Thhalv10007710m…
GO:1901701	cellular response to oxygen-containing compound	164 of 1004 in the list	1165 of 13471 in the genome	2.85e-13	Thhalv10004527m,Thhalv10000338m,Thhalv10004449m,Thhalv10011727m,Thhalv10007075m,Thhalv10013480m,Thhalv10021132m,Thhalv10025627m,Thhalv10023665m,Thhalv10004777m,Thhalv10023306m,Thhalv10022578m,Thhalv10008539m,Thhalv10008735m,Thhalv10025577m,Thhalv10013021m,Thhalv10006291m,Thhalv10025616m,Thhalv10010309m,Thhalv10007917m,Thhalv10025590m,Thhalv10004638m,Thhalv10019118m,Thhalv10026554m,Thhalv10023348m…
GO:0019748	secondary metabolic process	132 of 1004 in the list	861 of 13471 in the genome	4.86e-13	Thhalv10004527m,Thhalv10011727m,Thhalv10013480m,Thhalv10021548m,Thhalv10011357m,Thhalv10023665m,Thhalv10016085m,Thhalv10011520m,Thhalv10007897m,Thhalv10008539m,Thhalv10008735m,Thhalv10025577m,Thhalv10028009m,Thhalv10007917m,Thhalv10005710m,Thhalv10004638m,Thhalv10019118m,Thhalv10011667m,Thhalv10007710m,Thhalv10010531m,Thhalv10023595m,Thhalv10008647m,Thhalv10008975m,Thhalv10008406m,Thhalv10028774m…
GO:0044283	small molecule biosynthetic process	212 of 1004 in the list	1668 of 13471 in the genome	5.46e-13	Thhalv10004527m,Thhalv10016575m,Thhalv10009241m,Thhalv10008447m,Thhalv10012414m,Thhalv10007075m,Thhalv10013480m,Thhalv10008978m,Thhalv10011357m,Thhalv10023665m,Thhalv10016085m,Thhalv10011520m,Thhalv10005854m,Thhalv10013083m,Thhalv10022578m,Thhalv10025577m,Thhalv10024272m,Thhalv10006291m,Thhalv10013093m,Thhalv10007112m,Thhalv10016982m,Thhalv10025590m,Thhalv10005710m,Thhalv10004638m,Thhalv10022779m…
GO:0010167	response to nitrate	66 of 1004 in the list	306 of 13471 in the genome	2.79e-12	Thhalv10023271m,Thhalv10021548m,Thhalv10019151m,Thhalv10025627m,Thhalv10013083m,Thhalv10007016m,Thhalv10004581m,Thhalv10022995m,Thhalv10007917m,Thhalv10000843m,Thhalv10005710m,Thhalv10000303m,Thhalv10025699m,Thhalv10005518m,Thhalv10023595m,Thhalv10019820m,Thhalv10000941m,Thhalv10000225m,Thhalv10023934m,Thhalv10004304m,Thhalv10023696m,Thhalv10021164m,Thhalv10026308m,Thhalv10001007m,Thhalv10025702m…
GO:0044710	single-organism metabolic process	459 of 1004 in the list	4607 of 13471 in the genome	4.57e-12	Thhalv10004527m,Thhalv10008447m,Thhalv10000338m,Thhalv10012414m,Thhalv10011727m,Thhalv10007075m,Thhalv10013480m,Thhalv10021548m,Thhalv10011357m,Thhalv10023665m,Thhalv10011520m,Thhalv10013083m,Thhalv10011701m,Thhalv10015145m,Thhalv10008735m,Thhalv10025577m,Thhalv10008766m,Thhalv10006291m,Thhalv10013093m,Thhalv10008385m,Thhalv10022196m,Thhalv10007112m,Thhalv10025590m,Thhalv10000843m,Thhalv10007027m…
GO:0009698	phenylpropanoid metabolic process	71 of 1004 in the list	353 of 13471 in the genome	1.05e-11	Thhalv10004527m,Thhalv10023569m,Thhalv10013480m,Thhalv10008857m,Thhalv10011357m,Thhalv10016085m,Thhalv10011520m,Thhalv10007016m,Thhalv10004614m,Thhalv10022187m,Thhalv10025577m,Thhalv10028009m,Thhalv10007917m,Thhalv10005710m,Thhalv10003194m,Thhalv10023714m,Thhalv10026169m,Thhalv10005518m,Thhalv10015260m,Thhalv10007710m,Thhalv10010531m,Thhalv10023595m,Thhalv10008647m,Thhalv10008975m,Thhalv10008406m…
GO:0080134	regulation of response to stress	115 of 1004 in the list	735 of 13471 in the genome	1.17e-11	Thhalv10004527m,Thhalv10007075m,Thhalv10021132m,Thhalv10011357m,Thhalv10016085m,Thhalv10004581m,Thhalv10022578m,Thhalv10008539m,Thhalv10017039m,Thhalv10006291m,Thhalv10007072m,Thhalv10000810m,Thhalv10016982m,Thhalv10010309m,Thhalv10006161m,Thhalv10025590m,Thhalv10004638m,Thhalv10023348m,Thhalv10003194m,Thhalv10021046m,Thhalv10016374m,Thhalv10009080m,Thhalv10007710m,Thhalv10020977m,Thhalv10008419m…
GO:0031347	regulation of defense response	112 of 1004 in the list	712 of 13471 in the genome	1.88e-11	Thhalv10004527m,Thhalv10007075m,Thhalv10021132m,Thhalv10011357m,Thhalv10016085m,Thhalv10004581m,Thhalv10022578m,Thhalv10008539m,Thhalv10017039m,Thhalv10006291m,Thhalv10007072m,Thhalv10000810m,Thhalv10016982m,Thhalv10010309m,Thhalv10006161m,Thhalv10025590m,Thhalv10004638m,Thhalv10023348m,Thhalv10003194m,Thhalv10021046m,Thhalv10016374m,Thhalv10009080m,Thhalv10007710m,Thhalv10020977m,Thhalv10008419m…
GO:0071310	cellular response to organic substance	189 of 1004 in the list	1479 of 13471 in the genome	2.06e-11	Thhalv10004527m,Thhalv10009241m,Thhalv10004449m,Thhalv10011727m,Thhalv10007075m,Thhalv10012513m,Thhalv10021132m,Thhalv10025627m,Thhalv10002703m,Thhalv10023306m,Thhalv10022578m,Thhalv10008539m,Thhalv10025577m,Thhalv10008766m,Thhalv10013021m,Thhalv10006291m,Thhalv10025616m,Thhalv10008636m,Thhalv10010309m,Thhalv10011714m,Thhalv10025590m,Thhalv10004164m,Thhalv10004638m,Thhalv10007111m,Thhalv10026554m…
GO:0071495	cellular response to endogenous stimulus	142 of 1004 in the list	1015 of 13471 in the genome	7.26e-11	Thhalv10004527m,Thhalv10009241m,Thhalv10004449m,Thhalv10007075m,Thhalv10012513m,Thhalv10021132m,Thhalv10025627m,Thhalv10002703m,Thhalv10023306m,Thhalv10022578m,Thhalv10008539m,Thhalv10025577m,Thhalv10008766m,Thhalv10013021m,Thhalv10025616m,Thhalv10008636m,Thhalv10010309m,Thhalv10025590m,Thhalv10004164m,Thhalv10007111m,Thhalv10026554m,Thhalv10015427m,Thhalv10025699m,Thhalv10005051m,Thhalv10012728m…
GO:0050776	regulation of immune response	94 of 1004 in the list	562 of 13471 in the genome	7.46e-11	Thhalv10004527m,Thhalv10007075m,Thhalv10021132m,Thhalv10011357m,Thhalv10016085m,Thhalv10004581m,Thhalv10022578m,Thhalv10008539m,Thhalv10006291m,Thhalv10007072m,Thhalv10025590m,Thhalv10004638m,Thhalv10003194m,Thhalv10021046m,Thhalv10009080m,Thhalv10007710m,Thhalv10008419m,Thhalv10016444m,Thhalv10025785m,Thhalv10000308m,Thhalv10005860m,Thhalv10011871m,Thhalv10021853m,Thhalv10004962m,Thhalv10017726m…
GO:0009755	hormone-mediated signaling pathway	136 of 1004 in the list	958 of 13471 in the genome	8.71e-11	Thhalv10004527m,Thhalv10009241m,Thhalv10004449m,Thhalv10007075m,Thhalv10012513m,Thhalv10021132m,Thhalv10025627m,Thhalv10002703m,Thhalv10023306m,Thhalv10022578m,Thhalv10008539m,Thhalv10025577m,Thhalv10008766m,Thhalv10013021m,Thhalv10025616m,Thhalv10008636m,Thhalv10010309m,Thhalv10025590m,Thhalv10004164m,Thhalv10007111m,Thhalv10026554m,Thhalv10015427m,Thhalv10025699m,Thhalv10005051m,Thhalv10012728m…
GO:0002682	regulation of immune system process	94 of 1004 in the list	564 of 13471 in the genome	9.3e-11	Thhalv10004527m,Thhalv10007075m,Thhalv10021132m,Thhalv10011357m,Thhalv10016085m,Thhalv10004581m,Thhalv10022578m,Thhalv10008539m,Thhalv10006291m,Thhalv10007072m,Thhalv10025590m,Thhalv10004638m,Thhalv10003194m,Thhalv10021046m,Thhalv10009080m,Thhalv10007710m,Thhalv10008419m,Thhalv10016444m,Thhalv10025785m,Thhalv10000308m,Thhalv10005860m,Thhalv10011871m,Thhalv10021853m,Thhalv10004962m,Thhalv10017726m…
GO:0032870	cellular response to hormone stimulus	141 of 1004 in the list	1013 of 13471 in the genome	1.36e-10	Thhalv10004527m,Thhalv10009241m,Thhalv10004449m,Thhalv10007075m,Thhalv10012513m,Thhalv10021132m,Thhalv10025627m,Thhalv10002703m,Thhalv10023306m,Thhalv10022578m,Thhalv10008539m,Thhalv10025577m,Thhalv10008766m,Thhalv10013021m,Thhalv10025616m,Thhalv10008636m,Thhalv10010309m,Thhalv10025590m,Thhalv10004164m,Thhalv10007111m,Thhalv10026554m,Thhalv10015427m,Thhalv10025699m,Thhalv10005051m,Thhalv10012728m…
GO:0045088	regulation of innate immune response	93 of 1004 in the list	559 of 13471 in the genome	1.43e-10	Thhalv10004527m,Thhalv10007075m,Thhalv10021132m,Thhalv10011357m,Thhalv10016085m,Thhalv10004581m,Thhalv10022578m,Thhalv10008539m,Thhalv10006291m,Thhalv10007072m,Thhalv10025590m,Thhalv10003194m,Thhalv10021046m,Thhalv10009080m,Thhalv10007710m,Thhalv10008419m,Thhalv10016444m,Thhalv10025785m,Thhalv10000308m,Thhalv10005860m,Thhalv10011871m,Thhalv10021853m,Thhalv10004962m,Thhalv10017726m,Thhalv10019820m…
GO:0007165	signal transduction	225 of 1004 in the list	1909 of 13471 in the genome	2.59e-10	Thhalv10004527m,Thhalv10009241m,Thhalv10004449m,Thhalv10011727m,Thhalv10007075m,Thhalv10006881m,Thhalv10012513m,Thhalv10021132m,Thhalv10025627m,Thhalv10002703m,Thhalv10023306m,Thhalv10022578m,Thhalv10008539m,Thhalv10025577m,Thhalv10008766m,Thhalv10024272m,Thhalv10013021m,Thhalv10006291m,Thhalv10025616m,Thhalv10008636m,Thhalv10013429m,Thhalv10004116m,Thhalv10010309m,Thhalv10004283m,Thhalv10012789m…
GO:0044550	secondary metabolite biosynthetic process	84 of 1004 in the list	490 of 13471 in the genome	4.59e-10	Thhalv10004527m,Thhalv10023569m,Thhalv10013480m,Thhalv10008857m,Thhalv10011357m,Thhalv10023665m,Thhalv10016085m,Thhalv10011520m,Thhalv10007016m,Thhalv10004614m,Thhalv10003258m,Thhalv10005949m,Thhalv10022187m,Thhalv10025577m,Thhalv10028009m,Thhalv10007917m,Thhalv10005710m,Thhalv10004638m,Thhalv10011667m,Thhalv10003194m,Thhalv10023714m,Thhalv10023459m,Thhalv10015260m,Thhalv10010531m,Thhalv10023595m…
GO:0009409	response to cold	112 of 1004 in the list	748 of 13471 in the genome	5.78e-10	Thhalv10017379m,Thhalv10015050m,Thhalv10024122m,Thhalv10021013m,Thhalv10023585m,Thhalv10021132m,Thhalv10007705m,Thhalv10016668m,Thhalv10017026m,Thhalv10004906m,Thhalv10016085m,Thhalv10002732m,Thhalv10022578m,Thhalv10008539m,Thhalv10000962m,Thhalv10013021m,Thhalv10008700m,Thhalv10025720m,Thhalv10019556m,Thhalv10019146m,Thhalv10025933m,Thhalv10017041m,Thhalv10023348m,Thhalv10003194m,Thhalv10015427m…
GO:0015706	nitrate transport	61 of 1004 in the list	301 of 13471 in the genome	6.39e-10	Thhalv10026489m,Thhalv10008148m,Thhalv10021548m,Thhalv10019151m,Thhalv10024335m,Thhalv10000851m,Thhalv10025627m,Thhalv10007157m,Thhalv10013083m,Thhalv10007016m,Thhalv10002650m,Thhalv10004581m,Thhalv10006238m,Thhalv10026069m,Thhalv10013058m,Thhalv10024309m,Thhalv10004662m,Thhalv10012384m,Thhalv10010212m,Thhalv10007088m,Thhalv10009734m,Thhalv10007917m,Thhalv10007342m,Thhalv10000843m,Thhalv10008115m…
GO:0015698	inorganic anion transport	71 of 1004 in the list	383 of 13471 in the genome	7.42e-10	Thhalv10011727m,Thhalv10021548m,Thhalv10019151m,Thhalv10025627m,Thhalv10013083m,Thhalv10007016m,Thhalv10004581m,Thhalv10017039m,Thhalv10012850m,Thhalv10007917m,Thhalv10000843m,Thhalv10005710m,Thhalv10003194m,Thhalv10000303m,Thhalv10025699m,Thhalv10005518m,Thhalv10023595m,Thhalv10019820m,Thhalv10000941m,Thhalv10000225m,Thhalv10023934m,Thhalv10004304m,Thhalv10023696m,Thhalv10021164m,Thhalv10026308m…
GO:0010363	regulation of plant-type hypersensitive response	83 of 1004 in the list	493 of 13471 in the genome	1.75e-09	Thhalv10004527m,Thhalv10007075m,Thhalv10021132m,Thhalv10011357m,Thhalv10016085m,Thhalv10004581m,Thhalv10022578m,Thhalv10008539m,Thhalv10007072m,Thhalv10025590m,Thhalv10003194m,Thhalv10021046m,Thhalv10009080m,Thhalv10008419m,Thhalv10016444m,Thhalv10025785m,Thhalv10000308m,Thhalv10005860m,Thhalv10011871m,Thhalv10021853m,Thhalv10004962m,Thhalv10017726m,Thhalv10019820m,Thhalv10008406m,Thhalv10007368m…
GO:0016053	organic acid biosynthetic process	161 of 1004 in the list	1253 of 13471 in the genome	1.88e-09	Thhalv10004527m,Thhalv10016575m,Thhalv10009241m,Thhalv10008447m,Thhalv10012414m,Thhalv10007075m,Thhalv10013480m,Thhalv10008978m,Thhalv10011357m,Thhalv10023665m,Thhalv10016085m,Thhalv10011520m,Thhalv10005854m,Thhalv10013083m,Thhalv10022578m,Thhalv10025577m,Thhalv10006291m,Thhalv10016982m,Thhalv10025590m,Thhalv10004638m,Thhalv10022779m,Thhalv10019118m,Thhalv10023348m,Thhalv10007710m,Thhalv10023595m…
GO:0046394	carboxylic acid biosynthetic process	161 of 1004 in the list	1253 of 13471 in the genome	1.88e-09	Thhalv10004527m,Thhalv10016575m,Thhalv10009241m,Thhalv10008447m,Thhalv10012414m,Thhalv10007075m,Thhalv10013480m,Thhalv10008978m,Thhalv10011357m,Thhalv10023665m,Thhalv10016085m,Thhalv10011520m,Thhalv10005854m,Thhalv10013083m,Thhalv10022578m,Thhalv10025577m,Thhalv10006291m,Thhalv10016982m,Thhalv10025590m,Thhalv10004638m,Thhalv10022779m,Thhalv10019118m,Thhalv10023348m,Thhalv10007710m,Thhalv10023595m…
GO:1900376	regulation of secondary metabolite biosynthetic process	45 of 1004 in the list	188 of 13471 in the genome	2.09e-09	Thhalv10016314m,Thhalv10023569m,Thhalv10007075m,Thhalv10016545m,Thhalv10004152m,Thhalv10011357m,Thhalv10006563m,Thhalv10016085m,Thhalv10000962m,Thhalv10023197m,Thhalv10026033m,Thhalv10004211m,Thhalv10007072m,Thhalv10022805m,Thhalv10026213m,Thhalv10007422m,Thhalv10021046m,Thhalv10016060m,Thhalv10005764m,Thhalv10011871m,Thhalv10010514m,Thhalv10021853m,Thhalv10004962m,Thhalv10019820m,Thhalv10008975m…
GO:0009699	phenylpropanoid biosynthetic process	56 of 1004 in the list	271 of 13471 in the genome	2.62e-09	Thhalv10004527m,Thhalv10016314m,Thhalv10023569m,Thhalv10013480m,Thhalv10008857m,Thhalv10008335m,Thhalv10009061m,Thhalv10016545m,Thhalv10011357m,Thhalv10016085m,Thhalv10011520m,Thhalv10007016m,Thhalv10004614m,Thhalv10024130m,Thhalv10022187m,Thhalv10025577m,Thhalv10024309m,Thhalv10007349m,Thhalv10000450m,Thhalv10008111m,Thhalv10007845m,Thhalv10004662m,Thhalv10028009m,Thhalv10007917m,Thhalv10005710m…
GO:0009723	response to ethylene stimulus	76 of 1004 in the list	437 of 13471 in the genome	3.17e-09	Thhalv10009241m,Thhalv10008447m,Thhalv10013480m,Thhalv10002035m,Thhalv10019204m,Thhalv10015021m,Thhalv10012513m,Thhalv10026210m,Thhalv10007705m,Thhalv10025627m,Thhalv10002703m,Thhalv10000932m,Thhalv10022578m,Thhalv10008539m,Thhalv10000962m,Thhalv10008766m,Thhalv10008691m,Thhalv10010309m,Thhalv10022374m,Thhalv10004164m,Thhalv10004638m,Thhalv10026554m,Thhalv10005051m,Thhalv10009080m,Thhalv10008419m…
GO:0001666	response to hypoxia	33 of 1004 in the list	111 of 13471 in the genome	3.76e-09	Thhalv10004527m,Thhalv10011727m,Thhalv10011783m,Thhalv10010870m,Thhalv10017039m,Thhalv10005593m,Thhalv10024297m,Thhalv10004164m,Thhalv10002333m,Thhalv10006146m,Thhalv10011867m,Thhalv10013192m,Thhalv10004505m,Thhalv10012719m,Thhalv10011352m,Thhalv10000717m,Thhalv10021397m,Thhalv10003936m,Thhalv10005182m,Thhalv10028435m,Thhalv10007715m,Thhalv10013359m,Thhalv10005192m,Thhalv10010232m,Thhalv10015184m…
GO:0080135	regulation of cellular response to stress	83 of 1004 in the list	500 of 13471 in the genome	3.81e-09	Thhalv10004527m,Thhalv10007075m,Thhalv10021132m,Thhalv10011357m,Thhalv10016085m,Thhalv10004581m,Thhalv10022578m,Thhalv10008539m,Thhalv10007072m,Thhalv10025590m,Thhalv10003194m,Thhalv10021046m,Thhalv10009080m,Thhalv10008419m,Thhalv10016444m,Thhalv10025785m,Thhalv10000308m,Thhalv10005860m,Thhalv10011871m,Thhalv10021853m,Thhalv10004962m,Thhalv10017726m,Thhalv10019820m,Thhalv10008406m,Thhalv10007368m…
GO:0009620	response to fungus	105 of 1004 in the list	703 of 13471 in the genome	3.99e-09	Thhalv10004527m,Thhalv10009241m,Thhalv10000338m,Thhalv10007075m,Thhalv10013480m,Thhalv10019204m,Thhalv10021132m,Thhalv10011357m,Thhalv10004581m,Thhalv10022578m,Thhalv10008539m,Thhalv10000962m,Thhalv10006291m,Thhalv10005461m,Thhalv10017990m,Thhalv10004116m,Thhalv10003194m,Thhalv10026723m,Thhalv10000876m,Thhalv10009080m,Thhalv10008419m,Thhalv10016444m,Thhalv10008313m,Thhalv10025785m,Thhalv10023595m…
GO:0044700	single organism signaling	227 of 1004 in the list	1982 of 13471 in the genome	4.09e-09	Thhalv10004527m,Thhalv10009241m,Thhalv10004449m,Thhalv10011727m,Thhalv10007075m,Thhalv10006881m,Thhalv10012513m,Thhalv10021132m,Thhalv10025627m,Thhalv10002703m,Thhalv10023306m,Thhalv10022578m,Thhalv10008539m,Thhalv10025577m,Thhalv10008766m,Thhalv10024272m,Thhalv10013021m,Thhalv10006291m,Thhalv10025616m,Thhalv10008636m,Thhalv10013429m,Thhalv10004116m,Thhalv10010309m,Thhalv10004283m,Thhalv10012789m…
GO:0006972	hyperosmotic response	63 of 1004 in the list	330 of 13471 in the genome	4.25e-09	Thhalv10022110m,Thhalv10015050m,Thhalv10002563m,Thhalv10025906m,Thhalv10002035m,Thhalv10009061m,Thhalv10015021m,Thhalv10007705m,Thhalv10014884m,Thhalv10028681m,Thhalv10022578m,Thhalv10008539m,Thhalv10002047m,Thhalv10024309m,Thhalv10004211m,Thhalv10017969m,Thhalv10027971m,Thhalv10008111m,Thhalv10007845m,Thhalv10021426m,Thhalv10014910m,Thhalv10008700m,Thhalv10017394m,Thhalv10021895m,Thhalv10028469m…
GO:0023052	signaling	227 of 1004 in the list	1983 of 13471 in the genome	4.31e-09	Thhalv10004527m,Thhalv10009241m,Thhalv10004449m,Thhalv10011727m,Thhalv10007075m,Thhalv10006881m,Thhalv10012513m,Thhalv10021132m,Thhalv10025627m,Thhalv10002703m,Thhalv10023306m,Thhalv10022578m,Thhalv10008539m,Thhalv10025577m,Thhalv10008766m,Thhalv10024272m,Thhalv10013021m,Thhalv10006291m,Thhalv10025616m,Thhalv10008636m,Thhalv10013429m,Thhalv10004116m,Thhalv10010309m,Thhalv10004283m,Thhalv10012789m…
GO:0009605	response to external stimulus	132 of 1004 in the list	969 of 13471 in the genome	4.7e-09	Thhalv10000338m,Thhalv10012513m,Thhalv10025627m,Thhalv10016085m,Thhalv10004777m,Thhalv10008735m,Thhalv10006291m,Thhalv10025720m,Thhalv10005710m,Thhalv10004656m,Thhalv10004638m,Thhalv10007111m,Thhalv10019118m,Thhalv10026554m,Thhalv10023348m,Thhalv10025699m,Thhalv10007710m,Thhalv10014959m,Thhalv10010531m,Thhalv10015109m,Thhalv10000225m,Thhalv10005566m,Thhalv10013355m,Thhalv10010598m,Thhalv10017975m…
GO:0036293	response to decreased oxygen levels	33 of 1004 in the list	112 of 13471 in the genome	4.95e-09	Thhalv10004527m,Thhalv10011727m,Thhalv10011783m,Thhalv10010870m,Thhalv10017039m,Thhalv10005593m,Thhalv10024297m,Thhalv10004164m,Thhalv10002333m,Thhalv10006146m,Thhalv10011867m,Thhalv10013192m,Thhalv10004505m,Thhalv10012719m,Thhalv10011352m,Thhalv10000717m,Thhalv10021397m,Thhalv10003936m,Thhalv10005182m,Thhalv10028435m,Thhalv10007715m,Thhalv10013359m,Thhalv10005192m,Thhalv10010232m,Thhalv10015184m…
GO:0070482	response to oxygen levels	33 of 1004 in the list	112 of 13471 in the genome	4.95e-09	Thhalv10004527m,Thhalv10011727m,Thhalv10011783m,Thhalv10010870m,Thhalv10017039m,Thhalv10005593m,Thhalv10024297m,Thhalv10004164m,Thhalv10002333m,Thhalv10006146m,Thhalv10011867m,Thhalv10013192m,Thhalv10004505m,Thhalv10012719m,Thhalv10011352m,Thhalv10000717m,Thhalv10021397m,Thhalv10003936m,Thhalv10005182m,Thhalv10028435m,Thhalv10007715m,Thhalv10013359m,Thhalv10005192m,Thhalv10010232m,Thhalv10015184m…
GO:0009963	positive regulation of flavonoid biosynthetic process	39 of 1004 in the list	151 of 13471 in the genome	5.32e-09	Thhalv10016314m,Thhalv10023569m,Thhalv10007075m,Thhalv10016545m,Thhalv10004152m,Thhalv10011357m,Thhalv10006563m,Thhalv10016085m,Thhalv10026033m,Thhalv10023197m,Thhalv10004211m,Thhalv10007072m,Thhalv10026213m,Thhalv10007422m,Thhalv10021046m,Thhalv10016060m,Thhalv10005764m,Thhalv10011871m,Thhalv10010514m,Thhalv10004962m,Thhalv10021853m,Thhalv10019820m,Thhalv10008975m,Thhalv10011497m,Thhalv10007368m…
GO:0043067	regulation of programmed cell death	85 of 1004 in the list	523 of 13471 in the genome	6.58e-09	Thhalv10004527m,Thhalv10007075m,Thhalv10021132m,Thhalv10011357m,Thhalv10016085m,Thhalv10004581m,Thhalv10022578m,Thhalv10008539m,Thhalv10007072m,Thhalv10007917m,Thhalv10025590m,Thhalv10003194m,Thhalv10021046m,Thhalv10009080m,Thhalv10008419m,Thhalv10016444m,Thhalv10025785m,Thhalv10000308m,Thhalv10005860m,Thhalv10011871m,Thhalv10021853m,Thhalv10004962m,Thhalv10017726m,Thhalv10019820m,Thhalv10008406m…
GO:0002376	immune system process	143 of 1004 in the list	1087 of 13471 in the genome	7.46e-09	Thhalv10011450m,Thhalv10004527m,Thhalv10011727m,Thhalv10021132m,Thhalv10008539m,Thhalv10008766m,Thhalv10006291m,Thhalv10013429m,Thhalv10010309m,Thhalv10025590m,Thhalv10004864m,Thhalv10004638m,Thhalv10022779m,Thhalv10023348m,Thhalv10013016m,Thhalv10021666m,Thhalv10007710m,Thhalv10020977m,Thhalv10000308m,Thhalv10021397m,Thhalv10007717m,Thhalv10008406m,Thhalv10010723m,Thhalv10028774m,Thhalv10007380m…
GO:0009408	response to heat	68 of 1004 in the list	376 of 13471 in the genome	7.75e-09	Thhalv10026232m,Thhalv10002698m,Thhalv10024122m,Thhalv10002035m,Thhalv10019204m,Thhalv10028542m,Thhalv10002703m,Thhalv10008539m,Thhalv10022886m,Thhalv10025720m,Thhalv10012289m,Thhalv10019556m,Thhalv10025590m,Thhalv10021496m,Thhalv10002333m,Thhalv10025933m,Thhalv10014831m,Thhalv10015805m,Thhalv10023718m,Thhalv10003430m,Thhalv10025959m,Thhalv10008313m,Thhalv10015109m,Thhalv10008975m,Thhalv10022685m…
GO:0010941	regulation of cell death	86 of 1004 in the list	534 of 13471 in the genome	8.07e-09	Thhalv10004527m,Thhalv10007075m,Thhalv10021132m,Thhalv10011357m,Thhalv10016085m,Thhalv10004581m,Thhalv10022578m,Thhalv10008539m,Thhalv10007072m,Thhalv10007917m,Thhalv10025590m,Thhalv10003194m,Thhalv10021046m,Thhalv10016374m,Thhalv10009080m,Thhalv10008419m,Thhalv10016444m,Thhalv10025785m,Thhalv10000308m,Thhalv10005860m,Thhalv10011871m,Thhalv10021853m,Thhalv10004962m,Thhalv10017726m,Thhalv10019820m…
GO:0009627	systemic acquired resistance	93 of 1004 in the list	600 of 13471 in the genome	9.72e-09	Thhalv10004527m,Thhalv10011727m,Thhalv10021132m,Thhalv10008539m,Thhalv10022187m,Thhalv10006291m,Thhalv10010287m,Thhalv10013429m,Thhalv10000810m,Thhalv10010309m,Thhalv10006161m,Thhalv10025590m,Thhalv10021496m,Thhalv10022779m,Thhalv10013192m,Thhalv10023348m,Thhalv10003194m,Thhalv10021666m,Thhalv10009080m,Thhalv10007710m,Thhalv10020977m,Thhalv10008419m,Thhalv10016444m,Thhalv10025785m,Thhalv10004595m…
GO:1900378	positive regulation of secondary metabolite biosynthetic process	39 of 1004 in the list	154 of 13471 in the genome	1.03e-08	Thhalv10016314m,Thhalv10023569m,Thhalv10007075m,Thhalv10016545m,Thhalv10004152m,Thhalv10011357m,Thhalv10006563m,Thhalv10016085m,Thhalv10026033m,Thhalv10023197m,Thhalv10004211m,Thhalv10007072m,Thhalv10026213m,Thhalv10007422m,Thhalv10021046m,Thhalv10016060m,Thhalv10005764m,Thhalv10011871m,Thhalv10010514m,Thhalv10004962m,Thhalv10021853m,Thhalv10019820m,Thhalv10008975m,Thhalv10011497m,Thhalv10007368m…
GO:0009814	defense response, incompatible interaction	106 of 1004 in the list	724 of 13471 in the genome	1.09e-08	Thhalv10004527m,Thhalv10011727m,Thhalv10021132m,Thhalv10017026m,Thhalv10008539m,Thhalv10022187m,Thhalv10006291m,Thhalv10010287m,Thhalv10013429m,Thhalv10000810m,Thhalv10010309m,Thhalv10006161m,Thhalv10025590m,Thhalv10021496m,Thhalv10022779m,Thhalv10013192m,Thhalv10023348m,Thhalv10003194m,Thhalv10021666m,Thhalv10009080m,Thhalv10007710m,Thhalv10020977m,Thhalv10008419m,Thhalv10016444m,Thhalv10025785m…
GO:0006612	protein targeting to membrane	82 of 1004 in the list	501 of 13471 in the genome	1.11e-08	Thhalv10004527m,Thhalv10007075m,Thhalv10021132m,Thhalv10011357m,Thhalv10016085m,Thhalv10004581m,Thhalv10022578m,Thhalv10008539m,Thhalv10007072m,Thhalv10025590m,Thhalv10003194m,Thhalv10021046m,Thhalv10009080m,Thhalv10008419m,Thhalv10016444m,Thhalv10025785m,Thhalv10000308m,Thhalv10005860m,Thhalv10011871m,Thhalv10021853m,Thhalv10004962m,Thhalv10017726m,Thhalv10019820m,Thhalv10008406m,Thhalv10007368m…
GO:0009310	amine catabolic process	43 of 1004 in the list	183 of 13471 in the genome	1.29e-08	Thhalv10016314m,Thhalv10013480m,Thhalv10002563m,Thhalv10011357m,Thhalv10019114m,Thhalv10011451m,Thhalv10007016m,Thhalv10022187m,Thhalv10000299m,Thhalv10007072m,Thhalv10027971m,Thhalv10007845m,Thhalv10012384m,Thhalv10026067m,Thhalv10007088m,Thhalv10019452m,Thhalv10007422m,Thhalv10019118m,Thhalv10023348m,Thhalv10019120m,Thhalv10004144m,Thhalv10026169m,Thhalv10005518m,Thhalv10015260m,Thhalv10016060m…
GO:0042402	cellular biogenic amine catabolic process	43 of 1004 in the list	183 of 13471 in the genome	1.29e-08	Thhalv10016314m,Thhalv10013480m,Thhalv10002563m,Thhalv10011357m,Thhalv10019114m,Thhalv10011451m,Thhalv10007016m,Thhalv10022187m,Thhalv10000299m,Thhalv10007072m,Thhalv10027971m,Thhalv10007845m,Thhalv10012384m,Thhalv10026067m,Thhalv10007088m,Thhalv10019452m,Thhalv10007422m,Thhalv10019118m,Thhalv10023348m,Thhalv10019120m,Thhalv10004144m,Thhalv10026169m,Thhalv10005518m,Thhalv10015260m,Thhalv10016060m…
GO:0051704	multi-organism process	239 of 1004 in the list	2143 of 13471 in the genome	1.48e-08	Thhalv10011450m,Thhalv10017379m,Thhalv10004527m,Thhalv10009241m,Thhalv10008447m,Thhalv10000338m,Thhalv10011727m,Thhalv10007075m,Thhalv10013480m,Thhalv10013388m,Thhalv10021132m,Thhalv10025627m,Thhalv10011357m,Thhalv10022578m,Thhalv10008539m,Thhalv10024272m,Thhalv10006291m,Thhalv10013429m,Thhalv10016982m,Thhalv10004116m,Thhalv10010309m,Thhalv10025590m,Thhalv10019652m,Thhalv10005710m,Thhalv10001016m…
GO:0000302	response to reactive oxygen species	73 of 1004 in the list	425 of 13471 in the genome	1.63e-08	Thhalv10026232m,Thhalv10002698m,Thhalv10024122m,Thhalv10013480m,Thhalv10019151m,Thhalv10019204m,Thhalv10028542m,Thhalv10025627m,Thhalv10002703m,Thhalv10023665m,Thhalv10002047m,Thhalv10000962m,Thhalv10022886m,Thhalv10012289m,Thhalv10010309m,Thhalv10019556m,Thhalv10007917m,Thhalv10021496m,Thhalv10002333m,Thhalv10019078m,Thhalv10023348m,Thhalv10014831m,Thhalv10015805m,Thhalv10023718m,Thhalv10003430m…
GO:0009746	response to hexose stimulus	49 of 1004 in the list	231 of 13471 in the genome	2.47e-08	Thhalv10016928m,Thhalv10026489m,Thhalv10017379m,Thhalv10005532m,Thhalv10007903m,Thhalv10022892m,Thhalv10009061m,Thhalv10004152m,Thhalv10017026m,Thhalv10006563m,Thhalv10004611m,Thhalv10021447m,Thhalv10006773m,Thhalv10007897m,Thhalv10022862m,Thhalv10017461m,Thhalv10024287m,Thhalv10004701m,Thhalv10026033m,Thhalv10026213m,Thhalv10000336m,Thhalv10006134m,Thhalv10021555m,Thhalv10017041m,Thhalv10012719m…
GO:0009738	abscisic acid mediated signaling pathway	52 of 1004 in the list	255 of 13471 in the genome	2.82e-08	Thhalv10022110m,Thhalv10004449m,Thhalv10007075m,Thhalv10002563m,Thhalv10002035m,Thhalv10019204m,Thhalv10015021m,Thhalv10021132m,Thhalv10016668m,Thhalv10023306m,Thhalv10010623m,Thhalv10022578m,Thhalv10008539m,Thhalv10012271m,Thhalv10013021m,Thhalv10004211m,Thhalv10025616m,Thhalv10017727m,Thhalv10017990m,Thhalv10011867m,Thhalv10005286m,Thhalv10004505m,Thhalv10025818m,Thhalv10026554m,Thhalv10011352m…
GO:0042430	indole-containing compound metabolic process	45 of 1004 in the list	203 of 13471 in the genome	3.53e-08	Thhalv10008447m,Thhalv10002563m,Thhalv10028769m,Thhalv10006563m,Thhalv10019114m,Thhalv10003258m,Thhalv10000299m,Thhalv10007072m,Thhalv10027971m,Thhalv10012384m,Thhalv10026067m,Thhalv10019452m,Thhalv10004638m,Thhalv10007422m,Thhalv10019118m,Thhalv10002019m,Thhalv10023348m,Thhalv10019120m,Thhalv10003194m,Thhalv10004144m,Thhalv10023459m,Thhalv10005518m,Thhalv10007957m,Thhalv10016060m,Thhalv10010499m…
GO:0033554	cellular response to stress	176 of 1004 in the list	1461 of 13471 in the genome	3.88e-08	Thhalv10004527m,Thhalv10000338m,Thhalv10004449m,Thhalv10002698m,Thhalv10007075m,Thhalv10013480m,Thhalv10023585m,Thhalv10021132m,Thhalv10025627m,Thhalv10002703m,Thhalv10023665m,Thhalv10004777m,Thhalv10008539m,Thhalv10008735m,Thhalv10006291m,Thhalv10013429m,Thhalv10010309m,Thhalv10007917m,Thhalv10004164m,Thhalv10005710m,Thhalv10004656m,Thhalv10004638m,Thhalv10022779m,Thhalv10019118m,Thhalv10023348m…
GO:0006811	ion transport	159 of 1004 in the list	1282 of 13471 in the genome	4.68e-08	Thhalv10016928m,Thhalv10011727m,Thhalv10021548m,Thhalv10016301m,Thhalv10021132m,Thhalv10025627m,Thhalv10013083m,Thhalv10000848m,Thhalv10025915m,Thhalv10008766m,Thhalv10017039m,Thhalv10012850m,Thhalv10026195m,Thhalv10000240m,Thhalv10013163m,Thhalv10007917m,Thhalv10000843m,Thhalv10005710m,Thhalv10021402m,Thhalv10023348m,Thhalv10014831m,Thhalv10025699m,Thhalv10020969m,Thhalv10013125m,Thhalv10023595m…
GO:0050832	defense response to fungus	82 of 1004 in the list	515 of 13471 in the genome	4.73e-08	Thhalv10004527m,Thhalv10021132m,Thhalv10004581m,Thhalv10008539m,Thhalv10000962m,Thhalv10006291m,Thhalv10005461m,Thhalv10017990m,Thhalv10004116m,Thhalv10003194m,Thhalv10026723m,Thhalv10000876m,Thhalv10009080m,Thhalv10008419m,Thhalv10016444m,Thhalv10008313m,Thhalv10025785m,Thhalv10005860m,Thhalv10011871m,Thhalv10017726m,Thhalv10005566m,Thhalv10008207m,Thhalv10010232m,Thhalv10014994m,Thhalv10025628m…
GO:0045087	innate immune response	123 of 1004 in the list	910 of 13471 in the genome	4.89e-08	Thhalv10011450m,Thhalv10004527m,Thhalv10011727m,Thhalv10021132m,Thhalv10017026m,Thhalv10008539m,Thhalv10022187m,Thhalv10006291m,Thhalv10010287m,Thhalv10013429m,Thhalv10000810m,Thhalv10010309m,Thhalv10006161m,Thhalv10019556m,Thhalv10025590m,Thhalv10021496m,Thhalv10004864m,Thhalv10004638m,Thhalv10022779m,Thhalv10013192m,Thhalv10023348m,Thhalv10003194m,Thhalv10021666m,Thhalv10009080m,Thhalv10007710m…
GO:0034284	response to monosaccharide stimulus	49 of 1004 in the list	236 of 13471 in the genome	5.56e-08	Thhalv10016928m,Thhalv10026489m,Thhalv10017379m,Thhalv10005532m,Thhalv10007903m,Thhalv10022892m,Thhalv10009061m,Thhalv10004152m,Thhalv10017026m,Thhalv10006563m,Thhalv10004611m,Thhalv10021447m,Thhalv10006773m,Thhalv10007897m,Thhalv10022862m,Thhalv10017461m,Thhalv10024287m,Thhalv10004701m,Thhalv10026033m,Thhalv10026213m,Thhalv10000336m,Thhalv10006134m,Thhalv10021555m,Thhalv10017041m,Thhalv10012719m…
GO:0006576	cellular biogenic amine metabolic process	47 of 1004 in the list	221 of 13471 in the genome	5.88e-08	Thhalv10008447m,Thhalv10016314m,Thhalv10013480m,Thhalv10002563m,Thhalv10011357m,Thhalv10019114m,Thhalv10011451m,Thhalv10007016m,Thhalv10022578m,Thhalv10022187m,Thhalv10000299m,Thhalv10007072m,Thhalv10027971m,Thhalv10007845m,Thhalv10012384m,Thhalv10026067m,Thhalv10007088m,Thhalv10019452m,Thhalv10004638m,Thhalv10007422m,Thhalv10019118m,Thhalv10023348m,Thhalv10019120m,Thhalv10004144m,Thhalv10026169m…
GO:0044106	cellular amine metabolic process	47 of 1004 in the list	221 of 13471 in the genome	5.88e-08	Thhalv10008447m,Thhalv10016314m,Thhalv10013480m,Thhalv10002563m,Thhalv10011357m,Thhalv10019114m,Thhalv10011451m,Thhalv10007016m,Thhalv10022578m,Thhalv10022187m,Thhalv10000299m,Thhalv10007072m,Thhalv10027971m,Thhalv10007845m,Thhalv10012384m,Thhalv10026067m,Thhalv10007088m,Thhalv10019452m,Thhalv10004638m,Thhalv10007422m,Thhalv10019118m,Thhalv10023348m,Thhalv10019120m,Thhalv10004144m,Thhalv10026169m…
GO:0009962	regulation of flavonoid biosynthetic process	41 of 1004 in the list	177 of 13471 in the genome	6.42e-08	Thhalv10016314m,Thhalv10023569m,Thhalv10007075m,Thhalv10016545m,Thhalv10004152m,Thhalv10011357m,Thhalv10006563m,Thhalv10016085m,Thhalv10000962m,Thhalv10023197m,Thhalv10026033m,Thhalv10004211m,Thhalv10007072m,Thhalv10026213m,Thhalv10007422m,Thhalv10021046m,Thhalv10016060m,Thhalv10005764m,Thhalv10011871m,Thhalv10010514m,Thhalv10004962m,Thhalv10021853m,Thhalv10019820m,Thhalv10008975m,Thhalv10011497m…
GO:0010566	regulation of ketone biosynthetic process	41 of 1004 in the list	177 of 13471 in the genome	6.42e-08	Thhalv10016314m,Thhalv10023569m,Thhalv10007075m,Thhalv10016545m,Thhalv10004152m,Thhalv10011357m,Thhalv10006563m,Thhalv10016085m,Thhalv10000962m,Thhalv10023197m,Thhalv10026033m,Thhalv10004211m,Thhalv10007072m,Thhalv10026213m,Thhalv10007422m,Thhalv10021046m,Thhalv10016060m,Thhalv10005764m,Thhalv10011871m,Thhalv10010514m,Thhalv10004962m,Thhalv10021853m,Thhalv10019820m,Thhalv10008975m,Thhalv10011497m…
GO:0006955	immune response	123 of 1004 in the list	914 of 13471 in the genome	6.55e-08	Thhalv10011450m,Thhalv10004527m,Thhalv10011727m,Thhalv10021132m,Thhalv10017026m,Thhalv10008539m,Thhalv10022187m,Thhalv10006291m,Thhalv10010287m,Thhalv10013429m,Thhalv10000810m,Thhalv10010309m,Thhalv10006161m,Thhalv10019556m,Thhalv10025590m,Thhalv10021496m,Thhalv10004864m,Thhalv10004638m,Thhalv10022779m,Thhalv10013192m,Thhalv10023348m,Thhalv10003194m,Thhalv10021666m,Thhalv10009080m,Thhalv10007710m…
GO:0006520	cellular amino acid metabolic process	117 of 1004 in the list	856 of 13471 in the genome	7.73e-08	Thhalv10008447m,Thhalv10012414m,Thhalv10007903m,Thhalv10013480m,Thhalv10008978m,Thhalv10023729m,Thhalv10011357m,Thhalv10019114m,Thhalv10023665m,Thhalv10016085m,Thhalv10019263m,Thhalv10011520m,Thhalv10005854m,Thhalv10013083m,Thhalv10007016m,Thhalv10004614m,Thhalv10007897m,Thhalv10003258m,Thhalv10022578m,Thhalv10022187m,Thhalv10024287m,Thhalv10008691m,Thhalv10007072m,Thhalv10008385m,Thhalv10011377m…
GO:0043455	regulation of secondary metabolic process	47 of 1004 in the list	223 of 13471 in the genome	8.17e-08	Thhalv10008148m,Thhalv10016314m,Thhalv10023569m,Thhalv10007075m,Thhalv10016545m,Thhalv10004152m,Thhalv10011357m,Thhalv10006563m,Thhalv10016085m,Thhalv10000962m,Thhalv10023197m,Thhalv10026033m,Thhalv10004211m,Thhalv10007072m,Thhalv10022805m,Thhalv10026213m,Thhalv10007422m,Thhalv10021046m,Thhalv10016060m,Thhalv10005764m,Thhalv10011871m,Thhalv10010514m,Thhalv10021853m,Thhalv10004962m,Thhalv10019820m…
GO:0048583	regulation of response to stimulus	129 of 1004 in the list	984 of 13471 in the genome	1.24e-07	Thhalv10004527m,Thhalv10007075m,Thhalv10021132m,Thhalv10007705m,Thhalv10011357m,Thhalv10016085m,Thhalv10022578m,Thhalv10008539m,Thhalv10004423m,Thhalv10017039m,Thhalv10006291m,Thhalv10016982m,Thhalv10010309m,Thhalv10025590m,Thhalv10004638m,Thhalv10019118m,Thhalv10023348m,Thhalv10007710m,Thhalv10020977m,Thhalv10000308m,Thhalv10011871m,Thhalv10004962m,Thhalv10008406m,Thhalv10007368m,Thhalv10000114m…
GO:0006833	water transport	46 of 1004 in the list	219 of 13471 in the genome	1.48e-07	Thhalv10026489m,Thhalv10011730m,Thhalv10009061m,Thhalv10004152m,Thhalv10025627m,Thhalv10017026m,Thhalv10021447m,Thhalv10028681m,Thhalv10026069m,Thhalv10002047m,Thhalv10026033m,Thhalv10024309m,Thhalv10017039m,Thhalv10027971m,Thhalv10008111m,Thhalv10007845m,Thhalv10021426m,Thhalv10026213m,Thhalv10021895m,Thhalv10021555m,Thhalv10028469m,Thhalv10010734m,Thhalv10017041m,Thhalv10016444m,Thhalv10008313m…
GO:0042044	fluid transport	46 of 1004 in the list	219 of 13471 in the genome	1.48e-07	Thhalv10026489m,Thhalv10011730m,Thhalv10009061m,Thhalv10004152m,Thhalv10025627m,Thhalv10017026m,Thhalv10021447m,Thhalv10028681m,Thhalv10026069m,Thhalv10002047m,Thhalv10026033m,Thhalv10024309m,Thhalv10017039m,Thhalv10027971m,Thhalv10008111m,Thhalv10007845m,Thhalv10021426m,Thhalv10026213m,Thhalv10021895m,Thhalv10021555m,Thhalv10028469m,Thhalv10010734m,Thhalv10017041m,Thhalv10016444m,Thhalv10008313m…
GO:0009612	response to mechanical stimulus	30 of 1004 in the list	107 of 13471 in the genome	1.9e-07	Thhalv10005860m,Thhalv10015021m,Thhalv10015835m,Thhalv10005566m,Thhalv10002626m,Thhalv10010623m,Thhalv10028605m,Thhalv10015233m,Thhalv10005949m,Thhalv10008221m,Thhalv10012271m,Thhalv10028641m,Thhalv10008273m,Thhalv10010287m,Thhalv10026060m,Thhalv10010796m,Thhalv10002566m,Thhalv10025720m,Thhalv10006244m,Thhalv10017975m,Thhalv10009097m,Thhalv10019556m,Thhalv10025803m,Thhalv10025933m,Thhalv10017373m…
GO:0071215	cellular response to abscisic acid stimulus	53 of 1004 in the list	278 of 13471 in the genome	2.54e-07	Thhalv10022110m,Thhalv10004449m,Thhalv10007075m,Thhalv10002563m,Thhalv10002035m,Thhalv10019204m,Thhalv10015021m,Thhalv10021132m,Thhalv10016668m,Thhalv10004611m,Thhalv10023306m,Thhalv10010623m,Thhalv10022578m,Thhalv10008539m,Thhalv10012271m,Thhalv10013021m,Thhalv10004211m,Thhalv10025616m,Thhalv10017727m,Thhalv10017990m,Thhalv10011867m,Thhalv10005286m,Thhalv10004505m,Thhalv10025818m,Thhalv10026554m…
GO:0048878	chemical homeostasis	58 of 1004 in the list	321 of 13471 in the genome	3.13e-07	Thhalv10022195m,Thhalv10010152m,Thhalv10005532m,Thhalv10011730m,Thhalv10013388m,Thhalv10016301m,Thhalv10004152m,Thhalv10025627m,Thhalv10017026m,Thhalv10006563m,Thhalv10004611m,Thhalv10006664m,Thhalv10000848m,Thhalv10003258m,Thhalv10025915m,Thhalv10002047m,Thhalv10004701m,Thhalv10024309m,Thhalv10007112m,Thhalv10008700m,Thhalv10026195m,Thhalv10021555m,Thhalv10028469m,Thhalv10028574m,Thhalv10007422m…
GO:0009751	response to salicylic acid stimulus	88 of 1004 in the list	596 of 13471 in the genome	5e-07	Thhalv10004527m,Thhalv10011727m,Thhalv10007075m,Thhalv10019151m,Thhalv10021132m,Thhalv10000932m,Thhalv10004581m,Thhalv10022578m,Thhalv10008539m,Thhalv10006291m,Thhalv10006161m,Thhalv10025590m,Thhalv10004638m,Thhalv10013192m,Thhalv10003194m,Thhalv10021666m,Thhalv10009080m,Thhalv10008419m,Thhalv10016444m,Thhalv10025785m,Thhalv10000308m,Thhalv10005860m,Thhalv10017726m,Thhalv10021397m,Thhalv10008406m…
GO:0009750	response to fructose stimulus	43 of 1004 in the list	205 of 13471 in the genome	6.4e-07	Thhalv10016928m,Thhalv10026489m,Thhalv10007903m,Thhalv10022892m,Thhalv10009061m,Thhalv10004152m,Thhalv10017026m,Thhalv10006563m,Thhalv10021447m,Thhalv10006773m,Thhalv10007897m,Thhalv10022862m,Thhalv10017461m,Thhalv10024287m,Thhalv10026033m,Thhalv10026213m,Thhalv10000336m,Thhalv10006134m,Thhalv10021555m,Thhalv10017041m,Thhalv10006937m,Thhalv10007712m,Thhalv10010473m,Thhalv10009086m,Thhalv10021853m…
GO:0071396	cellular response to lipid	69 of 1004 in the list	426 of 13471 in the genome	8.88e-07	Thhalv10004449m,Thhalv10007075m,Thhalv10002035m,Thhalv10019204m,Thhalv10015021m,Thhalv10021132m,Thhalv10016668m,Thhalv10023306m,Thhalv10007016m,Thhalv10022578m,Thhalv10008539m,Thhalv10002047m,Thhalv10025577m,Thhalv10013021m,Thhalv10025616m,Thhalv10017727m,Thhalv10017990m,Thhalv10026554m,Thhalv10015427m,Thhalv10020990m,Thhalv10005051m,Thhalv10009080m,Thhalv10020977m,Thhalv10008419m,Thhalv10016444m…
GO:0009862	systemic acquired resistance, salicylic acid mediated signaling pathway	62 of 1004 in the list	364 of 13471 in the genome	8.9e-07	Thhalv10004527m,Thhalv10011727m,Thhalv10011783m,Thhalv10021132m,Thhalv10016730m,Thhalv10006563m,Thhalv10008539m,Thhalv10004796m,Thhalv10023197m,Thhalv10004211m,Thhalv10006291m,Thhalv10005593m,Thhalv10027971m,Thhalv10017394m,Thhalv10000336m,Thhalv10025590m,Thhalv10019452m,Thhalv10006146m,Thhalv10010734m,Thhalv10011867m,Thhalv10004505m,Thhalv10021820m,Thhalv10013192m,Thhalv10012719m,Thhalv10011352m…
GO:0042435	indole-containing compound biosynthetic process	40 of 1004 in the list	185 of 13471 in the genome	1.01e-06	Thhalv10008447m,Thhalv10002563m,Thhalv10028769m,Thhalv10019114m,Thhalv10003258m,Thhalv10000299m,Thhalv10007072m,Thhalv10027971m,Thhalv10012384m,Thhalv10026067m,Thhalv10019452m,Thhalv10004638m,Thhalv10007422m,Thhalv10019118m,Thhalv10023348m,Thhalv10019120m,Thhalv10004144m,Thhalv10023459m,Thhalv10005518m,Thhalv10016060m,Thhalv10010499m,Thhalv10011839m,Thhalv10001020m,Thhalv10025861m,Thhalv10010558m…
GO:2000762	regulation of phenylpropanoid metabolic process	43 of 1004 in the list	208 of 13471 in the genome	1.03e-06	Thhalv10008148m,Thhalv10016314m,Thhalv10023569m,Thhalv10007075m,Thhalv10016545m,Thhalv10004152m,Thhalv10011357m,Thhalv10006563m,Thhalv10016085m,Thhalv10000962m,Thhalv10023197m,Thhalv10026033m,Thhalv10004211m,Thhalv10007072m,Thhalv10026213m,Thhalv10007422m,Thhalv10021046m,Thhalv10016060m,Thhalv10005764m,Thhalv10011871m,Thhalv10010514m,Thhalv10021853m,Thhalv10004962m,Thhalv10019820m,Thhalv10008975m…
GO:0014070	response to organic cyclic compound	132 of 1004 in the list	1059 of 13471 in the genome	2.16e-06	Thhalv10004527m,Thhalv10011727m,Thhalv10007075m,Thhalv10021548m,Thhalv10012513m,Thhalv10021132m,Thhalv10022578m,Thhalv10008539m,Thhalv10008735m,Thhalv10006291m,Thhalv10008636m,Thhalv10025720m,Thhalv10011714m,Thhalv10025590m,Thhalv10004638m,Thhalv10019118m,Thhalv10026554m,Thhalv10021666m,Thhalv10000308m,Thhalv10021397m,Thhalv10008406m,Thhalv10015184m,Thhalv10010232m,Thhalv10026576m,Thhalv10007177m…
GO:0050801	ion homeostasis	50 of 1004 in the list	270 of 13471 in the genome	2.4e-06	Thhalv10022195m,Thhalv10010152m,Thhalv10011730m,Thhalv10013388m,Thhalv10016301m,Thhalv10004152m,Thhalv10025627m,Thhalv10017026m,Thhalv10006563m,Thhalv10006664m,Thhalv10000848m,Thhalv10003258m,Thhalv10025915m,Thhalv10002047m,Thhalv10024309m,Thhalv10008700m,Thhalv10026195m,Thhalv10021555m,Thhalv10028469m,Thhalv10007422m,Thhalv10028745m,Thhalv10023348m,Thhalv10005762m,Thhalv10012523m,Thhalv10021046m…
GO:0010286	heat acclimation	33 of 1004 in the list	139 of 13471 in the genome	2.65e-06	Thhalv10003430m,Thhalv10002698m,Thhalv10009011m,Thhalv10025959m,Thhalv10008313m,Thhalv10002035m,Thhalv10019204m,Thhalv10028542m,Thhalv10008706m,Thhalv10026184m,Thhalv10014884m,Thhalv10022685m,Thhalv10007821m,Thhalv10016542m,Thhalv10019067m,Thhalv10008539m,Thhalv10011162m,Thhalv10026428m,Thhalv10008273m,Thhalv10017798m,Thhalv10014910m,Thhalv10006244m,Thhalv10012289m,Thhalv10019152m,Thhalv10026387m…
GO:0006820	anion transport	97 of 1004 in the list	705 of 13471 in the genome	2.88e-06	Thhalv10011727m,Thhalv10021548m,Thhalv10019151m,Thhalv10021132m,Thhalv10025627m,Thhalv10013083m,Thhalv10007016m,Thhalv10000848m,Thhalv10004581m,Thhalv10008766m,Thhalv10017039m,Thhalv10012850m,Thhalv10000240m,Thhalv10007917m,Thhalv10000843m,Thhalv10005710m,Thhalv10021402m,Thhalv10023348m,Thhalv10003194m,Thhalv10000303m,Thhalv10025699m,Thhalv10005518m,Thhalv10013125m,Thhalv10023595m,Thhalv10019820m…
GO:0006082	organic acid metabolic process	213 of 1004 in the list	1960 of 13471 in the genome	3.13e-06	Thhalv10011450m,Thhalv10004527m,Thhalv10016575m,Thhalv10009241m,Thhalv10008447m,Thhalv10012414m,Thhalv10007075m,Thhalv10013480m,Thhalv10008978m,Thhalv10011357m,Thhalv10023665m,Thhalv10016085m,Thhalv10011520m,Thhalv10005854m,Thhalv10013083m,Thhalv10000848m,Thhalv10011701m,Thhalv10007897m,Thhalv10022578m,Thhalv10015145m,Thhalv10008735m,Thhalv10024287m,Thhalv10025577m,Thhalv10006291m,Thhalv10008385m…
GO:0009269	response to desiccation	20 of 1004 in the list	57 of 13471 in the genome	3.21e-06	Thhalv10015050m,Thhalv10000338m,Thhalv10009011m,Thhalv10007075m,Thhalv10008313m,Thhalv10009061m,Thhalv10008706m,Thhalv10022862m,Thhalv10010598m,Thhalv10008700m,Thhalv10011405m,Thhalv10010796m,Thhalv10017874m,Thhalv10010150m,Thhalv10004810m,Thhalv10026521m,Thhalv10019152m,Thhalv10017041m,Thhalv10008630m,Thhalv10026031m
GO:0055080	cation homeostasis	47 of 1004 in the list	250 of 13471 in the genome	4.51e-06	Thhalv10022195m,Thhalv10010152m,Thhalv10011730m,Thhalv10013388m,Thhalv10016301m,Thhalv10004152m,Thhalv10025627m,Thhalv10017026m,Thhalv10006563m,Thhalv10006664m,Thhalv10000848m,Thhalv10003258m,Thhalv10025915m,Thhalv10002047m,Thhalv10024309m,Thhalv10008700m,Thhalv10026195m,Thhalv10021555m,Thhalv10028469m,Thhalv10007422m,Thhalv10023348m,Thhalv10005762m,Thhalv10012523m,Thhalv10021046m,Thhalv10020969m…
GO:0043436	oxoacid metabolic process	212 of 1004 in the list	1959 of 13471 in the genome	4.98e-06	Thhalv10011450m,Thhalv10004527m,Thhalv10016575m,Thhalv10009241m,Thhalv10008447m,Thhalv10012414m,Thhalv10007075m,Thhalv10013480m,Thhalv10008978m,Thhalv10011357m,Thhalv10023665m,Thhalv10016085m,Thhalv10011520m,Thhalv10005854m,Thhalv10013083m,Thhalv10000848m,Thhalv10011701m,Thhalv10007897m,Thhalv10022578m,Thhalv10015145m,Thhalv10008735m,Thhalv10024287m,Thhalv10025577m,Thhalv10006291m,Thhalv10008385m…
GO:0031668	cellular response to extracellular stimulus	73 of 1004 in the list	481 of 13471 in the genome	5.32e-06	Thhalv10000338m,Thhalv10025627m,Thhalv10019114m,Thhalv10004777m,Thhalv10007016m,Thhalv10008735m,Thhalv10002047m,Thhalv10000962m,Thhalv10008691m,Thhalv10006291m,Thhalv10008700m,Thhalv10005710m,Thhalv10017041m,Thhalv10004656m,Thhalv10004638m,Thhalv10019118m,Thhalv10023348m,Thhalv10019120m,Thhalv10025699m,Thhalv10005518m,Thhalv10026723m,Thhalv10007710m,Thhalv10014959m,Thhalv10010531m,Thhalv10015109m…
GO:0055082	cellular chemical homeostasis	44 of 1004 in the list	228 of 13471 in the genome	6.3e-06	Thhalv10022195m,Thhalv10010152m,Thhalv10005532m,Thhalv10011730m,Thhalv10016301m,Thhalv10004152m,Thhalv10025627m,Thhalv10017026m,Thhalv10006563m,Thhalv10004611m,Thhalv10006664m,Thhalv10000848m,Thhalv10003258m,Thhalv10025915m,Thhalv10004701m,Thhalv10008700m,Thhalv10026195m,Thhalv10021555m,Thhalv10007422m,Thhalv10023348m,Thhalv10005762m,Thhalv10012523m,Thhalv10021046m,Thhalv10020969m,Thhalv10005764m…
GO:0071496	cellular response to external stimulus	73 of 1004 in the list	483 of 13471 in the genome	6.39e-06	Thhalv10000338m,Thhalv10025627m,Thhalv10019114m,Thhalv10004777m,Thhalv10007016m,Thhalv10008735m,Thhalv10002047m,Thhalv10000962m,Thhalv10008691m,Thhalv10006291m,Thhalv10008700m,Thhalv10005710m,Thhalv10017041m,Thhalv10004656m,Thhalv10004638m,Thhalv10019118m,Thhalv10023348m,Thhalv10019120m,Thhalv10025699m,Thhalv10005518m,Thhalv10026723m,Thhalv10007710m,Thhalv10014959m,Thhalv10010531m,Thhalv10015109m…
GO:0010565	regulation of cellular ketone metabolic process	48 of 1004 in the list	261 of 13471 in the genome	6.49e-06	Thhalv10005532m,Thhalv10008148m,Thhalv10016314m,Thhalv10023569m,Thhalv10007075m,Thhalv10009061m,Thhalv10016545m,Thhalv10004152m,Thhalv10011357m,Thhalv10006563m,Thhalv10016085m,Thhalv10000962m,Thhalv10023197m,Thhalv10026033m,Thhalv10004211m,Thhalv10007072m,Thhalv10005593m,Thhalv10026213m,Thhalv10004505m,Thhalv10007422m,Thhalv10003194m,Thhalv10021046m,Thhalv10016060m,Thhalv10005764m,Thhalv10011871m…
GO:0006812	cation transport	118 of 1004 in the list	931 of 13471 in the genome	6.86e-06	Thhalv10016928m,Thhalv10011730m,Thhalv10016301m,Thhalv10025627m,Thhalv10017026m,Thhalv10007016m,Thhalv10000848m,Thhalv10003258m,Thhalv10025915m,Thhalv10008766m,Thhalv10023732m,Thhalv10008700m,Thhalv10026195m,Thhalv10000240m,Thhalv10013163m,Thhalv10007917m,Thhalv10015587m,Thhalv10005710m,Thhalv10017041m,Thhalv10023348m,Thhalv10014831m,Thhalv10025699m,Thhalv10021046m,Thhalv10020969m,Thhalv10016734m…
GO:0009863	salicylic acid mediated signaling pathway	70 of 1004 in the list	456 of 13471 in the genome	6.98e-06	Thhalv10004527m,Thhalv10011727m,Thhalv10007075m,Thhalv10021132m,Thhalv10004581m,Thhalv10022578m,Thhalv10008539m,Thhalv10006291m,Thhalv10006161m,Thhalv10025590m,Thhalv10013192m,Thhalv10003194m,Thhalv10021666m,Thhalv10009080m,Thhalv10008419m,Thhalv10016444m,Thhalv10025785m,Thhalv10000308m,Thhalv10005860m,Thhalv10017726m,Thhalv10021397m,Thhalv10008406m,Thhalv10003936m,Thhalv10008207m,Thhalv10015184m…
GO:0009804	coumarin metabolic process	22 of 1004 in the list	71 of 13471 in the genome	7.36e-06	Thhalv10015260m,Thhalv10016314m,Thhalv10023569m,Thhalv10013480m,Thhalv10021292m,Thhalv10023595m,Thhalv10009061m,Thhalv10016545m,Thhalv10011357m,Thhalv10016085m,Thhalv10008975m,Thhalv10011497m,Thhalv10007016m,Thhalv10015160m,Thhalv10007380m,Thhalv10007351m,Thhalv10024309m,Thhalv10007845m,Thhalv10028623m,Thhalv10025563m,Thhalv10007917m,Thhalv10021003m
GO:0009805	coumarin biosynthetic process	22 of 1004 in the list	71 of 13471 in the genome	7.36e-06	Thhalv10015260m,Thhalv10016314m,Thhalv10023569m,Thhalv10013480m,Thhalv10021292m,Thhalv10023595m,Thhalv10009061m,Thhalv10016545m,Thhalv10011357m,Thhalv10016085m,Thhalv10008975m,Thhalv10011497m,Thhalv10007016m,Thhalv10015160m,Thhalv10007380m,Thhalv10007351m,Thhalv10024309m,Thhalv10007845m,Thhalv10028623m,Thhalv10025563m,Thhalv10007917m,Thhalv10021003m
GO:0065007	biological regulation	508 of 1004 in the list	5643 of 13471 in the genome	7.52e-06	Thhalv10026355m,Thhalv10004527m,Thhalv10015050m,Thhalv10008447m,Thhalv10004449m,Thhalv10011727m,Thhalv10007075m,Thhalv10013480m,Thhalv10016301m,Thhalv10012513m,Thhalv10021132m,Thhalv10007705m,Thhalv10002634m,Thhalv10011357m,Thhalv10006901m,Thhalv10019043m,Thhalv10011520m,Thhalv10005496m,Thhalv10004423m,Thhalv10028449m,Thhalv10025577m,Thhalv10008766m,Thhalv10017039m,Thhalv10006291m,Thhalv10025616m…
GO:0071446	cellular response to salicylic acid stimulus	70 of 1004 in the list	457 of 13471 in the genome	7.66e-06	Thhalv10004527m,Thhalv10011727m,Thhalv10007075m,Thhalv10021132m,Thhalv10004581m,Thhalv10022578m,Thhalv10008539m,Thhalv10006291m,Thhalv10006161m,Thhalv10025590m,Thhalv10013192m,Thhalv10003194m,Thhalv10021666m,Thhalv10009080m,Thhalv10008419m,Thhalv10016444m,Thhalv10025785m,Thhalv10000308m,Thhalv10005860m,Thhalv10017726m,Thhalv10021397m,Thhalv10008406m,Thhalv10003936m,Thhalv10008207m,Thhalv10015184m…
GO:0031669	cellular response to nutrient levels	66 of 1004 in the list	424 of 13471 in the genome	1.11e-05	Thhalv10000338m,Thhalv10025627m,Thhalv10019114m,Thhalv10007016m,Thhalv10008735m,Thhalv10002047m,Thhalv10000962m,Thhalv10008691m,Thhalv10006291m,Thhalv10005710m,Thhalv10017041m,Thhalv10004656m,Thhalv10004638m,Thhalv10019118m,Thhalv10023348m,Thhalv10019120m,Thhalv10025699m,Thhalv10005518m,Thhalv10007710m,Thhalv10014959m,Thhalv10010531m,Thhalv10000941m,Thhalv10000225m,Thhalv10010598m,Thhalv10004304m…
GO:0009991	response to extracellular stimulus	74 of 1004 in the list	499 of 13471 in the genome	1.15e-05	Thhalv10000338m,Thhalv10025627m,Thhalv10019114m,Thhalv10004777m,Thhalv10007016m,Thhalv10008735m,Thhalv10002047m,Thhalv10000962m,Thhalv10008691m,Thhalv10006291m,Thhalv10022995m,Thhalv10008700m,Thhalv10005710m,Thhalv10017041m,Thhalv10004656m,Thhalv10004638m,Thhalv10019118m,Thhalv10023348m,Thhalv10019120m,Thhalv10025699m,Thhalv10005518m,Thhalv10026723m,Thhalv10007710m,Thhalv10014959m,Thhalv10010531m…
GO:0030001	metal ion transport	98 of 1004 in the list	734 of 13471 in the genome	1.16e-05	Thhalv10016928m,Thhalv10011730m,Thhalv10016301m,Thhalv10025627m,Thhalv10017026m,Thhalv10007016m,Thhalv10000848m,Thhalv10003258m,Thhalv10025915m,Thhalv10023732m,Thhalv10008700m,Thhalv10026195m,Thhalv10013163m,Thhalv10007917m,Thhalv10015587m,Thhalv10005710m,Thhalv10017041m,Thhalv10023348m,Thhalv10014831m,Thhalv10025699m,Thhalv10021046m,Thhalv10020969m,Thhalv10016734m,Thhalv10005518m,Thhalv10000155m…
GO:0009851	auxin biosynthetic process	38 of 1004 in the list	185 of 13471 in the genome	1.23e-05	Thhalv10008447m,Thhalv10002563m,Thhalv10028769m,Thhalv10019114m,Thhalv10003258m,Thhalv10000299m,Thhalv10007072m,Thhalv10027971m,Thhalv10012384m,Thhalv10026067m,Thhalv10019452m,Thhalv10007422m,Thhalv10019118m,Thhalv10023348m,Thhalv10019120m,Thhalv10004144m,Thhalv10023459m,Thhalv10005518m,Thhalv10016060m,Thhalv10010499m,Thhalv10011839m,Thhalv10028153m,Thhalv10001020m,Thhalv10025861m,Thhalv10012448m…
GO:0034976	response to endoplasmic reticulum stress	68 of 1004 in the list	444 of 13471 in the genome	1.28e-05	Thhalv10004527m,Thhalv10026232m,Thhalv10004449m,Thhalv10002698m,Thhalv10023569m,Thhalv10019204m,Thhalv10028542m,Thhalv10021132m,Thhalv10002703m,Thhalv10008539m,Thhalv10022187m,Thhalv10013429m,Thhalv10006161m,Thhalv10021496m,Thhalv10002333m,Thhalv10022779m,Thhalv10003194m,Thhalv10015805m,Thhalv10023718m,Thhalv10003430m,Thhalv10009080m,Thhalv10008419m,Thhalv10007710m,Thhalv10016444m,Thhalv10005860m…
GO:0009267	cellular response to starvation	65 of 1004 in the list	417 of 13471 in the genome	1.37e-05	Thhalv10000338m,Thhalv10025627m,Thhalv10019114m,Thhalv10007016m,Thhalv10008735m,Thhalv10002047m,Thhalv10000962m,Thhalv10008691m,Thhalv10006291m,Thhalv10005710m,Thhalv10017041m,Thhalv10004656m,Thhalv10004638m,Thhalv10019118m,Thhalv10023348m,Thhalv10019120m,Thhalv10025699m,Thhalv10005518m,Thhalv10007710m,Thhalv10014959m,Thhalv10010531m,Thhalv10000941m,Thhalv10000225m,Thhalv10010598m,Thhalv10004304m…
GO:0009753	response to jasmonic acid stimulus	87 of 1004 in the list	627 of 13471 in the genome	1.4e-05	Thhalv10017379m,Thhalv10004527m,Thhalv10009241m,Thhalv10007075m,Thhalv10013480m,Thhalv10019204m,Thhalv10015021m,Thhalv10021132m,Thhalv10007705m,Thhalv10000932m,Thhalv10022578m,Thhalv10008539m,Thhalv10000962m,Thhalv10022374m,Thhalv10025590m,Thhalv10004638m,Thhalv10026554m,Thhalv10003194m,Thhalv10009080m,Thhalv10008419m,Thhalv10016444m,Thhalv10025785m,Thhalv10000308m,Thhalv10023545m,Thhalv10017726m…
GO:0072330	monocarboxylic acid biosynthetic process	100 of 1004 in the list	759 of 13471 in the genome	1.62e-05	Thhalv10004527m,Thhalv10009241m,Thhalv10007075m,Thhalv10019204m,Thhalv10017026m,Thhalv10019114m,Thhalv10003258m,Thhalv10022578m,Thhalv10006291m,Thhalv10007072m,Thhalv10010287m,Thhalv10016982m,Thhalv10006161m,Thhalv10025590m,Thhalv10019118m,Thhalv10019078m,Thhalv10023348m,Thhalv10019120m,Thhalv10003194m,Thhalv10023459m,Thhalv10005518m,Thhalv10009080m,Thhalv10008419m,Thhalv10007710m,Thhalv10017364m…
GO:0042542	response to hydrogen peroxide	50 of 1004 in the list	287 of 13471 in the genome	2e-05	Thhalv10026232m,Thhalv10002698m,Thhalv10024122m,Thhalv10013480m,Thhalv10019151m,Thhalv10028542m,Thhalv10002703m,Thhalv10026184m,Thhalv10023665m,Thhalv10021182m,Thhalv10013432m,Thhalv10028681m,Thhalv10022759m,Thhalv10027971m,Thhalv10014910m,Thhalv10022886m,Thhalv10012289m,Thhalv10019556m,Thhalv10007917m,Thhalv10021496m,Thhalv10006603m,Thhalv10002333m,Thhalv10019078m,Thhalv10023348m,Thhalv10014831m…
GO:0042594	response to starvation	65 of 1004 in the list	421 of 13471 in the genome	2.01e-05	Thhalv10000338m,Thhalv10025627m,Thhalv10019114m,Thhalv10007016m,Thhalv10008735m,Thhalv10002047m,Thhalv10000962m,Thhalv10008691m,Thhalv10006291m,Thhalv10005710m,Thhalv10017041m,Thhalv10004656m,Thhalv10004638m,Thhalv10019118m,Thhalv10023348m,Thhalv10019120m,Thhalv10025699m,Thhalv10005518m,Thhalv10007710m,Thhalv10014959m,Thhalv10010531m,Thhalv10000941m,Thhalv10000225m,Thhalv10010598m,Thhalv10004304m…
GO:0009692	ethylene metabolic process	32 of 1004 in the list	143 of 13471 in the genome	2.19e-05	Thhalv10002035m,Thhalv10019204m,Thhalv10015021m,Thhalv10026210m,Thhalv10010623m,Thhalv10028605m,Thhalv10002047m,Thhalv10026143m,Thhalv10024309m,Thhalv10007845m,Thhalv10017798m,Thhalv10021821m,Thhalv10002566m,Thhalv10000270m,Thhalv10017303m,Thhalv10019452m,Thhalv10026554m,Thhalv10005051m,Thhalv10026168m,Thhalv10003430m,Thhalv10009080m,Thhalv10023500m,Thhalv10023595m,Thhalv10005860m,Thhalv10021726m…
GO:0009693	ethylene biosynthetic process	32 of 1004 in the list	143 of 13471 in the genome	2.19e-05	Thhalv10002035m,Thhalv10019204m,Thhalv10015021m,Thhalv10026210m,Thhalv10010623m,Thhalv10028605m,Thhalv10002047m,Thhalv10026143m,Thhalv10024309m,Thhalv10007845m,Thhalv10017798m,Thhalv10021821m,Thhalv10002566m,Thhalv10000270m,Thhalv10017303m,Thhalv10019452m,Thhalv10026554m,Thhalv10005051m,Thhalv10026168m,Thhalv10003430m,Thhalv10009080m,Thhalv10023500m,Thhalv10023595m,Thhalv10005860m,Thhalv10021726m…
GO:0043449	cellular alkene metabolic process	32 of 1004 in the list	143 of 13471 in the genome	2.19e-05	Thhalv10002035m,Thhalv10019204m,Thhalv10015021m,Thhalv10026210m,Thhalv10010623m,Thhalv10028605m,Thhalv10002047m,Thhalv10026143m,Thhalv10024309m,Thhalv10007845m,Thhalv10017798m,Thhalv10021821m,Thhalv10002566m,Thhalv10000270m,Thhalv10017303m,Thhalv10019452m,Thhalv10026554m,Thhalv10005051m,Thhalv10026168m,Thhalv10003430m,Thhalv10009080m,Thhalv10023500m,Thhalv10023595m,Thhalv10005860m,Thhalv10021726m…
GO:0043450	alkene biosynthetic process	32 of 1004 in the list	143 of 13471 in the genome	2.19e-05	Thhalv10002035m,Thhalv10019204m,Thhalv10015021m,Thhalv10026210m,Thhalv10010623m,Thhalv10028605m,Thhalv10002047m,Thhalv10026143m,Thhalv10024309m,Thhalv10007845m,Thhalv10017798m,Thhalv10021821m,Thhalv10002566m,Thhalv10000270m,Thhalv10017303m,Thhalv10019452m,Thhalv10026554m,Thhalv10005051m,Thhalv10026168m,Thhalv10003430m,Thhalv10009080m,Thhalv10023500m,Thhalv10023595m,Thhalv10005860m,Thhalv10021726m…
GO:1900673	olefin metabolic process	32 of 1004 in the list	143 of 13471 in the genome	2.19e-05	Thhalv10002035m,Thhalv10019204m,Thhalv10015021m,Thhalv10026210m,Thhalv10010623m,Thhalv10028605m,Thhalv10002047m,Thhalv10026143m,Thhalv10024309m,Thhalv10007845m,Thhalv10017798m,Thhalv10021821m,Thhalv10002566m,Thhalv10000270m,Thhalv10017303m,Thhalv10019452m,Thhalv10026554m,Thhalv10005051m,Thhalv10026168m,Thhalv10003430m,Thhalv10009080m,Thhalv10023500m,Thhalv10023595m,Thhalv10005860m,Thhalv10021726m…
GO:1900674	olefin biosynthetic process	32 of 1004 in the list	143 of 13471 in the genome	2.19e-05	Thhalv10002035m,Thhalv10019204m,Thhalv10015021m,Thhalv10026210m,Thhalv10010623m,Thhalv10028605m,Thhalv10002047m,Thhalv10026143m,Thhalv10024309m,Thhalv10007845m,Thhalv10017798m,Thhalv10021821m,Thhalv10002566m,Thhalv10000270m,Thhalv10017303m,Thhalv10019452m,Thhalv10026554m,Thhalv10005051m,Thhalv10026168m,Thhalv10003430m,Thhalv10009080m,Thhalv10023500m,Thhalv10023595m,Thhalv10005860m,Thhalv10021726m…
GO:0031667	response to nutrient levels	67 of 1004 in the list	442 of 13471 in the genome	2.53e-05	Thhalv10000338m,Thhalv10025627m,Thhalv10019114m,Thhalv10007016m,Thhalv10008735m,Thhalv10002047m,Thhalv10000962m,Thhalv10008691m,Thhalv10006291m,Thhalv10022995m,Thhalv10005710m,Thhalv10017041m,Thhalv10004656m,Thhalv10004638m,Thhalv10019118m,Thhalv10023348m,Thhalv10019120m,Thhalv10025699m,Thhalv10005518m,Thhalv10007710m,Thhalv10014959m,Thhalv10010531m,Thhalv10000941m,Thhalv10000225m,Thhalv10010598m…
GO:0009631	cold acclimation	16 of 1004 in the list	42 of 13471 in the genome	3.43e-05	Thhalv10008313m,Thhalv10006930m,Thhalv10008706m,Thhalv10004906m,Thhalv10014884m,Thhalv10010545m,Thhalv10006565m,Thhalv10022862m,Thhalv10008700m,Thhalv10015228m,Thhalv10017023m,Thhalv10017394m,Thhalv10019152m,Thhalv10028469m,Thhalv10017395m,Thhalv10015740m
GO:0009684	indoleacetic acid biosynthetic process	35 of 1004 in the list	169 of 13471 in the genome	3.87e-05	Thhalv10002563m,Thhalv10028769m,Thhalv10019114m,Thhalv10003258m,Thhalv10000299m,Thhalv10007072m,Thhalv10027971m,Thhalv10012384m,Thhalv10026067m,Thhalv10019452m,Thhalv10007422m,Thhalv10019118m,Thhalv10023348m,Thhalv10019120m,Thhalv10004144m,Thhalv10023459m,Thhalv10005518m,Thhalv10016060m,Thhalv10010499m,Thhalv10011839m,Thhalv10001020m,Thhalv10025861m,Thhalv10010558m,Thhalv10025937m,Thhalv10015233m…
GO:0019752	carboxylic acid metabolic process	207 of 1004 in the list	1950 of 13471 in the genome	4.01e-05	Thhalv10011450m,Thhalv10004527m,Thhalv10016575m,Thhalv10009241m,Thhalv10008447m,Thhalv10012414m,Thhalv10007075m,Thhalv10013480m,Thhalv10008978m,Thhalv10011357m,Thhalv10023665m,Thhalv10016085m,Thhalv10011520m,Thhalv10005854m,Thhalv10013083m,Thhalv10000848m,Thhalv10011701m,Thhalv10007897m,Thhalv10022578m,Thhalv10015145m,Thhalv10008735m,Thhalv10024287m,Thhalv10025577m,Thhalv10006291m,Thhalv10008385m…
GO:0070838	divalent metal ion transport	45 of 1004 in the list	251 of 13471 in the genome	4.44e-05	Thhalv10010152m,Thhalv10011730m,Thhalv10009061m,Thhalv10004152m,Thhalv10025627m,Thhalv10017026m,Thhalv10006563m,Thhalv10006664m,Thhalv10007016m,Thhalv10003258m,Thhalv10025915m,Thhalv10023732m,Thhalv10008700m,Thhalv10026195m,Thhalv10007917m,Thhalv10021555m,Thhalv10017041m,Thhalv10007422m,Thhalv10017116m,Thhalv10023348m,Thhalv10005762m,Thhalv10014831m,Thhalv10012523m,Thhalv10021046m,Thhalv10020969m…
GO:0009683	indoleacetic acid metabolic process	35 of 1004 in the list	170 of 13471 in the genome	4.53e-05	Thhalv10002563m,Thhalv10028769m,Thhalv10019114m,Thhalv10003258m,Thhalv10000299m,Thhalv10007072m,Thhalv10027971m,Thhalv10012384m,Thhalv10026067m,Thhalv10019452m,Thhalv10007422m,Thhalv10019118m,Thhalv10023348m,Thhalv10019120m,Thhalv10004144m,Thhalv10023459m,Thhalv10005518m,Thhalv10016060m,Thhalv10010499m,Thhalv10011839m,Thhalv10001020m,Thhalv10025861m,Thhalv10010558m,Thhalv10025937m,Thhalv10015233m…
GO:0065008	regulation of biological quality	150 of 1004 in the list	1309 of 13471 in the genome	4.79e-05	Thhalv10008447m,Thhalv10013388m,Thhalv10016301m,Thhalv10025627m,Thhalv10000848m,Thhalv10025915m,Thhalv10024272m,Thhalv10007112m,Thhalv10026195m,Thhalv10007111m,Thhalv10019118m,Thhalv10023348m,Thhalv10014831m,Thhalv10020969m,Thhalv10005998m,Thhalv10007710m,Thhalv10011839m,Thhalv10007717m,Thhalv10012448m,Thhalv10006869m,Thhalv10000114m,Thhalv10014990m,Thhalv10012847m,Thhalv10019363m,Thhalv10006039m…
GO:0009743	response to carbohydrate stimulus	74 of 1004 in the list	516 of 13471 in the genome	4.87e-05	Thhalv10016928m,Thhalv10017379m,Thhalv10023569m,Thhalv10007903m,Thhalv10016668m,Thhalv10017026m,Thhalv10004777m,Thhalv10011520m,Thhalv10021447m,Thhalv10007897m,Thhalv10017461m,Thhalv10024287m,Thhalv10000962m,Thhalv10004701m,Thhalv10006134m,Thhalv10005710m,Thhalv10017041m,Thhalv10015260m,Thhalv10010473m,Thhalv10016444m,Thhalv10009086m,Thhalv10021853m,Thhalv10021397m,Thhalv10019820m,Thhalv10002040m…
GO:0010038	response to metal ion	103 of 1004 in the list	808 of 13471 in the genome	5.46e-05	Thhalv10008645m,Thhalv10026232m,Thhalv10012414m,Thhalv10023569m,Thhalv10013480m,Thhalv10001042m,Thhalv10013388m,Thhalv10028542m,Thhalv10025627m,Thhalv10005137m,Thhalv10000932m,Thhalv10019114m,Thhalv10023665m,Thhalv10008735m,Thhalv10002047m,Thhalv10008691m,Thhalv10023732m,Thhalv10010309m,Thhalv10019556m,Thhalv10007917m,Thhalv10017041m,Thhalv10022779m,Thhalv10019118m,Thhalv10023348m,Thhalv10019120m…
GO:0044281	small molecule metabolic process	300 of 1004 in the list	3068 of 13471 in the genome	5.83e-05	Thhalv10004527m,Thhalv10008447m,Thhalv10012414m,Thhalv10007075m,Thhalv10013480m,Thhalv10011357m,Thhalv10023665m,Thhalv10011520m,Thhalv10013083m,Thhalv10011701m,Thhalv10015145m,Thhalv10008735m,Thhalv10025577m,Thhalv10006291m,Thhalv10013093m,Thhalv10008385m,Thhalv10022196m,Thhalv10007112m,Thhalv10025590m,Thhalv10007027m,Thhalv10005710m,Thhalv10004638m,Thhalv10010366m,Thhalv10022779m,Thhalv10019118m…
GO:0006568	tryptophan metabolic process	30 of 1004 in the list	134 of 13471 in the genome	6.14e-05	Thhalv10005518m,Thhalv10008447m,Thhalv10016060m,Thhalv10002563m,Thhalv10011839m,Thhalv10001020m,Thhalv10019114m,Thhalv10025861m,Thhalv10010558m,Thhalv10008152m,Thhalv10025937m,Thhalv10015233m,Thhalv10000114m,Thhalv10007072m,Thhalv10000299m,Thhalv10027971m,Thhalv10012384m,Thhalv10026067m,Thhalv10019452m,Thhalv10007574m,Thhalv10019363m,Thhalv10004638m,Thhalv10007422m,Thhalv10013041m,Thhalv10019118m…
GO:0006586	indolalkylamine metabolic process	30 of 1004 in the list	134 of 13471 in the genome	6.14e-05	Thhalv10005518m,Thhalv10008447m,Thhalv10016060m,Thhalv10002563m,Thhalv10011839m,Thhalv10001020m,Thhalv10019114m,Thhalv10025861m,Thhalv10010558m,Thhalv10008152m,Thhalv10025937m,Thhalv10015233m,Thhalv10000114m,Thhalv10007072m,Thhalv10000299m,Thhalv10027971m,Thhalv10012384m,Thhalv10026067m,Thhalv10019452m,Thhalv10007574m,Thhalv10019363m,Thhalv10004638m,Thhalv10007422m,Thhalv10013041m,Thhalv10019118m…
GO:0072511	divalent inorganic cation transport	45 of 1004 in the list	254 of 13471 in the genome	6.43e-05	Thhalv10010152m,Thhalv10011730m,Thhalv10009061m,Thhalv10004152m,Thhalv10025627m,Thhalv10017026m,Thhalv10006563m,Thhalv10006664m,Thhalv10007016m,Thhalv10003258m,Thhalv10025915m,Thhalv10023732m,Thhalv10008700m,Thhalv10026195m,Thhalv10007917m,Thhalv10021555m,Thhalv10017041m,Thhalv10007422m,Thhalv10017116m,Thhalv10023348m,Thhalv10005762m,Thhalv10014831m,Thhalv10012523m,Thhalv10021046m,Thhalv10020969m…
GO:0042446	hormone biosynthetic process	59 of 1004 in the list	380 of 13471 in the genome	7.87e-05	Thhalv10008447m,Thhalv10002563m,Thhalv10008582m,Thhalv10028769m,Thhalv10006563m,Thhalv10008814m,Thhalv10019114m,Thhalv10007016m,Thhalv10003258m,Thhalv10007523m,Thhalv10024130m,Thhalv10003974m,Thhalv10024272m,Thhalv10000299m,Thhalv10007072m,Thhalv10027971m,Thhalv10008111m,Thhalv10007112m,Thhalv10025675m,Thhalv10012384m,Thhalv10026067m,Thhalv10019452m,Thhalv10007422m,Thhalv10019118m,Thhalv10003262m…
GO:0097306	cellular response to alcohol	54 of 1004 in the list	335 of 13471 in the genome	8.24e-05	Thhalv10022110m,Thhalv10004449m,Thhalv10007075m,Thhalv10002563m,Thhalv10002035m,Thhalv10019204m,Thhalv10015021m,Thhalv10021132m,Thhalv10016668m,Thhalv10004611m,Thhalv10023306m,Thhalv10010623m,Thhalv10022578m,Thhalv10008539m,Thhalv10012271m,Thhalv10013021m,Thhalv10004211m,Thhalv10019683m,Thhalv10025616m,Thhalv10017727m,Thhalv10017990m,Thhalv10011867m,Thhalv10005286m,Thhalv10004505m,Thhalv10025818m…
GO:0035556	intracellular signal transduction	88 of 1004 in the list	663 of 13471 in the genome	9.47e-05	Thhalv10004527m,Thhalv10004449m,Thhalv10002035m,Thhalv10019204m,Thhalv10021132m,Thhalv10004906m,Thhalv10008539m,Thhalv10008766m,Thhalv10006291m,Thhalv10017799m,Thhalv10013429m,Thhalv10000270m,Thhalv10004283m,Thhalv10012789m,Thhalv10025590m,Thhalv10003194m,Thhalv10013016m,Thhalv10005051m,Thhalv10009080m,Thhalv10008419m,Thhalv10016444m,Thhalv10025785m,Thhalv10003924m,Thhalv10000308m,Thhalv10005860m…
GO:0000160	phosphorelay signal transduction system	35 of 1004 in the list	176 of 13471 in the genome	0.00011	Thhalv10022110m,Thhalv10009241m,Thhalv10002035m,Thhalv10019204m,Thhalv10002703m,Thhalv10010623m,Thhalv10024309m,Thhalv10008766m,Thhalv10008691m,Thhalv10004973m,Thhalv10002566m,Thhalv10010309m,Thhalv10012789m,Thhalv10022374m,Thhalv10019452m,Thhalv10004164m,Thhalv10000931m,Thhalv10007422m,Thhalv10004326m,Thhalv10016444m,Thhalv10003924m,Thhalv10005860m,Thhalv10004962m,Thhalv10009072m,Thhalv10021714m…
GO:0044765	single-organism transport	292 of 1004 in the list	2993 of 13471 in the genome	0.00012	Thhalv10017379m,Thhalv10004527m,Thhalv10012414m,Thhalv10011727m,Thhalv10007075m,Thhalv10021548m,Thhalv10016301m,Thhalv10021132m,Thhalv10011357m,Thhalv10028755m,Thhalv10013083m,Thhalv10021447m,Thhalv10008766m,Thhalv10017039m,Thhalv10012850m,Thhalv10026195m,Thhalv10000240m,Thhalv10025590m,Thhalv10000843m,Thhalv10005710m,Thhalv10021402m,Thhalv10025699m,Thhalv10020969m,Thhalv10005998m,Thhalv10013125m…
GO:0006873	cellular ion homeostasis	40 of 1004 in the list	218 of 13471 in the genome	0.00013	Thhalv10022195m,Thhalv10010152m,Thhalv10011730m,Thhalv10016301m,Thhalv10004152m,Thhalv10025627m,Thhalv10017026m,Thhalv10006563m,Thhalv10006664m,Thhalv10000848m,Thhalv10003258m,Thhalv10025915m,Thhalv10008700m,Thhalv10026195m,Thhalv10021555m,Thhalv10007422m,Thhalv10023348m,Thhalv10005762m,Thhalv10012523m,Thhalv10021046m,Thhalv10020969m,Thhalv10005764m,Thhalv10000942m,Thhalv10021853m,Thhalv10019820m…
GO:0009850	auxin metabolic process	39 of 1004 in the list	211 of 13471 in the genome	0.00016	Thhalv10008447m,Thhalv10002563m,Thhalv10028769m,Thhalv10019114m,Thhalv10003258m,Thhalv10000299m,Thhalv10007072m,Thhalv10027971m,Thhalv10012384m,Thhalv10026067m,Thhalv10019452m,Thhalv10007422m,Thhalv10019118m,Thhalv10023348m,Thhalv10019120m,Thhalv10004144m,Thhalv10023459m,Thhalv10005518m,Thhalv10007554m,Thhalv10016060m,Thhalv10010499m,Thhalv10011839m,Thhalv10028153m,Thhalv10001020m,Thhalv10025861m…
GO:0002679	respiratory burst involved in defense response	36 of 1004 in the list	187 of 13471 in the genome	0.00017	Thhalv10022110m,Thhalv10002035m,Thhalv10016730m,Thhalv10010623m,Thhalv10002650m,Thhalv10004581m,Thhalv10008766m,Thhalv10026104m,Thhalv10004299m,Thhalv10000270m,Thhalv10002566m,Thhalv10000336m,Thhalv10017303m,Thhalv10000931m,Thhalv10006146m,Thhalv10011867m,Thhalv10011352m,Thhalv10003194m,Thhalv10005762m,Thhalv10013016m,Thhalv10005860m,Thhalv10017726m,Thhalv10021726m,Thhalv10010514m,Thhalv10023934m…
GO:0045730	respiratory burst	36 of 1004 in the list	188 of 13471 in the genome	0.0002	Thhalv10022110m,Thhalv10002035m,Thhalv10016730m,Thhalv10010623m,Thhalv10002650m,Thhalv10004581m,Thhalv10008766m,Thhalv10026104m,Thhalv10004299m,Thhalv10000270m,Thhalv10002566m,Thhalv10000336m,Thhalv10017303m,Thhalv10000931m,Thhalv10006146m,Thhalv10011867m,Thhalv10011352m,Thhalv10003194m,Thhalv10005762m,Thhalv10013016m,Thhalv10005860m,Thhalv10017726m,Thhalv10021726m,Thhalv10010514m,Thhalv10023934m…
GO:2000377	regulation of reactive oxygen species metabolic process	50 of 1004 in the list	308 of 13471 in the genome	0.0002	Thhalv10004527m,Thhalv10011727m,Thhalv10011783m,Thhalv10016730m,Thhalv10006563m,Thhalv10004796m,Thhalv10006291m,Thhalv10005593m,Thhalv10027971m,Thhalv10017394m,Thhalv10000336m,Thhalv10025590m,Thhalv10006146m,Thhalv10010734m,Thhalv10011867m,Thhalv10004505m,Thhalv10013192m,Thhalv10012719m,Thhalv10019078m,Thhalv10011352m,Thhalv10003194m,Thhalv10023775m,Thhalv10009080m,Thhalv10016444m,Thhalv10025785m…
GO:0042436	indole-containing compound catabolic process	29 of 1004 in the list	135 of 13471 in the genome	0.00026	Thhalv10005518m,Thhalv10016060m,Thhalv10002563m,Thhalv10011839m,Thhalv10001020m,Thhalv10006563m,Thhalv10019114m,Thhalv10025861m,Thhalv10010558m,Thhalv10025937m,Thhalv10015233m,Thhalv10000114m,Thhalv10000299m,Thhalv10007072m,Thhalv10027971m,Thhalv10012384m,Thhalv10026067m,Thhalv10019452m,Thhalv10007574m,Thhalv10019363m,Thhalv10007422m,Thhalv10013041m,Thhalv10019118m,Thhalv10023348m,Thhalv10004064m…
GO:0071369	cellular response to ethylene stimulus	33 of 1004 in the list	166 of 13471 in the genome	0.00026	Thhalv10022110m,Thhalv10009241m,Thhalv10002035m,Thhalv10019204m,Thhalv10025627m,Thhalv10002703m,Thhalv10010623m,Thhalv10024309m,Thhalv10008766m,Thhalv10008691m,Thhalv10004973m,Thhalv10002566m,Thhalv10010309m,Thhalv10022374m,Thhalv10019452m,Thhalv10004164m,Thhalv10004179m,Thhalv10000931m,Thhalv10007422m,Thhalv10000942m,Thhalv10016444m,Thhalv10005860m,Thhalv10009072m,Thhalv10000941m,Thhalv10002660m…
GO:0010310	regulation of hydrogen peroxide metabolic process	48 of 1004 in the list	293 of 13471 in the genome	0.00027	Thhalv10004527m,Thhalv10011727m,Thhalv10011783m,Thhalv10016730m,Thhalv10006563m,Thhalv10004796m,Thhalv10006291m,Thhalv10005593m,Thhalv10027971m,Thhalv10017394m,Thhalv10000336m,Thhalv10025590m,Thhalv10006146m,Thhalv10010734m,Thhalv10011867m,Thhalv10004505m,Thhalv10013192m,Thhalv10012719m,Thhalv10011352m,Thhalv10003194m,Thhalv10023775m,Thhalv10009080m,Thhalv10025785m,Thhalv10000308m,Thhalv10010514m…
GO:0030003	cellular cation homeostasis	38 of 1004 in the list	209 of 13471 in the genome	0.00036	Thhalv10022195m,Thhalv10010152m,Thhalv10011730m,Thhalv10016301m,Thhalv10004152m,Thhalv10025627m,Thhalv10017026m,Thhalv10006563m,Thhalv10006664m,Thhalv10000848m,Thhalv10003258m,Thhalv10025915m,Thhalv10008700m,Thhalv10026195m,Thhalv10021555m,Thhalv10007422m,Thhalv10023348m,Thhalv10005762m,Thhalv10012523m,Thhalv10021046m,Thhalv10020969m,Thhalv10005764m,Thhalv10000942m,Thhalv10021853m,Thhalv10019820m…
GO:0019725	cellular homeostasis	53 of 1004 in the list	343 of 13471 in the genome	0.00044	Thhalv10022195m,Thhalv10010152m,Thhalv10005532m,Thhalv10011730m,Thhalv10016301m,Thhalv10004152m,Thhalv10025627m,Thhalv10017026m,Thhalv10006563m,Thhalv10004611m,Thhalv10006664m,Thhalv10000848m,Thhalv10003258m,Thhalv10027999m,Thhalv10025915m,Thhalv10009112m,Thhalv10004701m,Thhalv10019609m,Thhalv10008700m,Thhalv10026195m,Thhalv10021555m,Thhalv10008616m,Thhalv10007422m,Thhalv10023348m,Thhalv10005762m…
GO:0007623	circadian rhythm	26 of 1004 in the list	117 of 13471 in the genome	0.00057	Thhalv10008148m,Thhalv10000152m,Thhalv10004798m,Thhalv10011848m,Thhalv10010456m,Thhalv10021314m,Thhalv10020967m,Thhalv10004962m,Thhalv10002605m,Thhalv10028153m,Thhalv10026218m,Thhalv10006356m,Thhalv10010545m,Thhalv10006565m,Thhalv10004423m,Thhalv10012271m,Thhalv10008339m,Thhalv10026267m,Thhalv10017023m,Thhalv10004283m,Thhalv10022630m,Thhalv10010754m,Thhalv10008396m,Thhalv10010463m,Thhalv10004447m…
GO:0048511	rhythmic process	26 of 1004 in the list	117 of 13471 in the genome	0.00057	Thhalv10008148m,Thhalv10000152m,Thhalv10004798m,Thhalv10011848m,Thhalv10010456m,Thhalv10021314m,Thhalv10020967m,Thhalv10004962m,Thhalv10002605m,Thhalv10028153m,Thhalv10026218m,Thhalv10006356m,Thhalv10010545m,Thhalv10006565m,Thhalv10004423m,Thhalv10012271m,Thhalv10008339m,Thhalv10026267m,Thhalv10017023m,Thhalv10004283m,Thhalv10022630m,Thhalv10010754m,Thhalv10008396m,Thhalv10010463m,Thhalv10004447m…
GO:0010817	regulation of hormone levels	77 of 1004 in the list	581 of 13471 in the genome	0.0007	Thhalv10008447m,Thhalv10008814m,Thhalv10019114m,Thhalv10007016m,Thhalv10003258m,Thhalv10007523m,Thhalv10005949m,Thhalv10024272m,Thhalv10007072m,Thhalv10007112m,Thhalv10007111m,Thhalv10019118m,Thhalv10023348m,Thhalv10019120m,Thhalv10014831m,Thhalv10023459m,Thhalv10005518m,Thhalv10005998m,Thhalv10007554m,Thhalv10005229m,Thhalv10021853m,Thhalv10011839m,Thhalv10012448m,Thhalv10025937m,Thhalv10006869m…
GO:0009074	aromatic amino acid family catabolic process	28 of 1004 in the list	134 of 13471 in the genome	0.00079	Thhalv10005518m,Thhalv10016314m,Thhalv10016060m,Thhalv10002563m,Thhalv10011839m,Thhalv10001020m,Thhalv10019114m,Thhalv10025861m,Thhalv10010558m,Thhalv10025937m,Thhalv10015233m,Thhalv10000114m,Thhalv10000299m,Thhalv10007072m,Thhalv10027971m,Thhalv10012384m,Thhalv10026067m,Thhalv10019452m,Thhalv10007574m,Thhalv10019363m,Thhalv10007422m,Thhalv10013041m,Thhalv10019118m,Thhalv10023348m,Thhalv10004064m…
GO:0009617	response to bacterium	94 of 1004 in the list	758 of 13471 in the genome	0.00081	Thhalv10011450m,Thhalv10017379m,Thhalv10004527m,Thhalv10008447m,Thhalv10019151m,Thhalv10025627m,Thhalv10017026m,Thhalv10007016m,Thhalv10016591m,Thhalv10024272m,Thhalv10006291m,Thhalv10007072m,Thhalv10010309m,Thhalv10006161m,Thhalv10025590m,Thhalv10005710m,Thhalv10004638m,Thhalv10010680m,Thhalv10003194m,Thhalv10009080m,Thhalv10008419m,Thhalv10007710m,Thhalv10016444m,Thhalv10025785m,Thhalv10000308m…
GO:0042538	hyperosmotic salinity response	37 of 1004 in the list	207 of 13471 in the genome	0.00082	Thhalv10022110m,Thhalv10015050m,Thhalv10002563m,Thhalv10025906m,Thhalv10002035m,Thhalv10015021m,Thhalv10007705m,Thhalv10014884m,Thhalv10022578m,Thhalv10008539m,Thhalv10004211m,Thhalv10017969m,Thhalv10008700m,Thhalv10017394m,Thhalv10021895m,Thhalv10005286m,Thhalv10025818m,Thhalv10026554m,Thhalv10004414m,Thhalv10006221m,Thhalv10026723m,Thhalv10008419m,Thhalv10009080m,Thhalv10000155m,Thhalv10023545m…
GO:1901605	alpha-amino acid metabolic process	81 of 1004 in the list	626 of 13471 in the genome	0.00095	Thhalv10008447m,Thhalv10012414m,Thhalv10008978m,Thhalv10023729m,Thhalv10019114m,Thhalv10023665m,Thhalv10016085m,Thhalv10019263m,Thhalv10005854m,Thhalv10011520m,Thhalv10013083m,Thhalv10003258m,Thhalv10022578m,Thhalv10024287m,Thhalv10007072m,Thhalv10011377m,Thhalv10017041m,Thhalv10004638m,Thhalv10022779m,Thhalv10019118m,Thhalv10023348m,Thhalv10019120m,Thhalv10023459m,Thhalv10005518m,Thhalv10005229m…
GO:1901362	organic cyclic compound biosynthetic process	185 of 1004 in the list	1774 of 13471 in the genome	0.00095	Thhalv10004527m,Thhalv10008447m,Thhalv10013480m,Thhalv10007797m,Thhalv10011357m,Thhalv10016085m,Thhalv10011520m,Thhalv10025577m,Thhalv10024272m,Thhalv10006291m,Thhalv10013093m,Thhalv10022196m,Thhalv10023792m,Thhalv10007112m,Thhalv10028009m,Thhalv10007917m,Thhalv10025590m,Thhalv10005710m,Thhalv10004638m,Thhalv10019118m,Thhalv10023348m,Thhalv10014831m,Thhalv10007774m,Thhalv10000152m,Thhalv10007710m…
GO:0006569	tryptophan catabolic process	27 of 1004 in the list	128 of 13471 in the genome	0.00104	Thhalv10005518m,Thhalv10016060m,Thhalv10002563m,Thhalv10011839m,Thhalv10001020m,Thhalv10019114m,Thhalv10025861m,Thhalv10010558m,Thhalv10025937m,Thhalv10015233m,Thhalv10000114m,Thhalv10007072m,Thhalv10000299m,Thhalv10027971m,Thhalv10012384m,Thhalv10026067m,Thhalv10019452m,Thhalv10007574m,Thhalv10019363m,Thhalv10007422m,Thhalv10013041m,Thhalv10019118m,Thhalv10023348m,Thhalv10004064m,Thhalv10007451m…
GO:0046218	indolalkylamine catabolic process	27 of 1004 in the list	128 of 13471 in the genome	0.00104	Thhalv10005518m,Thhalv10016060m,Thhalv10002563m,Thhalv10011839m,Thhalv10001020m,Thhalv10019114m,Thhalv10025861m,Thhalv10010558m,Thhalv10025937m,Thhalv10015233m,Thhalv10000114m,Thhalv10007072m,Thhalv10000299m,Thhalv10027971m,Thhalv10012384m,Thhalv10026067m,Thhalv10019452m,Thhalv10007574m,Thhalv10019363m,Thhalv10007422m,Thhalv10013041m,Thhalv10019118m,Thhalv10023348m,Thhalv10004064m,Thhalv10007451m…
GO:0080167	response to karrikin	36 of 1004 in the list	201 of 13471 in the genome	0.00111	Thhalv10016314m,Thhalv10019005m,Thhalv10005717m,Thhalv10013388m,Thhalv10008335m,Thhalv10016545m,Thhalv10015021m,Thhalv10003264m,Thhalv10016085m,Thhalv10022578m,Thhalv10019007m,Thhalv10024287m,Thhalv10028541m,Thhalv10026267m,Thhalv10025616m,Thhalv10004662m,Thhalv10006603m,Thhalv10005710m,Thhalv10025969m,Thhalv10021592m,Thhalv10026554m,Thhalv10002776m,Thhalv10010180m,Thhalv10028420m,Thhalv10021314m…
GO:0010106	cellular response to iron ion starvation	34 of 1004 in the list	185 of 13471 in the genome	0.00122	Thhalv10026489m,Thhalv10025627m,Thhalv10007016m,Thhalv10026069m,Thhalv10013058m,Thhalv10004662m,Thhalv10010212m,Thhalv10007088m,Thhalv10009734m,Thhalv10005710m,Thhalv10028469m,Thhalv10017041m,Thhalv10006793m,Thhalv10025699m,Thhalv10005518m,Thhalv10006189m,Thhalv10021152m,Thhalv10010180m,Thhalv10000942m,Thhalv10022902m,Thhalv10006930m,Thhalv10000941m,Thhalv10000225m,Thhalv10015233m,Thhalv10026372m…
GO:0006575	cellular modified amino acid metabolic process	26 of 1004 in the list	122 of 13471 in the genome	0.00136	Thhalv10015260m,Thhalv10016314m,Thhalv10002776m,Thhalv10013480m,Thhalv10008978m,Thhalv10016774m,Thhalv10011357m,Thhalv10005854m,Thhalv10019263m,Thhalv10008406m,Thhalv10011451m,Thhalv10007016m,Thhalv10004614m,Thhalv10015160m,Thhalv10022187m,Thhalv10008691m,Thhalv10000299m,Thhalv10008402m,Thhalv10007845m,Thhalv10019031m,Thhalv10026067m,Thhalv10007088m,Thhalv10009124m,Thhalv10025702m,Thhalv10015635m…
GO:0009744	response to sucrose stimulus	43 of 1004 in the list	264 of 13471 in the genome	0.00142	Thhalv10016928m,Thhalv10017379m,Thhalv10023569m,Thhalv10007903m,Thhalv10008335m,Thhalv10022892m,Thhalv10006563m,Thhalv10004777m,Thhalv10011520m,Thhalv10006773m,Thhalv10007897m,Thhalv10022862m,Thhalv10017461m,Thhalv10024287m,Thhalv10000962m,Thhalv10004662m,Thhalv10000336m,Thhalv10006134m,Thhalv10005710m,Thhalv10000099m,Thhalv10025969m,Thhalv10012719m,Thhalv10006937m,Thhalv10007712m,Thhalv10015260m…
GO:0034285	response to disaccharide stimulus	43 of 1004 in the list	264 of 13471 in the genome	0.00142	Thhalv10016928m,Thhalv10017379m,Thhalv10023569m,Thhalv10007903m,Thhalv10008335m,Thhalv10022892m,Thhalv10006563m,Thhalv10004777m,Thhalv10011520m,Thhalv10006773m,Thhalv10007897m,Thhalv10022862m,Thhalv10017461m,Thhalv10024287m,Thhalv10000962m,Thhalv10004662m,Thhalv10000336m,Thhalv10006134m,Thhalv10005710m,Thhalv10000099m,Thhalv10025969m,Thhalv10012719m,Thhalv10006937m,Thhalv10007712m,Thhalv10015260m…
GO:0009308	amine metabolic process	61 of 1004 in the list	433 of 13471 in the genome	0.00152	Thhalv10019058m,Thhalv10008447m,Thhalv10016314m,Thhalv10013480m,Thhalv10002563m,Thhalv10017210m,Thhalv10011357m,Thhalv10019114m,Thhalv10005854m,Thhalv10023306m,Thhalv10011451m,Thhalv10007016m,Thhalv10022578m,Thhalv10022187m,Thhalv10000299m,Thhalv10007072m,Thhalv10027971m,Thhalv10007845m,Thhalv10012384m,Thhalv10026067m,Thhalv10007088m,Thhalv10019452m,Thhalv10010297m,Thhalv10004638m,Thhalv10007422m…
GO:0055114	oxidation-reduction process	164 of 1004 in the list	1550 of 13471 in the genome	0.002	Thhalv10011450m,Thhalv10004527m,Thhalv10016575m,Thhalv10012414m,Thhalv10013480m,Thhalv10010486m,Thhalv10005854m,Thhalv10023306m,Thhalv10000848m,Thhalv10011701m,Thhalv10015145m,Thhalv10008735m,Thhalv10024287m,Thhalv10025577m,Thhalv10013093m,Thhalv10023562m,Thhalv10016982m,Thhalv10010309m,Thhalv10000843m,Thhalv10007919m,Thhalv10019118m,Thhalv10010680m,Thhalv10023348m,Thhalv10011667m,Thhalv10025699m…
GO:0042445	hormone metabolic process	62 of 1004 in the list	448 of 13471 in the genome	0.00228	Thhalv10008447m,Thhalv10002563m,Thhalv10008582m,Thhalv10028769m,Thhalv10006563m,Thhalv10008814m,Thhalv10019114m,Thhalv10007016m,Thhalv10003258m,Thhalv10007523m,Thhalv10024130m,Thhalv10003974m,Thhalv10024272m,Thhalv10000299m,Thhalv10007072m,Thhalv10027971m,Thhalv10008111m,Thhalv10007112m,Thhalv10025675m,Thhalv10012384m,Thhalv10026067m,Thhalv10019452m,Thhalv10028574m,Thhalv10007422m,Thhalv10019118m…
GO:0006826	iron ion transport	34 of 1004 in the list	190 of 13471 in the genome	0.0023	Thhalv10026489m,Thhalv10025627m,Thhalv10007016m,Thhalv10026069m,Thhalv10013058m,Thhalv10004662m,Thhalv10010212m,Thhalv10007088m,Thhalv10009734m,Thhalv10005710m,Thhalv10028469m,Thhalv10017041m,Thhalv10006793m,Thhalv10025699m,Thhalv10005518m,Thhalv10021152m,Thhalv10010180m,Thhalv10000942m,Thhalv10022902m,Thhalv10006930m,Thhalv10000941m,Thhalv10000225m,Thhalv10015233m,Thhalv10026372m,Thhalv10004668m…
GO:0042592	homeostatic process	67 of 1004 in the list	498 of 13471 in the genome	0.00237	Thhalv10011730m,Thhalv10013388m,Thhalv10016301m,Thhalv10025627m,Thhalv10017026m,Thhalv10000848m,Thhalv10003258m,Thhalv10027999m,Thhalv10025915m,Thhalv10002047m,Thhalv10004701m,Thhalv10007112m,Thhalv10008700m,Thhalv10026195m,Thhalv10023348m,Thhalv10021046m,Thhalv10020969m,Thhalv10023459m,Thhalv10009080m,Thhalv10007710m,Thhalv10021853m,Thhalv10019820m,Thhalv10000941m,Thhalv10007717m,Thhalv10008207m…
GO:0008652	cellular amino acid biosynthetic process	75 of 1004 in the list	579 of 13471 in the genome	0.00243	Thhalv10008447m,Thhalv10012414m,Thhalv10013480m,Thhalv10008978m,Thhalv10023729m,Thhalv10011357m,Thhalv10023665m,Thhalv10016085m,Thhalv10019263m,Thhalv10011520m,Thhalv10005854m,Thhalv10013083m,Thhalv10007016m,Thhalv10004614m,Thhalv10003258m,Thhalv10022187m,Thhalv10007072m,Thhalv10011377m,Thhalv10017041m,Thhalv10004638m,Thhalv10000093m,Thhalv10022779m,Thhalv10026169m,Thhalv10023459m,Thhalv10015260m…
GO:0006598	polyamine catabolic process	16 of 1004 in the list	55 of 13471 in the genome	0.00243	Thhalv10015260m,Thhalv10008402m,Thhalv10016314m,Thhalv10007845m,Thhalv10013480m,Thhalv10016774m,Thhalv10007088m,Thhalv10009124m,Thhalv10011357m,Thhalv10008406m,Thhalv10011451m,Thhalv10007016m,Thhalv10025702m,Thhalv10015160m,Thhalv10022187m,Thhalv10026169m
GO:0009642	response to light intensity	46 of 1004 in the list	300 of 13471 in the genome	0.00339	Thhalv10026232m,Thhalv10002698m,Thhalv10009011m,Thhalv10024122m,Thhalv10028542m,Thhalv10002703m,Thhalv10026218m,Thhalv10026184m,Thhalv10014884m,Thhalv10016085m,Thhalv10004777m,Thhalv10002626m,Thhalv10021182m,Thhalv10008221m,Thhalv10014910m,Thhalv10022886m,Thhalv10012289m,Thhalv10019556m,Thhalv10009097m,Thhalv10021496m,Thhalv10002333m,Thhalv10000931m,Thhalv10014831m,Thhalv10015805m,Thhalv10023718m…
GO:1901566	organonitrogen compound biosynthetic process	126 of 1004 in the list	1133 of 13471 in the genome	0.00356	Thhalv10008447m,Thhalv10012414m,Thhalv10013480m,Thhalv10013113m,Thhalv10008978m,Thhalv10017218m,Thhalv10023729m,Thhalv10007797m,Thhalv10011357m,Thhalv10019114m,Thhalv10023665m,Thhalv10016085m,Thhalv10019263m,Thhalv10011520m,Thhalv10005854m,Thhalv10013083m,Thhalv10007016m,Thhalv10004614m,Thhalv10003258m,Thhalv10022578m,Thhalv10022187m,Thhalv10013093m,Thhalv10007072m,Thhalv10022196m,Thhalv10011377m…
GO:0043069	negative regulation of programmed cell death	36 of 1004 in the list	212 of 13471 in the genome	0.0041	Thhalv10007075m,Thhalv10021132m,Thhalv10016730m,Thhalv10004581m,Thhalv10008539m,Thhalv10008221m,Thhalv10004211m,Thhalv10005593m,Thhalv10000336m,Thhalv10025590m,Thhalv10006146m,Thhalv10011867m,Thhalv10011352m,Thhalv10003194m,Thhalv10008419m,Thhalv10005764m,Thhalv10009080m,Thhalv10016444m,Thhalv10025785m,Thhalv10005860m,Thhalv10017726m,Thhalv10010514m,Thhalv10009072m,Thhalv10007243m,Thhalv10016542m…
GO:0042398	cellular modified amino acid biosynthetic process	20 of 1004 in the list	84 of 13471 in the genome	0.0041	Thhalv10015260m,Thhalv10016314m,Thhalv10013480m,Thhalv10008978m,Thhalv10016774m,Thhalv10011357m,Thhalv10019263m,Thhalv10008406m,Thhalv10011451m,Thhalv10004614m,Thhalv10007016m,Thhalv10015160m,Thhalv10022187m,Thhalv10008402m,Thhalv10007845m,Thhalv10007088m,Thhalv10009124m,Thhalv10025702m,Thhalv10026169m,Thhalv10015635m
GO:0046686	response to cadmium ion	80 of 1004 in the list	640 of 13471 in the genome	0.00443	Thhalv10008645m,Thhalv10026232m,Thhalv10012414m,Thhalv10023569m,Thhalv10013480m,Thhalv10001042m,Thhalv10028542m,Thhalv10005137m,Thhalv10000932m,Thhalv10019114m,Thhalv10023665m,Thhalv10008735m,Thhalv10002047m,Thhalv10008691m,Thhalv10023732m,Thhalv10007917m,Thhalv10017041m,Thhalv10022779m,Thhalv10019118m,Thhalv10023348m,Thhalv10019120m,Thhalv10003194m,Thhalv10007135m,Thhalv10016927m,Thhalv10016444m…
GO:0009873	ethylene mediated signaling pathway	27 of 1004 in the list	138 of 13471 in the genome	0.00485	Thhalv10022110m,Thhalv10009241m,Thhalv10016444m,Thhalv10002035m,Thhalv10019204m,Thhalv10005860m,Thhalv10002703m,Thhalv10009072m,Thhalv10010623m,Thhalv10024309m,Thhalv10008766m,Thhalv10008691m,Thhalv10008273m,Thhalv10004973m,Thhalv10011405m,Thhalv10019031m,Thhalv10020963m,Thhalv10002566m,Thhalv10008518m,Thhalv10019130m,Thhalv10010309m,Thhalv10004583m,Thhalv10022374m,Thhalv10019452m,Thhalv10004164m…
GO:0042343	indole glucosinolate metabolic process	9 of 1004 in the list	19 of 13471 in the genome	0.00519	Thhalv10013359m,Thhalv10007957m,Thhalv10007945m,Thhalv10006563m,Thhalv10004638m,Thhalv10008152m,Thhalv10002019m,Thhalv10003194m,Thhalv10004064m
GO:0060548	negative regulation of cell death	36 of 1004 in the list	216 of 13471 in the genome	0.00639	Thhalv10007075m,Thhalv10021132m,Thhalv10016730m,Thhalv10004581m,Thhalv10008539m,Thhalv10008221m,Thhalv10004211m,Thhalv10005593m,Thhalv10000336m,Thhalv10025590m,Thhalv10006146m,Thhalv10011867m,Thhalv10011352m,Thhalv10003194m,Thhalv10008419m,Thhalv10005764m,Thhalv10009080m,Thhalv10016444m,Thhalv10025785m,Thhalv10005860m,Thhalv10017726m,Thhalv10010514m,Thhalv10009072m,Thhalv10007243m,Thhalv10016542m…
GO:0071705	nitrogen compound transport	102 of 1004 in the list	884 of 13471 in the genome	0.00745	Thhalv10021469m,Thhalv10011730m,Thhalv10021548m,Thhalv10019151m,Thhalv10021132m,Thhalv10025627m,Thhalv10013083m,Thhalv10007016m,Thhalv10004581m,Thhalv10008766m,Thhalv10017039m,Thhalv10017799m,Thhalv10007917m,Thhalv10000843m,Thhalv10005710m,Thhalv10021402m,Thhalv10007873m,Thhalv10023348m,Thhalv10000303m,Thhalv10025699m,Thhalv10005518m,Thhalv10013125m,Thhalv10023595m,Thhalv10019820m,Thhalv10000941m…
GO:0052545	callose localization	24 of 1004 in the list	118 of 13471 in the genome	0.00846	Thhalv10022110m,Thhalv10003430m,Thhalv10019204m,Thhalv10000308m,Thhalv10005860m,Thhalv10006563m,Thhalv10010558m,Thhalv10008152m,Thhalv10008539m,Thhalv10000114m,Thhalv10000899m,Thhalv10013359m,Thhalv10022995m,Thhalv10010287m,Thhalv10026060m,Thhalv10014742m,Thhalv10008839m,Thhalv10004810m,Thhalv10007574m,Thhalv10004638m,Thhalv10008630m,Thhalv10003194m,Thhalv10011776m,Thhalv10004064m
GO:0071241	cellular response to inorganic substance	16 of 1004 in the list	60 of 13471 in the genome	0.00858	Thhalv10000942m,Thhalv10023595m,Thhalv10025627m,Thhalv10000941m,Thhalv10007338m,Thhalv10028605m,Thhalv10002660m,Thhalv10002047m,Thhalv10016957m,Thhalv10024309m,Thhalv10022995m,Thhalv10007845m,Thhalv10010309m,Thhalv10007342m,Thhalv10004179m,Thhalv10012832m
GO:0006096	glycolysis	41 of 1004 in the list	264 of 13471 in the genome	0.00875	Thhalv10008645m,Thhalv10012414m,Thhalv10023569m,Thhalv10000886m,Thhalv10009061m,Thhalv10000117m,Thhalv10005137m,Thhalv10019114m,Thhalv10028681m,Thhalv10006567m,Thhalv10008735m,Thhalv10002047m,Thhalv10024309m,Thhalv10008111m,Thhalv10027971m,Thhalv10007845m,Thhalv10021426m,Thhalv10021895m,Thhalv10011426m,Thhalv10028469m,Thhalv10010734m,Thhalv10017041m,Thhalv10019118m,Thhalv10019120m,Thhalv10008313m…
GO:0052542	defense response by callose deposition	20 of 1004 in the list	88 of 13471 in the genome	0.00883	Thhalv10022110m,Thhalv10003430m,Thhalv10019204m,Thhalv10005860m,Thhalv10006563m,Thhalv10010558m,Thhalv10008152m,Thhalv10008539m,Thhalv10000114m,Thhalv10000899m,Thhalv10013359m,Thhalv10010287m,Thhalv10026060m,Thhalv10004810m,Thhalv10007574m,Thhalv10004638m,Thhalv10008630m,Thhalv10003194m,Thhalv10011776m,Thhalv10004064m
GO:0033037	polysaccharide localization	24 of 1004 in the list	119 of 13471 in the genome	0.00986	Thhalv10022110m,Thhalv10003430m,Thhalv10019204m,Thhalv10000308m,Thhalv10005860m,Thhalv10006563m,Thhalv10010558m,Thhalv10008152m,Thhalv10008539m,Thhalv10000114m,Thhalv10000899m,Thhalv10013359m,Thhalv10022995m,Thhalv10010287m,Thhalv10026060m,Thhalv10014742m,Thhalv10008839m,Thhalv10004810m,Thhalv10007574m,Thhalv10004638m,Thhalv10008630m,Thhalv10003194m,Thhalv10011776m,Thhalv10004064m
GO:0009061	anaerobic respiration	7 of 1004 in the list	12 of 13471 in the genome	0.01156	Thhalv10009221m,Thhalv10015184m,Thhalv10017798m,Thhalv10019315m,Thhalv10021699m,Thhalv10011162m,Thhalv10009139m
GO:0019438	aromatic compound biosynthetic process	158 of 1004 in the list	1527 of 13471 in the genome	0.01199	Thhalv10004527m,Thhalv10008447m,Thhalv10013480m,Thhalv10007797m,Thhalv10011357m,Thhalv10016085m,Thhalv10011520m,Thhalv10025577m,Thhalv10006291m,Thhalv10022196m,Thhalv10023792m,Thhalv10028009m,Thhalv10007917m,Thhalv10025590m,Thhalv10005710m,Thhalv10004638m,Thhalv10019118m,Thhalv10023348m,Thhalv10007774m,Thhalv10007710m,Thhalv10010531m,Thhalv10023595m,Thhalv10011839m,Thhalv10008647m,Thhalv10008975m…
GO:0007030	Golgi organization	36 of 1004 in the list	222 of 13471 in the genome	0.01213	Thhalv10011730m,Thhalv10009061m,Thhalv10017026m,Thhalv10007016m,Thhalv10028681m,Thhalv10002047m,Thhalv10024309m,Thhalv10023732m,Thhalv10008111m,Thhalv10027971m,Thhalv10007845m,Thhalv10021426m,Thhalv10021895m,Thhalv10007917m,Thhalv10028469m,Thhalv10010734m,Thhalv10017041m,Thhalv10017116m,Thhalv10014831m,Thhalv10008313m,Thhalv10016444m,Thhalv10023595m,Thhalv10016774m,Thhalv10006930m,Thhalv10008706m…
GO:0042742	defense response to bacterium	70 of 1004 in the list	555 of 13471 in the genome	0.01392	Thhalv10017379m,Thhalv10004527m,Thhalv10019151m,Thhalv10017026m,Thhalv10016591m,Thhalv10006291m,Thhalv10007072m,Thhalv10025590m,Thhalv10004638m,Thhalv10010680m,Thhalv10003194m,Thhalv10009080m,Thhalv10008419m,Thhalv10007710m,Thhalv10016444m,Thhalv10025785m,Thhalv10017726m,Thhalv10008207m,Thhalv10000114m,Thhalv10010232m,Thhalv10014994m,Thhalv10023635m,Thhalv10012817m,Thhalv10004407m,Thhalv10012720m…
GO:0006595	polyamine metabolic process	17 of 1004 in the list	69 of 13471 in the genome	0.01408	Thhalv10015260m,Thhalv10016314m,Thhalv10013480m,Thhalv10016774m,Thhalv10011357m,Thhalv10008406m,Thhalv10011451m,Thhalv10007016m,Thhalv10022578m,Thhalv10015160m,Thhalv10022187m,Thhalv10008402m,Thhalv10007845m,Thhalv10007088m,Thhalv10009124m,Thhalv10025702m,Thhalv10026169m
GO:0009072	aromatic amino acid family metabolic process	42 of 1004 in the list	280 of 13471 in the genome	0.01634	Thhalv10008447m,Thhalv10016314m,Thhalv10002563m,Thhalv10017210m,Thhalv10019114m,Thhalv10016085m,Thhalv10000299m,Thhalv10007072m,Thhalv10027971m,Thhalv10011377m,Thhalv10012384m,Thhalv10026067m,Thhalv10019452m,Thhalv10010297m,Thhalv10004638m,Thhalv10000093m,Thhalv10007422m,Thhalv10019118m,Thhalv10023348m,Thhalv10019120m,Thhalv10003194m,Thhalv10004144m,Thhalv10016734m,Thhalv10005518m,Thhalv10016060m…
GO:0034599	cellular response to oxidative stress	27 of 1004 in the list	147 of 13471 in the genome	0.0167	Thhalv10007075m,Thhalv10013480m,Thhalv10000942m,Thhalv10023595m,Thhalv10025627m,Thhalv10026218m,Thhalv10000941m,Thhalv10023665m,Thhalv10008975m,Thhalv10028681m,Thhalv10002660m,Thhalv10002047m,Thhalv10016957m,Thhalv10000962m,Thhalv10022759m,Thhalv10024309m,Thhalv10008402m,Thhalv10007781m,Thhalv10027971m,Thhalv10010494m,Thhalv10010309m,Thhalv10007917m,Thhalv10004179m,Thhalv10010220m,Thhalv10019078m…
GO:0006790	sulfur compound metabolic process	77 of 1004 in the list	632 of 13471 in the genome	0.01758	Thhalv10023729m,Thhalv10023665m,Thhalv10005854m,Thhalv10011520m,Thhalv10013083m,Thhalv10003258m,Thhalv10005949m,Thhalv10008691m,Thhalv10022805m,Thhalv10011377m,Thhalv10017041m,Thhalv10004638m,Thhalv10011667m,Thhalv10003194m,Thhalv10023459m,Thhalv10015260m,Thhalv10005229m,Thhalv10007420m,Thhalv10023595m,Thhalv10004595m,Thhalv10000114m,Thhalv10028642m,Thhalv10010598m,Thhalv10019031m,Thhalv10014742m…
GO:0009625	response to insect	23 of 1004 in the list	115 of 13471 in the genome	0.01771	Thhalv10019399m,Thhalv10003303m,Thhalv10009213m,Thhalv10010514m,Thhalv10008406m,Thhalv10010623m,Thhalv10008152m,Thhalv10000114m,Thhalv10007715m,Thhalv10023197m,Thhalv10004211m,Thhalv10013359m,Thhalv10026213m,Thhalv10003305m,Thhalv10026576m,Thhalv10016982m,Thhalv10000336m,Thhalv10019652m,Thhalv10004407m,Thhalv10006146m,Thhalv10007127m,Thhalv10004638m,Thhalv10004064m
GO:0034614	cellular response to reactive oxygen species	26 of 1004 in the list	140 of 13471 in the genome	0.01975	Thhalv10013480m,Thhalv10000942m,Thhalv10023595m,Thhalv10025627m,Thhalv10026218m,Thhalv10000941m,Thhalv10023665m,Thhalv10008975m,Thhalv10028681m,Thhalv10002660m,Thhalv10002047m,Thhalv10016957m,Thhalv10000962m,Thhalv10022759m,Thhalv10024309m,Thhalv10008402m,Thhalv10007781m,Thhalv10027971m,Thhalv10010494m,Thhalv10010309m,Thhalv10007917m,Thhalv10004179m,Thhalv10010220m,Thhalv10019078m,Thhalv10023348m…
GO:0034754	cellular hormone metabolic process	36 of 1004 in the list	228 of 13471 in the genome	0.0223	Thhalv10002563m,Thhalv10028769m,Thhalv10019114m,Thhalv10003258m,Thhalv10000299m,Thhalv10007072m,Thhalv10027971m,Thhalv10012384m,Thhalv10026067m,Thhalv10019452m,Thhalv10007422m,Thhalv10019118m,Thhalv10023348m,Thhalv10019120m,Thhalv10004144m,Thhalv10023459m,Thhalv10005518m,Thhalv10016060m,Thhalv10010499m,Thhalv10011839m,Thhalv10001020m,Thhalv10025861m,Thhalv10010558m,Thhalv10025937m,Thhalv10015233m…
GO:0006986	response to unfolded protein	36 of 1004 in the list	233 of 13471 in the genome	0.03621	Thhalv10004449m,Thhalv10005532m,Thhalv10023569m,Thhalv10025906m,Thhalv10019204m,Thhalv10021132m,Thhalv10014884m,Thhalv10004611m,Thhalv10008539m,Thhalv10012271m,Thhalv10004211m,Thhalv10002566m,Thhalv10002333m,Thhalv10011867m,Thhalv10011352m,Thhalv10005762m,Thhalv10003430m,Thhalv10008419m,Thhalv10009080m,Thhalv10006090m,Thhalv10016444m,Thhalv10011871m,Thhalv10009213m,Thhalv10005860m,Thhalv10021726m…
GO:0034620	cellular response to unfolded protein	36 of 1004 in the list	233 of 13471 in the genome	0.03621	Thhalv10004449m,Thhalv10005532m,Thhalv10023569m,Thhalv10025906m,Thhalv10019204m,Thhalv10021132m,Thhalv10014884m,Thhalv10004611m,Thhalv10008539m,Thhalv10012271m,Thhalv10004211m,Thhalv10002566m,Thhalv10002333m,Thhalv10011867m,Thhalv10011352m,Thhalv10005762m,Thhalv10003430m,Thhalv10008419m,Thhalv10009080m,Thhalv10006090m,Thhalv10016444m,Thhalv10011871m,Thhalv10009213m,Thhalv10005860m,Thhalv10021726m…
GO:0035967	cellular response to topologically incorrect protein	36 of 1004 in the list	233 of 13471 in the genome	0.03621	Thhalv10004449m,Thhalv10005532m,Thhalv10023569m,Thhalv10025906m,Thhalv10019204m,Thhalv10021132m,Thhalv10014884m,Thhalv10004611m,Thhalv10008539m,Thhalv10012271m,Thhalv10004211m,Thhalv10002566m,Thhalv10002333m,Thhalv10011867m,Thhalv10011352m,Thhalv10005762m,Thhalv10003430m,Thhalv10008419m,Thhalv10009080m,Thhalv10006090m,Thhalv10016444m,Thhalv10011871m,Thhalv10009213m,Thhalv10005860m,Thhalv10021726m…
GO:0010583	response to cyclopentenone	28 of 1004 in the list	162 of 13471 in the genome	0.03745	Thhalv10005518m,Thhalv10026168m,Thhalv10011727m,Thhalv10002776m,Thhalv10017210m,Thhalv10021548m,Thhalv10025906m,Thhalv10026385m,Thhalv10015021m,Thhalv10019114m,Thhalv10025859m,Thhalv10008539m,Thhalv10018998m,Thhalv10008735m,Thhalv10026085m,Thhalv10008691m,Thhalv10028648m,Thhalv10019031m,Thhalv10008636m,Thhalv10017257m,Thhalv10026308m,Thhalv10004977m,Thhalv10019118m,Thhalv10026554m,Thhalv10019120m…
GO:1901564	organonitrogen compound metabolic process	180 of 1004 in the list	1821 of 13471 in the genome	0.04056	Thhalv10008447m,Thhalv10012414m,Thhalv10013480m,Thhalv10008978m,Thhalv10007797m,Thhalv10011357m,Thhalv10023665m,Thhalv10016085m,Thhalv10011520m,Thhalv10005854m,Thhalv10013083m,Thhalv10023306m,Thhalv10007897m,Thhalv10022578m,Thhalv10024287m,Thhalv10013093m,Thhalv10008385m,Thhalv10022196m,Thhalv10007027m,Thhalv10004638m,Thhalv10010366m,Thhalv10022779m,Thhalv10019118m,Thhalv10023348m,Thhalv10000152m…
GO:0000041	transition metal ion transport	51 of 1004 in the list	381 of 13471 in the genome	0.04925	Thhalv10016928m,Thhalv10026489m,Thhalv10025627m,Thhalv10006563m,Thhalv10007016m,Thhalv10002650m,Thhalv10026069m,Thhalv10013058m,Thhalv10004662m,Thhalv10025766m,Thhalv10010212m,Thhalv10007088m,Thhalv10009734m,Thhalv10015587m,Thhalv10005710m,Thhalv10028469m,Thhalv10017041m,Thhalv10006793m,Thhalv10025699m,Thhalv10005518m,Thhalv10026168m,Thhalv10021152m,Thhalv10026298m,Thhalv10010180m,Thhalv10000942m…
GO:0015843	methylammonium transport	4 of 1004 in the list	4 of 13471 in the genome	0.04995	Thhalv10021303m,Thhalv10001007m,Thhalv10011730m,Thhalv10026069m
GO:0072489	methylammonium transmembrane transport	4 of 1004 in the list	4 of 13471 in the genome	0.04995	Thhalv10021303m,Thhalv10001007m,Thhalv10011730m,Thhalv10026069m

## Sheet: Leaf
Gene Ontoloty identity	Gene Ontology term	Cluster frequency	Genome frequency of use	Corrected P-value	DEGs
GO:0016020	membrane	981 of 2421 in the list	5256 of 16358 in the genome	7.28e-19	Thhalv10023428m,Thhalv10000338m,Thhalv10012414m,Thhalv10017259m,Thhalv10013470m,Thhalv10028560m,Thhalv10017207m,Thhalv10016599m,Thhalv10023298m,Thhalv10007527m,Thhalv10025911m,Thhalv10028755m,Thhalv10011438m,Thhalv10013004m,Thhalv10023605m,Thhalv10001025m,Thhalv10023702m,Thhalv10003467m,Thhalv10010745m,Thhalv10004116m,Thhalv10011714m,Thhalv10024339m,Thhalv10011230m,Thhalv10007504m,Thhalv10019112m…
GO:0009579	thylakoid	155 of 2421 in the list	502 of 16358 in the genome	3.44e-18	Thhalv10012725m,Thhalv10010535m,Thhalv10005844m,Thhalv10019199m,Thhalv10001027m,Thhalv10016334m,Thhalv10021813m,Thhalv10021451m,Thhalv10004777m,Thhalv10006971m,Thhalv10015512m,Thhalv10010814m,Thhalv10023702m,Thhalv10003467m,Thhalv10010745m,Thhalv10028734m,Thhalv10009183m,Thhalv10003922m,Thhalv10019004m,Thhalv10021595m,Thhalv10023636m,Thhalv10010669m,Thhalv10010680m,Thhalv10022842m,Thhalv10022809m…
GO:0009534	chloroplast thylakoid	135 of 2421 in the list	414 of 16358 in the genome	5.77e-18	Thhalv10010535m,Thhalv10005844m,Thhalv10019199m,Thhalv10001027m,Thhalv10016334m,Thhalv10021813m,Thhalv10021451m,Thhalv10004777m,Thhalv10006971m,Thhalv10015512m,Thhalv10010814m,Thhalv10023702m,Thhalv10003467m,Thhalv10010745m,Thhalv10009183m,Thhalv10003922m,Thhalv10019004m,Thhalv10023636m,Thhalv10010669m,Thhalv10022842m,Thhalv10022809m,Thhalv10004764m,Thhalv10011839m,Thhalv10008749m,Thhalv10011883m…
GO:0031976	plastid thylakoid	135 of 2421 in the list	414 of 16358 in the genome	5.77e-18	Thhalv10010535m,Thhalv10005844m,Thhalv10019199m,Thhalv10001027m,Thhalv10016334m,Thhalv10021813m,Thhalv10021451m,Thhalv10004777m,Thhalv10006971m,Thhalv10015512m,Thhalv10010814m,Thhalv10023702m,Thhalv10003467m,Thhalv10010745m,Thhalv10009183m,Thhalv10003922m,Thhalv10019004m,Thhalv10023636m,Thhalv10010669m,Thhalv10022842m,Thhalv10022809m,Thhalv10004764m,Thhalv10011839m,Thhalv10008749m,Thhalv10011883m…
GO:0031984	organelle subcompartment	136 of 2421 in the list	419 of 16358 in the genome	6.61e-18	Thhalv10010535m,Thhalv10005844m,Thhalv10019199m,Thhalv10001027m,Thhalv10016334m,Thhalv10021813m,Thhalv10021451m,Thhalv10004777m,Thhalv10021014m,Thhalv10006971m,Thhalv10015512m,Thhalv10010814m,Thhalv10023702m,Thhalv10003467m,Thhalv10010745m,Thhalv10009183m,Thhalv10003922m,Thhalv10019004m,Thhalv10023636m,Thhalv10010669m,Thhalv10022842m,Thhalv10022809m,Thhalv10004764m,Thhalv10011839m,Thhalv10008749m…
GO:0044434	chloroplast part	282 of 2421 in the list	1148 of 16358 in the genome	3.08e-17	Thhalv10017379m,Thhalv10005955m,Thhalv10012414m,Thhalv10012725m,Thhalv10010535m,Thhalv10028560m,Thhalv10001027m,Thhalv10025911m,Thhalv10021451m,Thhalv10015512m,Thhalv10026512m,Thhalv10010814m,Thhalv10023702m,Thhalv10003467m,Thhalv10010745m,Thhalv10024339m,Thhalv10010436m,Thhalv10019112m,Thhalv10004089m,Thhalv10019004m,Thhalv10019118m,Thhalv10002989m,Thhalv10010669m,Thhalv10004913m,Thhalv10022709m…
GO:0044435	plastid part	283 of 2421 in the list	1171 of 16358 in the genome	3e-16	Thhalv10017379m,Thhalv10005955m,Thhalv10012414m,Thhalv10012725m,Thhalv10010535m,Thhalv10028560m,Thhalv10001027m,Thhalv10025911m,Thhalv10021451m,Thhalv10015512m,Thhalv10026512m,Thhalv10010814m,Thhalv10023702m,Thhalv10003467m,Thhalv10010745m,Thhalv10024339m,Thhalv10010436m,Thhalv10019112m,Thhalv10004089m,Thhalv10019004m,Thhalv10019118m,Thhalv10002989m,Thhalv10010669m,Thhalv10004913m,Thhalv10022709m…
GO:0044436	thylakoid part	117 of 2421 in the list	364 of 16358 in the genome	7.31e-15	Thhalv10010535m,Thhalv10005844m,Thhalv10019199m,Thhalv10001027m,Thhalv10016334m,Thhalv10021813m,Thhalv10021451m,Thhalv10004777m,Thhalv10021053m,Thhalv10008901m,Thhalv10006971m,Thhalv10010814m,Thhalv10008853m,Thhalv10023702m,Thhalv10019237m,Thhalv10008700m,Thhalv10011377m,Thhalv10003467m,Thhalv10010745m,Thhalv10028734m,Thhalv10009183m,Thhalv10028838m,Thhalv10019004m,Thhalv10023636m,Thhalv10010641m…
GO:0071944	cell periphery	712 of 2421 in the list	3712 of 16358 in the genome	1.27e-14	Thhalv10023428m,Thhalv10000338m,Thhalv10012414m,Thhalv10017259m,Thhalv10013470m,Thhalv10028560m,Thhalv10003249m,Thhalv10017207m,Thhalv10016599m,Thhalv10007527m,Thhalv10025911m,Thhalv10028755m,Thhalv10013004m,Thhalv10013093m,Thhalv10023605m,Thhalv10004116m,Thhalv10011714m,Thhalv10024339m,Thhalv10011230m,Thhalv10007504m,Thhalv10019112m,Thhalv10010564m,Thhalv10016327m,Thhalv10011627m,Thhalv10025959m…
GO:0009535	chloroplast thylakoid membrane	104 of 2421 in the list	310 of 16358 in the genome	1.62e-14	Thhalv10010535m,Thhalv10005844m,Thhalv10019199m,Thhalv10016334m,Thhalv10021813m,Thhalv10021451m,Thhalv10004777m,Thhalv10008901m,Thhalv10006971m,Thhalv10010814m,Thhalv10008853m,Thhalv10023702m,Thhalv10008700m,Thhalv10011377m,Thhalv10003467m,Thhalv10009183m,Thhalv10028838m,Thhalv10023636m,Thhalv10010641m,Thhalv10010669m,Thhalv10003444m,Thhalv10022809m,Thhalv10022842m,Thhalv10026127m,Thhalv10017096m…
GO:0055035	plastid thylakoid membrane	104 of 2421 in the list	310 of 16358 in the genome	1.62e-14	Thhalv10010535m,Thhalv10005844m,Thhalv10019199m,Thhalv10016334m,Thhalv10021813m,Thhalv10021451m,Thhalv10004777m,Thhalv10008901m,Thhalv10006971m,Thhalv10010814m,Thhalv10008853m,Thhalv10023702m,Thhalv10008700m,Thhalv10011377m,Thhalv10003467m,Thhalv10009183m,Thhalv10028838m,Thhalv10023636m,Thhalv10010641m,Thhalv10010669m,Thhalv10003444m,Thhalv10022809m,Thhalv10022842m,Thhalv10026127m,Thhalv10017096m…
GO:0009507	chloroplast	700 of 2421 in the list	3642 of 16358 in the genome	1.67e-14	Thhalv10005955m,Thhalv10012414m,Thhalv10009067m,Thhalv10028560m,Thhalv10009499m,Thhalv10011464m,Thhalv10023298m,Thhalv10025911m,Thhalv10004150m,Thhalv10028755m,Thhalv10015512m,Thhalv10001025m,Thhalv10023702m,Thhalv10003467m,Thhalv10010745m,Thhalv10024339m,Thhalv10007504m,Thhalv10019112m,Thhalv10021758m,Thhalv10019004m,Thhalv10016327m,Thhalv10008778m,Thhalv10011627m,Thhalv10004913m,Thhalv10007354m…
GO:0034357	photosynthetic membrane	110 of 2421 in the list	337 of 16358 in the genome	1.93e-14	Thhalv10010535m,Thhalv10005844m,Thhalv10019199m,Thhalv10016334m,Thhalv10021813m,Thhalv10021451m,Thhalv10004777m,Thhalv10008901m,Thhalv10006971m,Thhalv10010814m,Thhalv10008853m,Thhalv10023702m,Thhalv10008700m,Thhalv10011377m,Thhalv10003467m,Thhalv10028734m,Thhalv10009183m,Thhalv10028838m,Thhalv10019004m,Thhalv10023636m,Thhalv10010641m,Thhalv10010669m,Thhalv10003444m,Thhalv10022842m,Thhalv10022809m…
GO:0042651	thylakoid membrane	107 of 2421 in the list	326 of 16358 in the genome	3.33e-14	Thhalv10010535m,Thhalv10005844m,Thhalv10019199m,Thhalv10016334m,Thhalv10021813m,Thhalv10021451m,Thhalv10004777m,Thhalv10008901m,Thhalv10006971m,Thhalv10010814m,Thhalv10008853m,Thhalv10023702m,Thhalv10008700m,Thhalv10011377m,Thhalv10003467m,Thhalv10028734m,Thhalv10009183m,Thhalv10028838m,Thhalv10023636m,Thhalv10010641m,Thhalv10010669m,Thhalv10003444m,Thhalv10022809m,Thhalv10022842m,Thhalv10026127m…
GO:0009536	plastid	735 of 2421 in the list	3891 of 16358 in the genome	1.46e-13	Thhalv10005955m,Thhalv10012414m,Thhalv10009067m,Thhalv10028560m,Thhalv10009499m,Thhalv10011464m,Thhalv10023298m,Thhalv10017200m,Thhalv10025911m,Thhalv10004150m,Thhalv10028755m,Thhalv10011438m,Thhalv10015512m,Thhalv10001025m,Thhalv10023702m,Thhalv10003467m,Thhalv10010745m,Thhalv10024339m,Thhalv10007504m,Thhalv10019112m,Thhalv10021758m,Thhalv10019004m,Thhalv10016327m,Thhalv10008778m,Thhalv10011627m…
GO:0005773	vacuole	249 of 2421 in the list	1046 of 16358 in the genome	3.22e-13	Thhalv10017379m,Thhalv10017151m,Thhalv10012725m,Thhalv10009067m,Thhalv10010278m,Thhalv10011464m,Thhalv10005844m,Thhalv10016834m,Thhalv10011572m,Thhalv10024176m,Thhalv10025911m,Thhalv10005945m,Thhalv10005002m,Thhalv10004777m,Thhalv10026266m,Thhalv10007514m,Thhalv10021014m,Thhalv10011438m,Thhalv10010603m,Thhalv10006933m,Thhalv10013004m,Thhalv10007602m,Thhalv10006715m,Thhalv10011384m,Thhalv10001025m…
GO:0005737	cytoplasm	1612 of 2421 in the list	9762 of 16358 in the genome	5.95e-12	Thhalv10005955m,Thhalv10012414m,Thhalv10013470m,Thhalv10009067m,Thhalv10028560m,Thhalv10009499m,Thhalv10016599m,Thhalv10007527m,Thhalv10028755m,Thhalv10011438m,Thhalv10011701m,Thhalv10015512m,Thhalv10013398m,Thhalv10021729m,Thhalv10010606m,Thhalv10017069m,Thhalv10003467m,Thhalv10011714m,Thhalv10010564m,Thhalv10019004m,Thhalv10016327m,Thhalv10011627m,Thhalv10004913m,Thhalv10020969m,Thhalv10013498m…
GO:0005886	plasma membrane	611 of 2421 in the list	3223 of 16358 in the genome	8.04e-11	Thhalv10023428m,Thhalv10000338m,Thhalv10012414m,Thhalv10017259m,Thhalv10013470m,Thhalv10028560m,Thhalv10017207m,Thhalv10016599m,Thhalv10007527m,Thhalv10025911m,Thhalv10028755m,Thhalv10013004m,Thhalv10023605m,Thhalv10004116m,Thhalv10011714m,Thhalv10024339m,Thhalv10011230m,Thhalv10007504m,Thhalv10019112m,Thhalv10010564m,Thhalv10016327m,Thhalv10011627m,Thhalv10025959m,Thhalv10008841m,Thhalv10005973m…
GO:0009570	chloroplast stroma	163 of 2421 in the list	639 of 16358 in the genome	1.03e-10	Thhalv10013193m,Thhalv10005955m,Thhalv10012414m,Thhalv10010535m,Thhalv10028560m,Thhalv10019199m,Thhalv10004777m,Thhalv10007514m,Thhalv10015512m,Thhalv10026512m,Thhalv10024339m,Thhalv10009183m,Thhalv10010436m,Thhalv10019004m,Thhalv10010414m,Thhalv10021595m,Thhalv10023636m,Thhalv10022434m,Thhalv10019118m,Thhalv10002989m,Thhalv10023348m,Thhalv10010669m,Thhalv10010680m,Thhalv10006791m,Thhalv10004913m…
GO:0044444	cytoplasmic part	1392 of 2421 in the list	8333 of 16358 in the genome	4.05e-10	Thhalv10005955m,Thhalv10012414m,Thhalv10013470m,Thhalv10009067m,Thhalv10028560m,Thhalv10009499m,Thhalv10016599m,Thhalv10007527m,Thhalv10028755m,Thhalv10011438m,Thhalv10011701m,Thhalv10015512m,Thhalv10013398m,Thhalv10021729m,Thhalv10017069m,Thhalv10003467m,Thhalv10011714m,Thhalv10010564m,Thhalv10019004m,Thhalv10016327m,Thhalv10011627m,Thhalv10004913m,Thhalv10020969m,Thhalv10013498m,Thhalv10025959m…
GO:0009532	plastid stroma	163 of 2421 in the list	651 of 16358 in the genome	5.4e-10	Thhalv10013193m,Thhalv10005955m,Thhalv10012414m,Thhalv10010535m,Thhalv10028560m,Thhalv10019199m,Thhalv10004777m,Thhalv10007514m,Thhalv10015512m,Thhalv10026512m,Thhalv10024339m,Thhalv10009183m,Thhalv10010436m,Thhalv10019004m,Thhalv10010414m,Thhalv10021595m,Thhalv10023636m,Thhalv10022434m,Thhalv10019118m,Thhalv10002989m,Thhalv10023348m,Thhalv10010669m,Thhalv10010680m,Thhalv10006791m,Thhalv10004913m…
GO:0048046	apoplast	121 of 2421 in the list	462 of 16358 in the genome	2.04e-08	Thhalv10000937m,Thhalv10010535m,Thhalv10011464m,Thhalv10027955m,Thhalv10011572m,Thhalv10023729m,Thhalv10019199m,Thhalv10019114m,Thhalv10026266m,Thhalv10007514m,Thhalv10004581m,Thhalv10011558m,Thhalv10019138m,Thhalv10010102m,Thhalv10004708m,Thhalv10019343m,Thhalv10012740m,Thhalv10011967m,Thhalv10009183m,Thhalv10023557m,Thhalv10025933m,Thhalv10010414m,Thhalv10000350m,Thhalv10008016m,Thhalv10019118m…
GO:0031090	organelle membrane	232 of 2421 in the list	1084 of 16358 in the genome	2.72e-07	Thhalv10017379m,Thhalv10009257m,Thhalv10001932m,Thhalv10012725m,Thhalv10010278m,Thhalv10010697m,Thhalv10011572m,Thhalv10023650m,Thhalv10007705m,Thhalv10025911m,Thhalv10008753m,Thhalv10004777m,Thhalv10026266m,Thhalv10021014m,Thhalv10006933m,Thhalv10013004m,Thhalv10001025m,Thhalv10003227m,Thhalv10013404m,Thhalv10000240m,Thhalv10016982m,Thhalv10024339m,Thhalv10019112m,Thhalv10010564m,Thhalv10004164m…
GO:0044425	membrane part	365 of 2421 in the list	1871 of 16358 in the genome	6.23e-07	Thhalv10017379m,Thhalv10012414m,Thhalv10017259m,Thhalv10010535m,Thhalv10026042m,Thhalv10010603m,Thhalv10001943m,Thhalv10011504m,Thhalv10008385m,Thhalv10000240m,Thhalv10024339m,Thhalv10021758m,Thhalv10010564m,Thhalv10019004m,Thhalv10025993m,Thhalv10010669m,Thhalv10013119m,Thhalv10013125m,Thhalv10025959m,Thhalv10008841m,Thhalv10023240m,Thhalv10022709m,Thhalv10000055m,Thhalv10005744m,Thhalv10011262m…
GO:0044422	organelle part	558 of 2421 in the list	3054 of 16358 in the genome	7.53e-07	Thhalv10005955m,Thhalv10012414m,Thhalv10028560m,Thhalv10016128m,Thhalv10025911m,Thhalv10015512m,Thhalv10013004m,Thhalv10001025m,Thhalv10017069m,Thhalv10023702m,Thhalv10003467m,Thhalv10010745m,Thhalv10011714m,Thhalv10024339m,Thhalv10019112m,Thhalv10010564m,Thhalv10019004m,Thhalv10010366m,Thhalv10004913m,Thhalv10026543m,Thhalv10025959m,Thhalv10005973m,Thhalv10005744m,Thhalv10004373m,Thhalv10000026m…
GO:0044446	intracellular organelle part	556 of 2421 in the list	3046 of 16358 in the genome	9.49e-07	Thhalv10005955m,Thhalv10012414m,Thhalv10028560m,Thhalv10016128m,Thhalv10025911m,Thhalv10015512m,Thhalv10013004m,Thhalv10001025m,Thhalv10017069m,Thhalv10023702m,Thhalv10003467m,Thhalv10010745m,Thhalv10011714m,Thhalv10024339m,Thhalv10019112m,Thhalv10010564m,Thhalv10019004m,Thhalv10010366m,Thhalv10004913m,Thhalv10026543m,Thhalv10025959m,Thhalv10005973m,Thhalv10005744m,Thhalv10004373m,Thhalv10000026m…
GO:0009526	plastid envelope	137 of 2421 in the list	574 of 16358 in the genome	9.96e-07	Thhalv10017379m,Thhalv10012414m,Thhalv10012725m,Thhalv10011572m,Thhalv10019199m,Thhalv10025911m,Thhalv10016334m,Thhalv10004777m,Thhalv10006971m,Thhalv10006933m,Thhalv10024339m,Thhalv10009183m,Thhalv10019112m,Thhalv10003922m,Thhalv10004089m,Thhalv10010414m,Thhalv10021595m,Thhalv10022434m,Thhalv10023348m,Thhalv10010669m,Thhalv10010680m,Thhalv10017178m,Thhalv10010607m,Thhalv10004764m,Thhalv10011839m…
GO:0031224	intrinsic to membrane	294 of 2421 in the list	1458 of 16358 in the genome	1.02e-06	Thhalv10017379m,Thhalv10012414m,Thhalv10017259m,Thhalv10026042m,Thhalv10010603m,Thhalv10001943m,Thhalv10011504m,Thhalv10008385m,Thhalv10000240m,Thhalv10024339m,Thhalv10021758m,Thhalv10010564m,Thhalv10025993m,Thhalv10010669m,Thhalv10013119m,Thhalv10013125m,Thhalv10025959m,Thhalv10008841m,Thhalv10023240m,Thhalv10022709m,Thhalv10000055m,Thhalv10005744m,Thhalv10011262m,Thhalv10005990m,Thhalv10023739m…
GO:0030312	external encapsulating structure	160 of 2421 in the list	701 of 16358 in the genome	1.43e-06	Thhalv10000937m,Thhalv10003249m,Thhalv10021026m,Thhalv10011572m,Thhalv10019199m,Thhalv10007514m,Thhalv10021014m,Thhalv10004708m,Thhalv10013004m,Thhalv10013093m,Thhalv10016209m,Thhalv10008465m,Thhalv10007504m,Thhalv10023348m,Thhalv10010680m,Thhalv10022319m,Thhalv10013422m,Thhalv10012866m,Thhalv10028733m,Thhalv10023595m,Thhalv10006965m,Thhalv10011839m,Thhalv10012662m,Thhalv10003127m,Thhalv10006877m…
GO:0009941	chloroplast envelope	131 of 2421 in the list	547 of 16358 in the genome	1.76e-06	Thhalv10017379m,Thhalv10012414m,Thhalv10011572m,Thhalv10019199m,Thhalv10025911m,Thhalv10016334m,Thhalv10004777m,Thhalv10006971m,Thhalv10006933m,Thhalv10024339m,Thhalv10009183m,Thhalv10019112m,Thhalv10003922m,Thhalv10004089m,Thhalv10021595m,Thhalv10022434m,Thhalv10023348m,Thhalv10010669m,Thhalv10010680m,Thhalv10017178m,Thhalv10010607m,Thhalv10004764m,Thhalv10011839m,Thhalv10022709m,Thhalv10013332m…
GO:0044437	vacuolar part	140 of 2421 in the list	595 of 16358 in the genome	1.78e-06	Thhalv10012725m,Thhalv10010278m,Thhalv10011572m,Thhalv10025911m,Thhalv10004777m,Thhalv10026266m,Thhalv10021014m,Thhalv10006933m,Thhalv10013004m,Thhalv10001025m,Thhalv10013404m,Thhalv10024339m,Thhalv10019112m,Thhalv10004164m,Thhalv10005838m,Thhalv10019118m,Thhalv10023348m,Thhalv10022319m,Thhalv10012866m,Thhalv10005973m,Thhalv10006965m,Thhalv10015109m,Thhalv10007717m,Thhalv10011767m,Thhalv10004824m…
GO:0005783	endoplasmic reticulum	145 of 2421 in the list	622 of 16358 in the genome	1.82e-06	Thhalv10016575m,Thhalv10014802m,Thhalv10011464m,Thhalv10010596m,Thhalv10008753m,Thhalv10011438m,Thhalv10026120m,Thhalv10011384m,Thhalv10001025m,Thhalv10003227m,Thhalv10007301m,Thhalv10016982m,Thhalv10021758m,Thhalv10010564m,Thhalv10011861m,Thhalv10012990m,Thhalv10013498m,Thhalv10007431m,Thhalv10025959m,Thhalv10022778m,Thhalv10008741m,Thhalv10028733m,Thhalv10023595m,Thhalv10015109m,Thhalv10016602m…
GO:0005618	cell wall	157 of 2421 in the list	687 of 16358 in the genome	1.83e-06	Thhalv10000937m,Thhalv10003249m,Thhalv10021026m,Thhalv10011572m,Thhalv10019199m,Thhalv10007514m,Thhalv10021014m,Thhalv10004708m,Thhalv10013004m,Thhalv10013093m,Thhalv10016209m,Thhalv10008465m,Thhalv10007504m,Thhalv10023348m,Thhalv10010680m,Thhalv10022319m,Thhalv10013422m,Thhalv10012866m,Thhalv10028733m,Thhalv10023595m,Thhalv10006965m,Thhalv10011839m,Thhalv10012662m,Thhalv10003127m,Thhalv10006877m…
GO:0005774	vacuolar membrane	138 of 2421 in the list	588 of 16358 in the genome	2.72e-06	Thhalv10012725m,Thhalv10010278m,Thhalv10011572m,Thhalv10025911m,Thhalv10004777m,Thhalv10026266m,Thhalv10021014m,Thhalv10006933m,Thhalv10013004m,Thhalv10001025m,Thhalv10013404m,Thhalv10024339m,Thhalv10019112m,Thhalv10004164m,Thhalv10005838m,Thhalv10019118m,Thhalv10023348m,Thhalv10022319m,Thhalv10012866m,Thhalv10005973m,Thhalv10006965m,Thhalv10015109m,Thhalv10007717m,Thhalv10011767m,Thhalv10004824m…
GO:0031977	thylakoid lumen	31 of 2421 in the list	77 of 16358 in the genome	1.28e-05	Thhalv10010535m,Thhalv10022842m,Thhalv10002091m,Thhalv10010497m,Thhalv10005005m,Thhalv10017096m,Thhalv10019199m,Thhalv10008749m,Thhalv10001027m,Thhalv10016334m,Thhalv10021451m,Thhalv10021813m,Thhalv10021053m,Thhalv10011883m,Thhalv10008901m,Thhalv10004563m,Thhalv10006971m,Thhalv10008504m,Thhalv10023632m,Thhalv10028808m,Thhalv10026172m,Thhalv10008853m,Thhalv10026198m,Thhalv10019237m,Thhalv10010745m…
GO:0009521	photosystem	27 of 2421 in the list	62 of 16358 in the genome	1.32e-05	Thhalv10019302m,Thhalv10010535m,Thhalv10022842m,Thhalv10005005m,Thhalv10011814m,Thhalv10017096m,Thhalv10021813m,Thhalv10002106m,Thhalv10009090m,Thhalv10002124m,Thhalv10011883m,Thhalv10008901m,Thhalv10004563m,Thhalv10008504m,Thhalv10009047m,Thhalv10026172m,Thhalv10008853m,Thhalv10026347m,Thhalv10017409m,Thhalv10017187m,Thhalv10006165m,Thhalv10025711m,Thhalv10026332m,Thhalv10008533m,Thhalv10019004m…
GO:0009523	photosystem II	20 of 2421 in the list	44 of 16358 in the genome	0.00031	Thhalv10019302m,Thhalv10010535m,Thhalv10022842m,Thhalv10017096m,Thhalv10021813m,Thhalv10002124m,Thhalv10011883m,Thhalv10008901m,Thhalv10004563m,Thhalv10008504m,Thhalv10026172m,Thhalv10008853m,Thhalv10026347m,Thhalv10017409m,Thhalv10017187m,Thhalv10025711m,Thhalv10008533m,Thhalv10019004m,Thhalv10010669m,Thhalv10017176m
GO:0009543	chloroplast thylakoid lumen	24 of 2421 in the list	60 of 16358 in the genome	0.00047	Thhalv10010535m,Thhalv10022842m,Thhalv10002091m,Thhalv10005005m,Thhalv10017096m,Thhalv10008749m,Thhalv10001027m,Thhalv10021451m,Thhalv10021813m,Thhalv10021053m,Thhalv10011883m,Thhalv10008901m,Thhalv10004563m,Thhalv10008504m,Thhalv10023632m,Thhalv10026172m,Thhalv10008853m,Thhalv10026198m,Thhalv10019237m,Thhalv10010745m,Thhalv10017187m,Thhalv10025711m,Thhalv10019004m,Thhalv10008168m
GO:0031978	plastid thylakoid lumen	24 of 2421 in the list	60 of 16358 in the genome	0.00047	Thhalv10010535m,Thhalv10022842m,Thhalv10002091m,Thhalv10005005m,Thhalv10017096m,Thhalv10008749m,Thhalv10001027m,Thhalv10021451m,Thhalv10021813m,Thhalv10021053m,Thhalv10011883m,Thhalv10008901m,Thhalv10004563m,Thhalv10008504m,Thhalv10023632m,Thhalv10026172m,Thhalv10008853m,Thhalv10026198m,Thhalv10019237m,Thhalv10010745m,Thhalv10017187m,Thhalv10025711m,Thhalv10019004m,Thhalv10008168m
GO:0016021	integral to membrane	242 of 2421 in the list	1244 of 16358 in the genome	0.00055	Thhalv10017379m,Thhalv10001932m,Thhalv10012414m,Thhalv10017259m,Thhalv10014802m,Thhalv10010278m,Thhalv10012494m,Thhalv10010697m,Thhalv10016334m,Thhalv10026042m,Thhalv10008753m,Thhalv10006971m,Thhalv10016571m,Thhalv10010603m,Thhalv10001943m,Thhalv10011504m,Thhalv10002919m,Thhalv10009342m,Thhalv10004354m,Thhalv10024272m,Thhalv10008385m,Thhalv10026664m,Thhalv10021027m,Thhalv10013404m,Thhalv10014720m…
GO:0031967	organelle envelope	178 of 2421 in the list	877 of 16358 in the genome	0.00102	Thhalv10017379m,Thhalv10009257m,Thhalv10012414m,Thhalv10012725m,Thhalv10011572m,Thhalv10023650m,Thhalv10019199m,Thhalv10025911m,Thhalv10016334m,Thhalv10004777m,Thhalv10006971m,Thhalv10006933m,Thhalv10011504m,Thhalv10000240m,Thhalv10024339m,Thhalv10009183m,Thhalv10019112m,Thhalv10003922m,Thhalv10004089m,Thhalv10010414m,Thhalv10021595m,Thhalv10022434m,Thhalv10023348m,Thhalv10010669m,Thhalv10010680m…
GO:0031975	envelope	180 of 2421 in the list	890 of 16358 in the genome	0.00113	Thhalv10017379m,Thhalv10009257m,Thhalv10012414m,Thhalv10012725m,Thhalv10011572m,Thhalv10023650m,Thhalv10019199m,Thhalv10025911m,Thhalv10016334m,Thhalv10004777m,Thhalv10006971m,Thhalv10006933m,Thhalv10011504m,Thhalv10000240m,Thhalv10024339m,Thhalv10009183m,Thhalv10019112m,Thhalv10003922m,Thhalv10004089m,Thhalv10010414m,Thhalv10021595m,Thhalv10022434m,Thhalv10023348m,Thhalv10010669m,Thhalv10010680m…
GO:0009505	plant-type cell wall	71 of 2421 in the list	287 of 16358 in the genome	0.00157	Thhalv10003249m,Thhalv10013113m,Thhalv10011572m,Thhalv10007514m,Thhalv10006127m,Thhalv10007016m,Thhalv10003258m,Thhalv10013004m,Thhalv10004232m,Thhalv10013093m,Thhalv10026020m,Thhalv10005461m,Thhalv10007504m,Thhalv10025933m,Thhalv10005228m,Thhalv10010680m,Thhalv10026579m,Thhalv10022319m,Thhalv10013422m,Thhalv10005229m,Thhalv10006965m,Thhalv10012662m,Thhalv10010404m,Thhalv10014742m,Thhalv10008839m…
GO:0005576	extracellular region	376 of 2421 in the list	2085 of 16358 in the genome	0.00214	Thhalv10012725m,Thhalv10005717m,Thhalv10010535m,Thhalv10008989m,Thhalv10011464m,Thhalv10003249m,Thhalv10023298m,Thhalv10008315m,Thhalv10011520m,Thhalv10028500m,Thhalv10004708m,Thhalv10007350m,Thhalv10007602m,Thhalv10013093m,Thhalv10011230m,Thhalv10007504m,Thhalv10021922m,Thhalv10010852m,Thhalv10019118m,Thhalv10026554m,Thhalv10011584m,Thhalv10007717m,Thhalv10007404m,Thhalv10012662m,Thhalv10000055m…
GO:0030095	chloroplast photosystem II	11 of 2421 in the list	18 of 16358 in the genome	0.00234	Thhalv10026172m,Thhalv10008853m,Thhalv10010535m,Thhalv10022842m,Thhalv10017096m,Thhalv10017187m,Thhalv10021813m,Thhalv10011883m,Thhalv10008901m,Thhalv10004563m,Thhalv10008504m
GO:0009654	oxygen evolving complex	13 of 2421 in the list	25 of 16358 in the genome	0.00395	Thhalv10026172m,Thhalv10019302m,Thhalv10008853m,Thhalv10010535m,Thhalv10026347m,Thhalv10022842m,Thhalv10017096m,Thhalv10017187m,Thhalv10025711m,Thhalv10019004m,Thhalv10004563m,Thhalv10008504m,Thhalv10017176m
GO:0010319	stromule	17 of 2421 in the list	39 of 16358 in the genome	0.004	Thhalv10004824m,Thhalv10010545m,Thhalv10004349m,Thhalv10028808m,Thhalv10016600m,Thhalv10023425m,Thhalv10020995m,Thhalv10004217m,Thhalv10007809m,Thhalv10017023m,Thhalv10004810m,Thhalv10028838m,Thhalv10010414m,Thhalv10008630m,Thhalv10008668m,Thhalv10007901m,Thhalv10023348m
GO:0005794	Golgi apparatus	210 of 2421 in the list	1098 of 16358 in the genome	0.00847	Thhalv10016928m,Thhalv10017151m,Thhalv10001932m,Thhalv10005719m,Thhalv10010596m,Thhalv10016599m,Thhalv10012957m,Thhalv10007527m,Thhalv10007705m,Thhalv10024176m,Thhalv10025911m,Thhalv10004777m,Thhalv10021014m,Thhalv10011438m,Thhalv10002732m,Thhalv10013004m,Thhalv10024168m,Thhalv10010238m,Thhalv10026664m,Thhalv10014720m,Thhalv10019112m,Thhalv10023559m,Thhalv10010366m,Thhalv10019118m,Thhalv10026543m…
GO:0010287	plastoglobule	21 of 2421 in the list	58 of 16358 in the genome	0.01253	Thhalv10021263m,Thhalv10010535m,Thhalv10010659m,Thhalv10011814m,Thhalv10009115m,Thhalv10002106m,Thhalv10004777m,Thhalv10016844m,Thhalv10004563m,Thhalv10017025m,Thhalv10016600m,Thhalv10028808m,Thhalv10000191m,Thhalv10025711m,Thhalv10026332m,Thhalv10028838m,Thhalv10008533m,Thhalv10023636m,Thhalv10005046m,Thhalv10002989m,Thhalv10010669m
GO:0005829	cytosol	363 of 2421 in the list	2050 of 16358 in the genome	0.01616	Thhalv10010153m,Thhalv10010546m,Thhalv10012414m,Thhalv10011464m,Thhalv10007705m,Thhalv10002017m,Thhalv10025911m,Thhalv10021014m,Thhalv10002732m,Thhalv10026512m,Thhalv10011504m,Thhalv10023605m,Thhalv10025616m,Thhalv10004622m,Thhalv10011714m,Thhalv10024339m,Thhalv10007504m,Thhalv10019112m,Thhalv10019828m,Thhalv10023559m,Thhalv10008778m,Thhalv10019118m,Thhalv10026554m,Thhalv10001117m,Thhalv10026543m…
GO:0031225	anchored to membrane	52 of 2421 in the list	209 of 16358 in the genome	0.02276	Thhalv10026340m,Thhalv10009119m,Thhalv10005243m,Thhalv10008582m,Thhalv10021078m,Thhalv10010302m,Thhalv10002341m,Thhalv10005436m,Thhalv10022648m,Thhalv10019767m,Thhalv10010532m,Thhalv10002543m,Thhalv10004232m,Thhalv10009563m,Thhalv10016804m,Thhalv10014739m,Thhalv10021555m,Thhalv10021500m,Thhalv10025835m,Thhalv10003262m,Thhalv10025825m,Thhalv10005027m,Thhalv10026106m,Thhalv10014831m,Thhalv10000303m…
GO:0000325	plant-type vacuole	31 of 2421 in the list	110 of 16358 in the genome	0.05903	Thhalv10013417m,Thhalv10005764m,Thhalv10011183m,Thhalv10011572m,Thhalv10016133m,Thhalv10023313m,Thhalv10004431m,Thhalv10013421m,Thhalv10007016m,Thhalv10006869m,Thhalv10027914m,Thhalv10006213m,Thhalv10021503m,Thhalv10011341m,Thhalv10010359m,Thhalv10023420m,Thhalv10001025m,Thhalv10013404m,Thhalv10004806m,Thhalv10023635m,Thhalv10021523m,Thhalv10007539m,Thhalv10021303m,Thhalv10007438m,Thhalv10003188m…
GO:0030054	cell junction	210 of 2421 in the list	1139 of 16358 in the genome	0.07764	Thhalv10016928m,Thhalv10023428m,Thhalv10028567m,Thhalv10011464m,Thhalv10003249m,Thhalv10016834m,Thhalv10021026m,Thhalv10011572m,Thhalv10024176m,Thhalv10025911m,Thhalv10007514m,Thhalv10021014m,Thhalv10011438m,Thhalv10016571m,Thhalv10013398m,Thhalv10006933m,Thhalv10013021m,Thhalv10013093m,Thhalv10011384m,Thhalv10011230m,Thhalv10023557m,Thhalv10004164m,Thhalv10005838m,Thhalv10026554m,Thhalv10023348m…
GO:0009705	plant-type vacuole membrane	21 of 2421 in the list	65 of 16358 in the genome	0.08051	Thhalv10013417m,Thhalv10005764m,Thhalv10004431m,Thhalv10013421m,Thhalv10006869m,Thhalv10010359m,Thhalv10001025m,Thhalv10023420m,Thhalv10013404m,Thhalv10004806m,Thhalv10023635m,Thhalv10021523m,Thhalv10021303m,Thhalv10003188m,Thhalv10007539m,Thhalv10021507m,Thhalv10023348m,Thhalv10028706m,Thhalv10007451m,Thhalv10022105m,Thhalv10008473m
GO:0048037	cofactor binding	110 of 1835 in the list	414 of 11738 in the genome	3.48e-06	Thhalv10000263m,Thhalv10005955m,Thhalv10012414m,Thhalv10009705m,Thhalv10016128m,Thhalv10025830m,Thhalv10002017m,Thhalv10008483m,Thhalv10007514m,Thhalv10023306m,Thhalv10019138m,Thhalv10023453m,Thhalv10003227m,Thhalv10022743m,Thhalv10028734m,Thhalv10007290m,Thhalv10023559m,Thhalv10004089m,Thhalv10000093m,Thhalv10011030m,Thhalv10013515m,Thhalv10003194m,Thhalv10021740m,Thhalv10004122m,Thhalv10004598m…
GO:0046527	glucosyltransferase activity	41 of 1835 in the list	123 of 11738 in the genome	0.00064	Thhalv10007593m,Thhalv10021014m,Thhalv10022544m,Thhalv10019687m,Thhalv10009289m,Thhalv10012528m,Thhalv10007576m,Thhalv10007519m,Thhalv10012495m,Thhalv10007489m,Thhalv10016289m,Thhalv10024297m,Thhalv10007266m,Thhalv10016560m,Thhalv10025933m,Thhalv10012719m,Thhalv10007502m,Thhalv10024277m,Thhalv10013221m,Thhalv10007269m,Thhalv10016636m,Thhalv10021526m,Thhalv10028360m,Thhalv10013513m,Thhalv10007603m…
GO:0016491	oxidoreductase activity	287 of 1835 in the list	1428 of 11738 in the genome	0.00069	Thhalv10004527m,Thhalv10012414m,Thhalv10010535m,Thhalv10017657m,Thhalv10011464m,Thhalv10025911m,Thhalv10011438m,Thhalv10026120m,Thhalv10011701m,Thhalv10015512m,Thhalv10026512m,Thhalv10007350m,Thhalv10025577m,Thhalv10013093m,Thhalv10022743m,Thhalv10007301m,Thhalv10007504m,Thhalv10010564m,Thhalv10004089m,Thhalv10010531m,Thhalv10023595m,Thhalv10023240m,Thhalv10007354m,Thhalv10000267m,Thhalv10000055m…
GO:0016758	transferase activity, transferring hexosyl groups	82 of 1835 in the list	318 of 11738 in the genome	0.00124	Thhalv10024122m,Thhalv10010596m,Thhalv10016577m,Thhalv10023585m,Thhalv10007593m,Thhalv10021014m,Thhalv10011136m,Thhalv10004708m,Thhalv10022544m,Thhalv10019687m,Thhalv10009289m,Thhalv10012528m,Thhalv10010600m,Thhalv10007576m,Thhalv10008059m,Thhalv10007519m,Thhalv10026664m,Thhalv10024297m,Thhalv10025933m,Thhalv10015476m,Thhalv10007502m,Thhalv10000162m,Thhalv10022431m,Thhalv10028859m,Thhalv10013220m…
GO:0050662	coenzyme binding	73 of 1835 in the list	280 of 11738 in the genome	0.00301	Thhalv10000263m,Thhalv10012414m,Thhalv10009705m,Thhalv10025830m,Thhalv10019138m,Thhalv10023453m,Thhalv10003227m,Thhalv10022743m,Thhalv10028734m,Thhalv10023559m,Thhalv10004089m,Thhalv10011030m,Thhalv10004122m,Thhalv10005973m,Thhalv10025955m,Thhalv10023240m,Thhalv10007354m,Thhalv10010311m,Thhalv10004349m,Thhalv10004217m,Thhalv10023403m,Thhalv10025610m,Thhalv10020979m,Thhalv10002530m,Thhalv10006741m…
GO:0035251	UDP-glucosyltransferase activity	36 of 1835 in the list	109 of 11738 in the genome	0.00378	Thhalv10007593m,Thhalv10021014m,Thhalv10022544m,Thhalv10019687m,Thhalv10009289m,Thhalv10012528m,Thhalv10007576m,Thhalv10007519m,Thhalv10012495m,Thhalv10007489m,Thhalv10016289m,Thhalv10016560m,Thhalv10012719m,Thhalv10007502m,Thhalv10024277m,Thhalv10013221m,Thhalv10016636m,Thhalv10028360m,Thhalv10021526m,Thhalv10013513m,Thhalv10007603m,Thhalv10016638m,Thhalv10016558m,Thhalv10012521m,Thhalv10028435m…
GO:0005509	calcium ion binding	57 of 1835 in the list	209 of 11738 in the genome	0.00818	Thhalv10012845m,Thhalv10013210m,Thhalv10026227m,Thhalv10021208m,Thhalv10010535m,Thhalv10028567m,Thhalv10017207m,Thhalv10005802m,Thhalv10004570m,Thhalv10026325m,Thhalv10007293m,Thhalv10015021m,Thhalv10004563m,Thhalv10005049m,Thhalv10005884m,Thhalv10011004m,Thhalv10008504m,Thhalv10028561m,Thhalv10017145m,Thhalv10010726m,Thhalv10026172m,Thhalv10008853m,Thhalv10003178m,Thhalv10016949m,Thhalv10016965m…
GO:0097367	carbohydrate derivative binding	8 of 1835 in the list	11 of 11738 in the genome	0.02964	Thhalv10021723m,Thhalv10010625m,Thhalv10022752m,Thhalv10017716m,Thhalv10000091m,Thhalv10008776m,Thhalv10021149m,Thhalv10021503m
GO:0008194	UDP-glycosyltransferase activity	55 of 1835 in the list	211 of 11738 in the genome	0.0461	Thhalv10024122m,Thhalv10010596m,Thhalv10016577m,Thhalv10023585m,Thhalv10007975m,Thhalv10007593m,Thhalv10007850m,Thhalv10021014m,Thhalv10007867m,Thhalv10011136m,Thhalv10022544m,Thhalv10019687m,Thhalv10009289m,Thhalv10012528m,Thhalv10007576m,Thhalv10002538m,Thhalv10008059m,Thhalv10007519m,Thhalv10012495m,Thhalv10026664m,Thhalv10007489m,Thhalv10016289m,Thhalv10016560m,Thhalv10015476m,Thhalv10012719m…
GO:0008061	chitin binding	7 of 1835 in the list	9 of 11738 in the genome	0.04838	Thhalv10021723m,Thhalv10010625m,Thhalv10022752m,Thhalv10017716m,Thhalv10000091m,Thhalv10021149m,Thhalv10021503m
GO:1901700	response to oxygen-containing compound	772 of 2181 in the list	2910 of 13471 in the genome	1.33e-56	Thhalv10023428m,Thhalv10000338m,Thhalv10017259m,Thhalv10013470m,Thhalv10028560m,Thhalv10011464m,Thhalv10017200m,Thhalv10012513m,Thhalv10011650m,Thhalv10011438m,Thhalv10009289m,Thhalv10011230m,Thhalv10007504m,Thhalv10004645m,Thhalv10009054m,Thhalv10008778m,Thhalv10001117m,Thhalv10013498m,Thhalv10008924m,Thhalv10010300m,Thhalv10023240m,Thhalv10017628m,Thhalv10016752m,Thhalv10016830m,Thhalv10011278m…
GO:0042221	response to chemical stimulus	989 of 2181 in the list	4155 of 13471 in the genome	1.01e-51	Thhalv10023428m,Thhalv10000338m,Thhalv10012414m,Thhalv10017259m,Thhalv10013470m,Thhalv10028560m,Thhalv10011464m,Thhalv10016577m,Thhalv10017200m,Thhalv10016128m,Thhalv10012513m,Thhalv10004150m,Thhalv10011650m,Thhalv10004888m,Thhalv10011438m,Thhalv10009289m,Thhalv10011714m,Thhalv10024339m,Thhalv10011230m,Thhalv10007504m,Thhalv10004645m,Thhalv10009054m,Thhalv10008778m,Thhalv10001117m,Thhalv10013498m…
GO:0010033	response to organic substance	769 of 2181 in the list	3158 of 13471 in the genome	1.34e-39	Thhalv10023428m,Thhalv10000338m,Thhalv10017259m,Thhalv10028560m,Thhalv10016577m,Thhalv10017200m,Thhalv10016128m,Thhalv10012513m,Thhalv10004150m,Thhalv10011650m,Thhalv10011438m,Thhalv10009289m,Thhalv10011714m,Thhalv10011230m,Thhalv10007504m,Thhalv10009054m,Thhalv10008778m,Thhalv10013498m,Thhalv10004515m,Thhalv10010531m,Thhalv10008924m,Thhalv10010300m,Thhalv10023240m,Thhalv10003446m,Thhalv10016752m…
GO:0050896	response to stimulus	1360 of 2181 in the list	6609 of 13471 in the genome	4.59e-39	Thhalv10023428m,Thhalv10012414m,Thhalv10013470m,Thhalv10028560m,Thhalv10016599m,Thhalv10016577m,Thhalv10007527m,Thhalv10010863m,Thhalv10011650m,Thhalv10011438m,Thhalv10011701m,Thhalv10009289m,Thhalv10011714m,Thhalv10011230m,Thhalv10010564m,Thhalv10004913m,Thhalv10022092m,Thhalv10013498m,Thhalv10004515m,Thhalv10025959m,Thhalv10010531m,Thhalv10011401m,Thhalv10010300m,Thhalv10017628m,Thhalv10003446m…
GO:0044710	single-organism metabolic process	1022 of 2181 in the list	4607 of 13471 in the genome	1.27e-37	Thhalv10000338m,Thhalv10005955m,Thhalv10012414m,Thhalv10017259m,Thhalv10009067m,Thhalv10017657m,Thhalv10009499m,Thhalv10011464m,Thhalv10016599m,Thhalv10023298m,Thhalv10007527m,Thhalv10025911m,Thhalv10004150m,Thhalv10011438m,Thhalv10011701m,Thhalv10015512m,Thhalv10013093m,Thhalv10023702m,Thhalv10024339m,Thhalv10011230m,Thhalv10007504m,Thhalv10010564m,Thhalv10009054m,Thhalv10019004m,Thhalv10010366m…
GO:0044711	single-organism biosynthetic process	500 of 2181 in the list	1839 of 13471 in the genome	2.49e-35	Thhalv10004527m,Thhalv10010153m,Thhalv10005955m,Thhalv10012414m,Thhalv10007075m,Thhalv10010535m,Thhalv10009499m,Thhalv10010596m,Thhalv10002017m,Thhalv10001027m,Thhalv10011357m,Thhalv10016349m,Thhalv10011520m,Thhalv10011813m,Thhalv10028500m,Thhalv10026120m,Thhalv10026129m,Thhalv10025577m,Thhalv10006564m,Thhalv10013093m,Thhalv10007301m,Thhalv10004622m,Thhalv10003978m,Thhalv10010436m,Thhalv10010564m…
GO:0009628	response to abiotic stimulus	740 of 2181 in the list	3109 of 13471 in the genome	1.15e-33	Thhalv10000338m,Thhalv10012414m,Thhalv10028560m,Thhalv10011464m,Thhalv10016599m,Thhalv10023585m,Thhalv10007527m,Thhalv10012513m,Thhalv10010863m,Thhalv10011650m,Thhalv10011438m,Thhalv10011701m,Thhalv10007504m,Thhalv10019112m,Thhalv10010564m,Thhalv10004645m,Thhalv10010366m,Thhalv10013498m,Thhalv10025959m,Thhalv10010300m,Thhalv10023240m,Thhalv10017628m,Thhalv10003446m,Thhalv10004373m,Thhalv10016830m…
GO:0009719	response to endogenous stimulus	559 of 2181 in the list	2178 of 13471 in the genome	1.72e-32	Thhalv10023428m,Thhalv10017259m,Thhalv10028560m,Thhalv10016577m,Thhalv10017200m,Thhalv10012513m,Thhalv10011650m,Thhalv10011438m,Thhalv10009289m,Thhalv10011230m,Thhalv10007504m,Thhalv10009054m,Thhalv10008778m,Thhalv10004515m,Thhalv10010531m,Thhalv10010300m,Thhalv10023240m,Thhalv10003446m,Thhalv10016752m,Thhalv10016830m,Thhalv10011278m,Thhalv10008456m,Thhalv10023420m,Thhalv10007802m,Thhalv10020968m…
GO:0006950	response to stress	947 of 2181 in the list	4295 of 13471 in the genome	5.05e-32	Thhalv10023428m,Thhalv10000338m,Thhalv10012414m,Thhalv10011464m,Thhalv10016599m,Thhalv10023585m,Thhalv10007527m,Thhalv10016128m,Thhalv10025911m,Thhalv10004150m,Thhalv10011650m,Thhalv10011438m,Thhalv10011701m,Thhalv10009289m,Thhalv10023726m,Thhalv10004116m,Thhalv10011230m,Thhalv10007504m,Thhalv10010564m,Thhalv10004645m,Thhalv10010366m,Thhalv10004913m,Thhalv10001117m,Thhalv10013498m,Thhalv10025959m…
GO:0044283	small molecule biosynthetic process	453 of 2181 in the list	1668 of 13471 in the genome	3.66e-31	Thhalv10004527m,Thhalv10010153m,Thhalv10005955m,Thhalv10012414m,Thhalv10007075m,Thhalv10010535m,Thhalv10009499m,Thhalv10010596m,Thhalv10002017m,Thhalv10001027m,Thhalv10011357m,Thhalv10016349m,Thhalv10011520m,Thhalv10011813m,Thhalv10028500m,Thhalv10026120m,Thhalv10026129m,Thhalv10025577m,Thhalv10006564m,Thhalv10013093m,Thhalv10004622m,Thhalv10003978m,Thhalv10010436m,Thhalv10010564m,Thhalv10005838m…
GO:0010035	response to inorganic substance	469 of 2181 in the list	1747 of 13471 in the genome	3.85e-31	Thhalv10015050m,Thhalv10010153m,Thhalv10000338m,Thhalv10012414m,Thhalv10007075m,Thhalv10013470m,Thhalv10011464m,Thhalv10007705m,Thhalv10021451m,Thhalv10011650m,Thhalv10004888m,Thhalv10021014m,Thhalv10016349m,Thhalv10011438m,Thhalv10011813m,Thhalv10028500m,Thhalv10010603m,Thhalv10025560m,Thhalv10004708m,Thhalv10026512m,Thhalv10009289m,Thhalv10006564m,Thhalv10007519m,Thhalv10022743m,Thhalv10024339m…
GO:0009607	response to biotic stimulus	474 of 2181 in the list	1795 of 13471 in the genome	1.32e-29	Thhalv10017379m,Thhalv10023428m,Thhalv10004527m,Thhalv10000338m,Thhalv10007075m,Thhalv10010535m,Thhalv10008989m,Thhalv10011464m,Thhalv10010596m,Thhalv10011357m,Thhalv10016349m,Thhalv10028500m,Thhalv10026129m,Thhalv10006564m,Thhalv10007891m,Thhalv10007301m,Thhalv10016209m,Thhalv10003978m,Thhalv10004116m,Thhalv10007504m,Thhalv10019652m,Thhalv10005838m,Thhalv10011584m,Thhalv10013498m,Thhalv10013119m…
GO:0051707	response to other organism	467 of 2181 in the list	1768 of 13471 in the genome	4.25e-29	Thhalv10017379m,Thhalv10023428m,Thhalv10004527m,Thhalv10000338m,Thhalv10007075m,Thhalv10010535m,Thhalv10008989m,Thhalv10011464m,Thhalv10010596m,Thhalv10011357m,Thhalv10016349m,Thhalv10028500m,Thhalv10026129m,Thhalv10006564m,Thhalv10007891m,Thhalv10007301m,Thhalv10016209m,Thhalv10003978m,Thhalv10004116m,Thhalv10007504m,Thhalv10019652m,Thhalv10005838m,Thhalv10011584m,Thhalv10013498m,Thhalv10022778m…
GO:0043436	oxoacid metabolic process	500 of 2181 in the list	1959 of 13471 in the genome	1.52e-27	Thhalv10004527m,Thhalv10010153m,Thhalv10005955m,Thhalv10012414m,Thhalv10007075m,Thhalv10010535m,Thhalv10010596m,Thhalv10002017m,Thhalv10001027m,Thhalv10011357m,Thhalv10004150m,Thhalv10016349m,Thhalv10011520m,Thhalv10011813m,Thhalv10028500m,Thhalv10026120m,Thhalv10011701m,Thhalv10026129m,Thhalv10015145m,Thhalv10007350m,Thhalv10025577m,Thhalv10006564m,Thhalv10008385m,Thhalv10022743m,Thhalv10003978m…
GO:0006082	organic acid metabolic process	500 of 2181 in the list	1960 of 13471 in the genome	1.74e-27	Thhalv10004527m,Thhalv10010153m,Thhalv10005955m,Thhalv10012414m,Thhalv10007075m,Thhalv10010535m,Thhalv10010596m,Thhalv10002017m,Thhalv10001027m,Thhalv10011357m,Thhalv10004150m,Thhalv10016349m,Thhalv10011520m,Thhalv10011813m,Thhalv10028500m,Thhalv10026120m,Thhalv10011701m,Thhalv10026129m,Thhalv10015145m,Thhalv10007350m,Thhalv10025577m,Thhalv10006564m,Thhalv10008385m,Thhalv10022743m,Thhalv10003978m…
GO:0044281	small molecule metabolic process	709 of 2181 in the list	3068 of 13471 in the genome	3.23e-27	Thhalv10005955m,Thhalv10012414m,Thhalv10009067m,Thhalv10009499m,Thhalv10016599m,Thhalv10007527m,Thhalv10004150m,Thhalv10011701m,Thhalv10015512m,Thhalv10013093m,Thhalv10024339m,Thhalv10010564m,Thhalv10009054m,Thhalv10019004m,Thhalv10010366m,Thhalv10013498m,Thhalv10007259m,Thhalv10005973m,Thhalv10010531m,Thhalv10023240m,Thhalv10000267m,Thhalv10017628m,Thhalv10026674m,Thhalv10004373m,Thhalv10005744m…
GO:0019752	carboxylic acid metabolic process	496 of 2181 in the list	1950 of 13471 in the genome	7.19e-27	Thhalv10004527m,Thhalv10010153m,Thhalv10005955m,Thhalv10012414m,Thhalv10007075m,Thhalv10010535m,Thhalv10010596m,Thhalv10002017m,Thhalv10001027m,Thhalv10011357m,Thhalv10004150m,Thhalv10016349m,Thhalv10011520m,Thhalv10011813m,Thhalv10028500m,Thhalv10026120m,Thhalv10011701m,Thhalv10026129m,Thhalv10015145m,Thhalv10007350m,Thhalv10025577m,Thhalv10006564m,Thhalv10008385m,Thhalv10022743m,Thhalv10003978m…
GO:0009725	response to hormone stimulus	480 of 2181 in the list	1898 of 13471 in the genome	3.8e-25	Thhalv10017379m,Thhalv10023428m,Thhalv10004527m,Thhalv10015050m,Thhalv10017259m,Thhalv10007075m,Thhalv10010535m,Thhalv10028560m,Thhalv10010596m,Thhalv10016577m,Thhalv10017200m,Thhalv10012513m,Thhalv10007705m,Thhalv10016263m,Thhalv10011650m,Thhalv10016349m,Thhalv10011438m,Thhalv10028500m,Thhalv10010603m,Thhalv10026129m,Thhalv10025560m,Thhalv10004708m,Thhalv10001943m,Thhalv10009289m,Thhalv10025577m…
GO:0016053	organic acid biosynthetic process	349 of 2181 in the list	1253 of 13471 in the genome	5.84e-25	Thhalv10004527m,Thhalv10010153m,Thhalv10005955m,Thhalv10012414m,Thhalv10007075m,Thhalv10010535m,Thhalv10010596m,Thhalv10001027m,Thhalv10011357m,Thhalv10016349m,Thhalv10011520m,Thhalv10011813m,Thhalv10028500m,Thhalv10026120m,Thhalv10026129m,Thhalv10025577m,Thhalv10006564m,Thhalv10003978m,Thhalv10010564m,Thhalv10005838m,Thhalv10019118m,Thhalv10013498m,Thhalv10021029m,Thhalv10022778m,Thhalv10023595m…
GO:0046394	carboxylic acid biosynthetic process	349 of 2181 in the list	1253 of 13471 in the genome	5.84e-25	Thhalv10004527m,Thhalv10010153m,Thhalv10005955m,Thhalv10012414m,Thhalv10007075m,Thhalv10010535m,Thhalv10010596m,Thhalv10001027m,Thhalv10011357m,Thhalv10016349m,Thhalv10011520m,Thhalv10011813m,Thhalv10028500m,Thhalv10026120m,Thhalv10026129m,Thhalv10025577m,Thhalv10006564m,Thhalv10003978m,Thhalv10010564m,Thhalv10005838m,Thhalv10019118m,Thhalv10013498m,Thhalv10021029m,Thhalv10022778m,Thhalv10023595m…
GO:0009620	response to fungus	227 of 2181 in the list	703 of 13471 in the genome	2.94e-24	Thhalv10004527m,Thhalv10009241m,Thhalv10000338m,Thhalv10025806m,Thhalv10007075m,Thhalv10010535m,Thhalv10011464m,Thhalv10010596m,Thhalv10011357m,Thhalv10016349m,Thhalv10028500m,Thhalv10016571m,Thhalv10026129m,Thhalv10022578m,Thhalv10011004m,Thhalv10006564m,Thhalv10008415m,Thhalv10011384m,Thhalv10004786m,Thhalv10014739m,Thhalv10016209m,Thhalv10008465m,Thhalv10004116m,Thhalv10005838m,Thhalv10011584m…
GO:0006970	response to osmotic stress	296 of 2181 in the list	1016 of 13471 in the genome	5.13e-24	Thhalv10015050m,Thhalv10012414m,Thhalv10011464m,Thhalv10016599m,Thhalv10007527m,Thhalv10007705m,Thhalv10011650m,Thhalv10021014m,Thhalv10016349m,Thhalv10011438m,Thhalv10011701m,Thhalv10010603m,Thhalv10025560m,Thhalv10004708m,Thhalv10006564m,Thhalv10025616m,Thhalv10022743m,Thhalv10010564m,Thhalv10010366m,Thhalv10019118m,Thhalv10026554m,Thhalv10023595m,Thhalv10023240m,Thhalv10022709m,Thhalv10007717m…
GO:0006520	cellular amino acid metabolic process	260 of 2181 in the list	856 of 13471 in the genome	1.25e-23	Thhalv10010153m,Thhalv10005955m,Thhalv10012414m,Thhalv10010535m,Thhalv10002017m,Thhalv10011357m,Thhalv10016349m,Thhalv10011520m,Thhalv10011813m,Thhalv10008385m,Thhalv10019118m,Thhalv10013498m,Thhalv10022778m,Thhalv10023595m,Thhalv10000267m,Thhalv10026674m,Thhalv10004373m,Thhalv10016752m,Thhalv10021320m,Thhalv10011262m,Thhalv10023420m,Thhalv10007412m,Thhalv10007802m,Thhalv10006741m,Thhalv10002530m…
GO:1901564	organonitrogen compound metabolic process	458 of 2181 in the list	1821 of 13471 in the genome	3.9e-23	Thhalv10010153m,Thhalv10005955m,Thhalv10012414m,Thhalv10017259m,Thhalv10009067m,Thhalv10010535m,Thhalv10011464m,Thhalv10016599m,Thhalv10007527m,Thhalv10016128m,Thhalv10002017m,Thhalv10001027m,Thhalv10011357m,Thhalv10004150m,Thhalv10016349m,Thhalv10011520m,Thhalv10011813m,Thhalv10006564m,Thhalv10013093m,Thhalv10008385m,Thhalv10022743m,Thhalv10024339m,Thhalv10010436m,Thhalv10010564m,Thhalv10010082m…
GO:0006952	defense response	423 of 2181 in the list	1645 of 13471 in the genome	4.52e-23	Thhalv10017379m,Thhalv10023428m,Thhalv10004527m,Thhalv10010153m,Thhalv10010535m,Thhalv10008989m,Thhalv10011464m,Thhalv10004150m,Thhalv10016349m,Thhalv10028500m,Thhalv10026129m,Thhalv10006564m,Thhalv10008766m,Thhalv10016209m,Thhalv10003978m,Thhalv10004116m,Thhalv10011230m,Thhalv10007504m,Thhalv10019652m,Thhalv10004864m,Thhalv10005838m,Thhalv10011584m,Thhalv10013498m,Thhalv10013119m,Thhalv10022778m…
GO:0009651	response to salt stress	278 of 2181 in the list	963 of 13471 in the genome	1.21e-21	Thhalv10015050m,Thhalv10012414m,Thhalv10011464m,Thhalv10016599m,Thhalv10007527m,Thhalv10007705m,Thhalv10011650m,Thhalv10021014m,Thhalv10016349m,Thhalv10011438m,Thhalv10011701m,Thhalv10025560m,Thhalv10004708m,Thhalv10006564m,Thhalv10025616m,Thhalv10022743m,Thhalv10010564m,Thhalv10010366m,Thhalv10019118m,Thhalv10026554m,Thhalv10023595m,Thhalv10023240m,Thhalv10022709m,Thhalv10007717m,Thhalv10003446m…
GO:0009414	response to water deprivation	187 of 2181 in the list	566 of 13471 in the genome	9.24e-21	Thhalv10015050m,Thhalv10010153m,Thhalv10000338m,Thhalv10005719m,Thhalv10007075m,Thhalv10011464m,Thhalv10007705m,Thhalv10002703m,Thhalv10021451m,Thhalv10004777m,Thhalv10011438m,Thhalv10028500m,Thhalv10010603m,Thhalv10022578m,Thhalv10004708m,Thhalv10006564m,Thhalv10013021m,Thhalv10008415m,Thhalv10011384m,Thhalv10026342m,Thhalv10004360m,Thhalv10004645m,Thhalv10019118m,Thhalv10026554m,Thhalv10015427m…
GO:0009415	response to water stimulus	188 of 2181 in the list	574 of 13471 in the genome	2.19e-20	Thhalv10015050m,Thhalv10010153m,Thhalv10000338m,Thhalv10005719m,Thhalv10007075m,Thhalv10011464m,Thhalv10007705m,Thhalv10002703m,Thhalv10021451m,Thhalv10004777m,Thhalv10011438m,Thhalv10028500m,Thhalv10010603m,Thhalv10022578m,Thhalv10004708m,Thhalv10006564m,Thhalv10013021m,Thhalv10008415m,Thhalv10011384m,Thhalv10026342m,Thhalv10004360m,Thhalv10004645m,Thhalv10019118m,Thhalv10026554m,Thhalv10015427m…
GO:0006790	sulfur compound metabolic process	201 of 2181 in the list	632 of 13471 in the genome	3.24e-20	Thhalv10005955m,Thhalv10010535m,Thhalv10011572m,Thhalv10023650m,Thhalv10022857m,Thhalv10007514m,Thhalv10016349m,Thhalv10011520m,Thhalv10005854m,Thhalv10015100m,Thhalv10021016m,Thhalv10022805m,Thhalv10007301m,Thhalv10009183m,Thhalv10023557m,Thhalv10004089m,Thhalv10019004m,Thhalv10021595m,Thhalv10023636m,Thhalv10026028m,Thhalv10011401m,Thhalv10023595m,Thhalv10004764m,Thhalv10000267m,Thhalv10008749m…
GO:0072330	monocarboxylic acid biosynthetic process	229 of 2181 in the list	759 of 13471 in the genome	5.52e-20	Thhalv10004527m,Thhalv10009241m,Thhalv10010153m,Thhalv10007075m,Thhalv10010535m,Thhalv10010596m,Thhalv10001027m,Thhalv10007514m,Thhalv10011813m,Thhalv10028500m,Thhalv10026120m,Thhalv10016571m,Thhalv10026129m,Thhalv10022578m,Thhalv10011004m,Thhalv10006564m,Thhalv10028770m,Thhalv10008415m,Thhalv10021016m,Thhalv10014739m,Thhalv10003978m,Thhalv10016982m,Thhalv10009183m,Thhalv10023557m,Thhalv10010564m…
GO:0050832	defense response to fungus	173 of 2181 in the list	515 of 13471 in the genome	6.77e-20	Thhalv10004527m,Thhalv10025806m,Thhalv10010535m,Thhalv10011464m,Thhalv10028500m,Thhalv10016571m,Thhalv10026129m,Thhalv10011004m,Thhalv10006564m,Thhalv10011384m,Thhalv10014739m,Thhalv10016209m,Thhalv10008465m,Thhalv10004116m,Thhalv10005838m,Thhalv10011584m,Thhalv10000876m,Thhalv10022778m,Thhalv10028733m,Thhalv10023240m,Thhalv10004764m,Thhalv10013513m,Thhalv10005566m,Thhalv10000055m,Thhalv10004824m…
GO:0019748	secondary metabolic process	249 of 2181 in the list	861 of 13471 in the genome	3.84e-19	Thhalv10004527m,Thhalv10017151m,Thhalv10010153m,Thhalv10025806m,Thhalv10010535m,Thhalv10011572m,Thhalv10011357m,Thhalv10011520m,Thhalv10007897m,Thhalv10026120m,Thhalv10019036m,Thhalv10025577m,Thhalv10028770m,Thhalv10021016m,Thhalv10003227m,Thhalv10007301m,Thhalv10028009m,Thhalv10023557m,Thhalv10004089m,Thhalv10019004m,Thhalv10021595m,Thhalv10019118m,Thhalv10026028m,Thhalv10010531m,Thhalv10011401m…
GO:0009751	response to salicylic acid stimulus	190 of 2181 in the list	596 of 13471 in the genome	4.34e-19	Thhalv10004527m,Thhalv10001932m,Thhalv10007075m,Thhalv10010535m,Thhalv10028567m,Thhalv10011650m,Thhalv10007514m,Thhalv10016349m,Thhalv10028500m,Thhalv10016571m,Thhalv10026129m,Thhalv10022578m,Thhalv10011004m,Thhalv10019687m,Thhalv10019036m,Thhalv10006564m,Thhalv10004354m,Thhalv10007685m,Thhalv10026342m,Thhalv10004786m,Thhalv10003978m,Thhalv10007504m,Thhalv10005838m,Thhalv10022799m,Thhalv10007502m…
GO:0032787	monocarboxylic acid metabolic process	351 of 2181 in the list	1357 of 13471 in the genome	8.27e-19	Thhalv10004527m,Thhalv10010153m,Thhalv10007075m,Thhalv10010535m,Thhalv10010596m,Thhalv10001027m,Thhalv10004150m,Thhalv10011813m,Thhalv10028500m,Thhalv10026120m,Thhalv10011701m,Thhalv10026129m,Thhalv10015145m,Thhalv10007350m,Thhalv10006564m,Thhalv10003978m,Thhalv10010564m,Thhalv10009054m,Thhalv10019004m,Thhalv10005838m,Thhalv10025993m,Thhalv10019118m,Thhalv10013498m,Thhalv10021029m,Thhalv10007431m…
GO:0033993	response to lipid	283 of 2181 in the list	1027 of 13471 in the genome	1.04e-18	Thhalv10023428m,Thhalv10015050m,Thhalv10017259m,Thhalv10007075m,Thhalv10028560m,Thhalv10017200m,Thhalv10012513m,Thhalv10016263m,Thhalv10011650m,Thhalv10016349m,Thhalv10011438m,Thhalv10028500m,Thhalv10010603m,Thhalv10025560m,Thhalv10004708m,Thhalv10025577m,Thhalv10006564m,Thhalv10025616m,Thhalv10009054m,Thhalv10026554m,Thhalv10026659m,Thhalv10023595m,Thhalv10023240m,Thhalv10016752m,Thhalv10016830m…
GO:0080134	regulation of response to stress	220 of 2181 in the list	735 of 13471 in the genome	1.35e-18	Thhalv10023428m,Thhalv10004527m,Thhalv10007075m,Thhalv10010535m,Thhalv10008989m,Thhalv10012494m,Thhalv10011357m,Thhalv10004150m,Thhalv10007514m,Thhalv10016349m,Thhalv10028500m,Thhalv10016571m,Thhalv10026129m,Thhalv10022578m,Thhalv10011004m,Thhalv10019687m,Thhalv10006564m,Thhalv10004354m,Thhalv10007685m,Thhalv10011384m,Thhalv10026342m,Thhalv10003978m,Thhalv10016982m,Thhalv10004294m,Thhalv10007504m…
GO:1901701	cellular response to oxygen-containing compound	310 of 2181 in the list	1165 of 13471 in the genome	3.35e-18	Thhalv10023428m,Thhalv10004527m,Thhalv10000338m,Thhalv10007075m,Thhalv10010535m,Thhalv10028560m,Thhalv10011464m,Thhalv10017200m,Thhalv10021451m,Thhalv10016349m,Thhalv10028500m,Thhalv10026129m,Thhalv10025577m,Thhalv10006564m,Thhalv10025616m,Thhalv10003978m,Thhalv10007504m,Thhalv10004089m,Thhalv10005838m,Thhalv10019118m,Thhalv10026554m,Thhalv10013498m,Thhalv10021029m,Thhalv10022778m,Thhalv10023595m…
GO:0044272	sulfur compound biosynthetic process	177 of 2181 in the list	550 of 13471 in the genome	4.27e-18	Thhalv10005955m,Thhalv10010535m,Thhalv10011572m,Thhalv10023650m,Thhalv10022857m,Thhalv10007514m,Thhalv10016349m,Thhalv10011520m,Thhalv10005854m,Thhalv10015100m,Thhalv10021016m,Thhalv10022805m,Thhalv10007301m,Thhalv10009183m,Thhalv10004089m,Thhalv10021595m,Thhalv10023636m,Thhalv10026028m,Thhalv10011401m,Thhalv10023595m,Thhalv10004764m,Thhalv10000267m,Thhalv10008749m,Thhalv10004373m,Thhalv10016752m…
GO:0031347	regulation of defense response	213 of 2181 in the list	712 of 13471 in the genome	7.06e-18	Thhalv10023428m,Thhalv10004527m,Thhalv10007075m,Thhalv10010535m,Thhalv10008989m,Thhalv10012494m,Thhalv10011357m,Thhalv10004150m,Thhalv10007514m,Thhalv10016349m,Thhalv10028500m,Thhalv10016571m,Thhalv10026129m,Thhalv10022578m,Thhalv10011004m,Thhalv10019687m,Thhalv10006564m,Thhalv10004354m,Thhalv10007685m,Thhalv10011384m,Thhalv10026342m,Thhalv10003978m,Thhalv10016982m,Thhalv10007504m,Thhalv10026165m…
GO:0070887	cellular response to chemical stimulus	413 of 2181 in the list	1691 of 13471 in the genome	1.05e-17	Thhalv10023428m,Thhalv10004527m,Thhalv10000338m,Thhalv10007075m,Thhalv10010535m,Thhalv10028560m,Thhalv10011464m,Thhalv10016577m,Thhalv10017200m,Thhalv10016128m,Thhalv10012513m,Thhalv10021451m,Thhalv10004150m,Thhalv10016349m,Thhalv10028500m,Thhalv10026129m,Thhalv10025560m,Thhalv10009289m,Thhalv10025577m,Thhalv10006564m,Thhalv10008766m,Thhalv10007519m,Thhalv10025616m,Thhalv10003978m,Thhalv10011714m…
GO:1901605	alpha-amino acid metabolic process	193 of 2181 in the list	626 of 13471 in the genome	1.46e-17	Thhalv10010153m,Thhalv10005955m,Thhalv10012414m,Thhalv10010535m,Thhalv10008978m,Thhalv10021026m,Thhalv10023650m,Thhalv10022857m,Thhalv10002017m,Thhalv10007514m,Thhalv10016349m,Thhalv10011520m,Thhalv10005854m,Thhalv10011813m,Thhalv10022578m,Thhalv10015100m,Thhalv10024287m,Thhalv10021016m,Thhalv10009183m,Thhalv10007290m,Thhalv10003922m,Thhalv10023636m,Thhalv10019118m,Thhalv10023348m,Thhalv10022319m…
GO:0010243	response to organic nitrogen	195 of 2181 in the list	639 of 13471 in the genome	3.3e-17	Thhalv10004527m,Thhalv10009241m,Thhalv10007075m,Thhalv10010535m,Thhalv10028500m,Thhalv10016571m,Thhalv10026129m,Thhalv10025560m,Thhalv10011004m,Thhalv10023278m,Thhalv10006564m,Thhalv10008766m,Thhalv10008415m,Thhalv10004360m,Thhalv10015454m,Thhalv10008465m,Thhalv10000240m,Thhalv10011230m,Thhalv10019652m,Thhalv10004164m,Thhalv10005838m,Thhalv10008778m,Thhalv10026554m,Thhalv10005132m,Thhalv10000876m…
GO:0009737	response to abscisic acid stimulus	216 of 2181 in the list	735 of 13471 in the genome	3.99e-17	Thhalv10015050m,Thhalv10025806m,Thhalv10005719m,Thhalv10007075m,Thhalv10002336m,Thhalv10002703m,Thhalv10016263m,Thhalv10016349m,Thhalv10011438m,Thhalv10023306m,Thhalv10028500m,Thhalv10016571m,Thhalv10010603m,Thhalv10022578m,Thhalv10025560m,Thhalv10004708m,Thhalv10019036m,Thhalv10025577m,Thhalv10006564m,Thhalv10009342m,Thhalv10013021m,Thhalv10008415m,Thhalv10025616m,Thhalv10026342m,Thhalv10004360m…
GO:0010200	response to chitin	189 of 2181 in the list	614 of 13471 in the genome	4.68e-17	Thhalv10004527m,Thhalv10009241m,Thhalv10007075m,Thhalv10010535m,Thhalv10028500m,Thhalv10016571m,Thhalv10026129m,Thhalv10025560m,Thhalv10011004m,Thhalv10023278m,Thhalv10006564m,Thhalv10008766m,Thhalv10008415m,Thhalv10004360m,Thhalv10015454m,Thhalv10008465m,Thhalv10000240m,Thhalv10011230m,Thhalv10019652m,Thhalv10004164m,Thhalv10005838m,Thhalv10008778m,Thhalv10026554m,Thhalv10005132m,Thhalv10000876m…
GO:0010363	regulation of plant-type hypersensitive response	161 of 2181 in the list	493 of 13471 in the genome	6.12e-17	Thhalv10004527m,Thhalv10007075m,Thhalv10010535m,Thhalv10008989m,Thhalv10012494m,Thhalv10011357m,Thhalv10004150m,Thhalv10016349m,Thhalv10028500m,Thhalv10016571m,Thhalv10026129m,Thhalv10022578m,Thhalv10011004m,Thhalv10019687m,Thhalv10006564m,Thhalv10004354m,Thhalv10007685m,Thhalv10026342m,Thhalv10003978m,Thhalv10007504m,Thhalv10026165m,Thhalv10005838m,Thhalv10007502m,Thhalv10000300m,Thhalv10004515m…
GO:0080135	regulation of cellular response to stress	162 of 2181 in the list	500 of 13471 in the genome	1.12e-16	Thhalv10004527m,Thhalv10007075m,Thhalv10010535m,Thhalv10008989m,Thhalv10012494m,Thhalv10011357m,Thhalv10004150m,Thhalv10016349m,Thhalv10028500m,Thhalv10016571m,Thhalv10026129m,Thhalv10022578m,Thhalv10011004m,Thhalv10019687m,Thhalv10006564m,Thhalv10004354m,Thhalv10007685m,Thhalv10026342m,Thhalv10003978m,Thhalv10004294m,Thhalv10007504m,Thhalv10026165m,Thhalv10005838m,Thhalv10007502m,Thhalv10000300m…
GO:0051704	multi-organism process	495 of 2181 in the list	2143 of 13471 in the genome	1.18e-16	Thhalv10017379m,Thhalv10023428m,Thhalv10004527m,Thhalv10000338m,Thhalv10007075m,Thhalv10010535m,Thhalv10008989m,Thhalv10011464m,Thhalv10003249m,Thhalv10010596m,Thhalv10011357m,Thhalv10016349m,Thhalv10028500m,Thhalv10026129m,Thhalv10006564m,Thhalv10007891m,Thhalv10007301m,Thhalv10016209m,Thhalv10003978m,Thhalv10004116m,Thhalv10007504m,Thhalv10019652m,Thhalv10005838m,Thhalv10011584m,Thhalv10013498m…
GO:0097305	response to alcohol	248 of 2181 in the list	895 of 13471 in the genome	2.49e-16	Thhalv10023428m,Thhalv10015050m,Thhalv10025806m,Thhalv10005719m,Thhalv10017259m,Thhalv10007075m,Thhalv10002336m,Thhalv10012513m,Thhalv10002703m,Thhalv10016263m,Thhalv10016349m,Thhalv10011438m,Thhalv10023306m,Thhalv10028500m,Thhalv10016571m,Thhalv10010603m,Thhalv10022578m,Thhalv10025560m,Thhalv10004708m,Thhalv10019036m,Thhalv10025577m,Thhalv10006564m,Thhalv10009342m,Thhalv10013021m,Thhalv10008415m…
GO:0009814	defense response, incompatible interaction	211 of 2181 in the list	724 of 13471 in the genome	3.4e-16	Thhalv10023428m,Thhalv10004527m,Thhalv10010535m,Thhalv10008989m,Thhalv10008753m,Thhalv10007514m,Thhalv10016349m,Thhalv10028500m,Thhalv10016571m,Thhalv10026129m,Thhalv10011004m,Thhalv10005374m,Thhalv10006564m,Thhalv10004354m,Thhalv10028770m,Thhalv10007685m,Thhalv10004360m,Thhalv10003978m,Thhalv10007504m,Thhalv10005838m,Thhalv10023348m,Thhalv10011584m,Thhalv10020977m,Thhalv10001902m,Thhalv10000308m…
GO:0006612	protein targeting to membrane	161 of 2181 in the list	501 of 13471 in the genome	3.66e-16	Thhalv10004527m,Thhalv10007075m,Thhalv10010535m,Thhalv10012494m,Thhalv10011357m,Thhalv10004150m,Thhalv10016349m,Thhalv10028500m,Thhalv10016571m,Thhalv10026129m,Thhalv10022578m,Thhalv10011004m,Thhalv10019687m,Thhalv10006564m,Thhalv10004354m,Thhalv10007685m,Thhalv10026342m,Thhalv10003978m,Thhalv10007504m,Thhalv10026165m,Thhalv10005838m,Thhalv10007502m,Thhalv10000300m,Thhalv10004515m,Thhalv10022778m…
GO:0043067	regulation of programmed cell death	166 of 2181 in the list	523 of 13471 in the genome	3.91e-16	Thhalv10004527m,Thhalv10007075m,Thhalv10010535m,Thhalv10008989m,Thhalv10012494m,Thhalv10011357m,Thhalv10004150m,Thhalv10016349m,Thhalv10028500m,Thhalv10026120m,Thhalv10016571m,Thhalv10026129m,Thhalv10022578m,Thhalv10011004m,Thhalv10019687m,Thhalv10006564m,Thhalv10004354m,Thhalv10007685m,Thhalv10026342m,Thhalv10003978m,Thhalv10007504m,Thhalv10026165m,Thhalv10005838m,Thhalv10007502m,Thhalv10000300m…
GO:0045088	regulation of innate immune response	174 of 2181 in the list	559 of 13471 in the genome	4.75e-16	Thhalv10004527m,Thhalv10007075m,Thhalv10010535m,Thhalv10008989m,Thhalv10012494m,Thhalv10011357m,Thhalv10004150m,Thhalv10016349m,Thhalv10028500m,Thhalv10016571m,Thhalv10026129m,Thhalv10022578m,Thhalv10011004m,Thhalv10019687m,Thhalv10006564m,Thhalv10004354m,Thhalv10007685m,Thhalv10026342m,Thhalv10003978m,Thhalv10007504m,Thhalv10026165m,Thhalv10005838m,Thhalv10007502m,Thhalv10011584m,Thhalv10000300m…
GO:0009627	systemic acquired resistance	183 of 2181 in the list	600 of 13471 in the genome	5.88e-16	Thhalv10023428m,Thhalv10004527m,Thhalv10010535m,Thhalv10008753m,Thhalv10007514m,Thhalv10016349m,Thhalv10028500m,Thhalv10016571m,Thhalv10026129m,Thhalv10011004m,Thhalv10005374m,Thhalv10006564m,Thhalv10004354m,Thhalv10028770m,Thhalv10007685m,Thhalv10003978m,Thhalv10007504m,Thhalv10005838m,Thhalv10023348m,Thhalv10011584m,Thhalv10020977m,Thhalv10000308m,Thhalv10023240m,Thhalv10004764m,Thhalv10021397m…
GO:0010941	regulation of cell death	168 of 2181 in the list	534 of 13471 in the genome	6.32e-16	Thhalv10004527m,Thhalv10007075m,Thhalv10010535m,Thhalv10008989m,Thhalv10012494m,Thhalv10011357m,Thhalv10004150m,Thhalv10016349m,Thhalv10028500m,Thhalv10026120m,Thhalv10016571m,Thhalv10026129m,Thhalv10022578m,Thhalv10011004m,Thhalv10019687m,Thhalv10006564m,Thhalv10004354m,Thhalv10007685m,Thhalv10026342m,Thhalv10003978m,Thhalv10007504m,Thhalv10026165m,Thhalv10005838m,Thhalv10007502m,Thhalv10000300m…
GO:0050776	regulation of immune response	174 of 2181 in the list	562 of 13471 in the genome	8.77e-16	Thhalv10004527m,Thhalv10007075m,Thhalv10010535m,Thhalv10008989m,Thhalv10012494m,Thhalv10011357m,Thhalv10004150m,Thhalv10016349m,Thhalv10028500m,Thhalv10016571m,Thhalv10026129m,Thhalv10022578m,Thhalv10011004m,Thhalv10019687m,Thhalv10006564m,Thhalv10004354m,Thhalv10007685m,Thhalv10026342m,Thhalv10003978m,Thhalv10007504m,Thhalv10026165m,Thhalv10005838m,Thhalv10007502m,Thhalv10011584m,Thhalv10000300m…
GO:0002682	regulation of immune system process	174 of 2181 in the list	564 of 13471 in the genome	1.31e-15	Thhalv10004527m,Thhalv10007075m,Thhalv10010535m,Thhalv10008989m,Thhalv10012494m,Thhalv10011357m,Thhalv10004150m,Thhalv10016349m,Thhalv10028500m,Thhalv10016571m,Thhalv10026129m,Thhalv10022578m,Thhalv10011004m,Thhalv10019687m,Thhalv10006564m,Thhalv10004354m,Thhalv10007685m,Thhalv10026342m,Thhalv10003978m,Thhalv10007504m,Thhalv10026165m,Thhalv10005838m,Thhalv10007502m,Thhalv10011584m,Thhalv10000300m…
GO:0009753	response to jasmonic acid stimulus	188 of 2181 in the list	627 of 13471 in the genome	1.41e-15	Thhalv10017379m,Thhalv10004527m,Thhalv10009241m,Thhalv10007075m,Thhalv10010535m,Thhalv10021421m,Thhalv10010596m,Thhalv10007705m,Thhalv10011650m,Thhalv10028500m,Thhalv10016571m,Thhalv10026129m,Thhalv10022578m,Thhalv10011004m,Thhalv10019687m,Thhalv10001943m,Thhalv10019036m,Thhalv10006564m,Thhalv10008415m,Thhalv10007685m,Thhalv10004360m,Thhalv10004786m,Thhalv10014739m,Thhalv10007504m,Thhalv10005838m…
GO:0071446	cellular response to salicylic acid stimulus	149 of 2181 in the list	457 of 13471 in the genome	2.01e-15	Thhalv10004527m,Thhalv10001932m,Thhalv10007075m,Thhalv10010535m,Thhalv10007514m,Thhalv10016349m,Thhalv10028500m,Thhalv10016571m,Thhalv10026129m,Thhalv10022578m,Thhalv10011004m,Thhalv10019687m,Thhalv10006564m,Thhalv10004354m,Thhalv10007685m,Thhalv10026342m,Thhalv10003978m,Thhalv10007504m,Thhalv10005838m,Thhalv10007502m,Thhalv10013498m,Thhalv10022778m,Thhalv10000308m,Thhalv10023240m,Thhalv10004764m…
GO:0071495	cellular response to endogenous stimulus	270 of 2181 in the list	1015 of 13471 in the genome	2.17e-15	Thhalv10023428m,Thhalv10004527m,Thhalv10007075m,Thhalv10010535m,Thhalv10028560m,Thhalv10016577m,Thhalv10017200m,Thhalv10012513m,Thhalv10016349m,Thhalv10028500m,Thhalv10026129m,Thhalv10025560m,Thhalv10009289m,Thhalv10025577m,Thhalv10006564m,Thhalv10008766m,Thhalv10007519m,Thhalv10025616m,Thhalv10007504m,Thhalv10005838m,Thhalv10026554m,Thhalv10011584m,Thhalv10021029m,Thhalv10019743m,Thhalv10023240m…
GO:0014070	response to organic cyclic compound	279 of 2181 in the list	1059 of 13471 in the genome	2.21e-15	Thhalv10023428m,Thhalv10004527m,Thhalv10017259m,Thhalv10007075m,Thhalv10010535m,Thhalv10016128m,Thhalv10012513m,Thhalv10011650m,Thhalv10016349m,Thhalv10028500m,Thhalv10026129m,Thhalv10006564m,Thhalv10003978m,Thhalv10011714m,Thhalv10007504m,Thhalv10005838m,Thhalv10019118m,Thhalv10026554m,Thhalv10011584m,Thhalv10013498m,Thhalv10022778m,Thhalv10023240m,Thhalv10000055m,Thhalv10021320m,Thhalv10016830m…
GO:0032870	cellular response to hormone stimulus	269 of 2181 in the list	1013 of 13471 in the genome	3.28e-15	Thhalv10023428m,Thhalv10004527m,Thhalv10007075m,Thhalv10010535m,Thhalv10028560m,Thhalv10016577m,Thhalv10017200m,Thhalv10012513m,Thhalv10016349m,Thhalv10028500m,Thhalv10026129m,Thhalv10025560m,Thhalv10009289m,Thhalv10025577m,Thhalv10006564m,Thhalv10008766m,Thhalv10007519m,Thhalv10025616m,Thhalv10007504m,Thhalv10005838m,Thhalv10026554m,Thhalv10011584m,Thhalv10021029m,Thhalv10019743m,Thhalv10023240m…
GO:0009863	salicylic acid mediated signaling pathway	148 of 2181 in the list	456 of 13471 in the genome	4.21e-15	Thhalv10004527m,Thhalv10001932m,Thhalv10007075m,Thhalv10010535m,Thhalv10007514m,Thhalv10016349m,Thhalv10028500m,Thhalv10016571m,Thhalv10026129m,Thhalv10022578m,Thhalv10011004m,Thhalv10019687m,Thhalv10006564m,Thhalv10004354m,Thhalv10007685m,Thhalv10026342m,Thhalv10003978m,Thhalv10007504m,Thhalv10005838m,Thhalv10007502m,Thhalv10013498m,Thhalv10022778m,Thhalv10000308m,Thhalv10023240m,Thhalv10004764m…
GO:0009755	hormone-mediated signaling pathway	256 of 2181 in the list	958 of 13471 in the genome	1.05e-14	Thhalv10023428m,Thhalv10004527m,Thhalv10009241m,Thhalv10007075m,Thhalv10010535m,Thhalv10021421m,Thhalv10028560m,Thhalv10021078m,Thhalv10016577m,Thhalv10017200m,Thhalv10022857m,Thhalv10012513m,Thhalv10002703m,Thhalv10016349m,Thhalv10023306m,Thhalv10028500m,Thhalv10016571m,Thhalv10026129m,Thhalv10022578m,Thhalv10025560m,Thhalv10011004m,Thhalv10019687m,Thhalv10015100m,Thhalv10009289m,Thhalv10025577m…
GO:0002376	immune system process	282 of 2181 in the list	1087 of 13471 in the genome	1.38e-14	Thhalv10023428m,Thhalv10004527m,Thhalv10010535m,Thhalv10008989m,Thhalv10016349m,Thhalv10028500m,Thhalv10026129m,Thhalv10006564m,Thhalv10008766m,Thhalv10003978m,Thhalv10011230m,Thhalv10007504m,Thhalv10004864m,Thhalv10005838m,Thhalv10011584m,Thhalv10013498m,Thhalv10023240m,Thhalv10022709m,Thhalv10007717m,Thhalv10000055m,Thhalv10016752m,Thhalv10021350m,Thhalv10011228m,Thhalv10023420m,Thhalv10028422m…
GO:0009723	response to ethylene stimulus	141 of 2181 in the list	437 of 13471 in the genome	4.97e-14	Thhalv10009241m,Thhalv10021421m,Thhalv10016577m,Thhalv10012513m,Thhalv10007705m,Thhalv10002703m,Thhalv10016349m,Thhalv10022578m,Thhalv10025560m,Thhalv10009289m,Thhalv10019036m,Thhalv10006564m,Thhalv10009342m,Thhalv10008766m,Thhalv10008415m,Thhalv10007519m,Thhalv10004360m,Thhalv10004164m,Thhalv10022799m,Thhalv10026554m,Thhalv10011584m,Thhalv10004515m,Thhalv10014724m,Thhalv10010531m,Thhalv10023595m…
GO:0048583	regulation of response to stimulus	259 of 2181 in the list	984 of 13471 in the genome	5.34e-14	Thhalv10023428m,Thhalv10004527m,Thhalv10007075m,Thhalv10010535m,Thhalv10008989m,Thhalv10007705m,Thhalv10011357m,Thhalv10004150m,Thhalv10016349m,Thhalv10028500m,Thhalv10026129m,Thhalv10004423m,Thhalv10006564m,Thhalv10003978m,Thhalv10007504m,Thhalv10026165m,Thhalv10004645m,Thhalv10005838m,Thhalv10019118m,Thhalv10011584m,Thhalv10000300m,Thhalv10013498m,Thhalv10021029m,Thhalv10004515m,Thhalv10022778m…
GO:0009642	response to light intensity	107 of 2181 in the list	300 of 13471 in the genome	1.73e-13	Thhalv10024122m,Thhalv10010535m,Thhalv10012717m,Thhalv10002013m,Thhalv10004156m,Thhalv10028542m,Thhalv10002703m,Thhalv10016334m,Thhalv10004777m,Thhalv10025630m,Thhalv10015212m,Thhalv10006971m,Thhalv10026129m,Thhalv10021161m,Thhalv10014739m,Thhalv10019237m,Thhalv10022886m,Thhalv10009183m,Thhalv10002333m,Thhalv10012308m,Thhalv10010669m,Thhalv10023481m,Thhalv10014831m,Thhalv10013498m,Thhalv10009284m…
GO:0009069	serine family amino acid metabolic process	112 of 2181 in the list	321 of 13471 in the genome	2.06e-13	Thhalv10005955m,Thhalv10010535m,Thhalv10023650m,Thhalv10023729m,Thhalv10007514m,Thhalv10016349m,Thhalv10011520m,Thhalv10021231m,Thhalv10003258m,Thhalv10023453m,Thhalv10015100m,Thhalv10008059m,Thhalv10021016m,Thhalv10003976m,Thhalv10019237m,Thhalv10011377m,Thhalv10009183m,Thhalv10000350m,Thhalv10023636m,Thhalv10005228m,Thhalv10023459m,Thhalv10004122m,Thhalv10026028m,Thhalv10005229m,Thhalv10004598m…
GO:0009266	response to temperature stimulus	289 of 2181 in the list	1144 of 13471 in the genome	2.5e-13	Thhalv10017379m,Thhalv10015050m,Thhalv10010535m,Thhalv10011464m,Thhalv10023585m,Thhalv10021125m,Thhalv10007705m,Thhalv10028500m,Thhalv10002732m,Thhalv10004708m,Thhalv10025959m,Thhalv10027986m,Thhalv10023595m,Thhalv10023240m,Thhalv10007717m,Thhalv10021006m,Thhalv10003466m,Thhalv10020968m,Thhalv10008983m,Thhalv10009185m,Thhalv10007256m,Thhalv10012817m,Thhalv10004001m,Thhalv10004977m,Thhalv10027972m…
GO:0019344	cysteine biosynthetic process	98 of 2181 in the list	266 of 13471 in the genome	3.03e-13	Thhalv10010535m,Thhalv10023650m,Thhalv10023729m,Thhalv10007514m,Thhalv10016349m,Thhalv10011520m,Thhalv10021231m,Thhalv10003258m,Thhalv10023453m,Thhalv10015100m,Thhalv10008059m,Thhalv10021016m,Thhalv10003976m,Thhalv10019237m,Thhalv10011377m,Thhalv10009183m,Thhalv10000350m,Thhalv10023636m,Thhalv10005228m,Thhalv10023459m,Thhalv10026028m,Thhalv10005229m,Thhalv10004598m,Thhalv10023595m,Thhalv10011913m…
GO:0008652	cellular amino acid biosynthetic process	171 of 2181 in the list	579 of 13471 in the genome	3.07e-13	Thhalv10010153m,Thhalv10005955m,Thhalv10012414m,Thhalv10010535m,Thhalv10008978m,Thhalv10021026m,Thhalv10023650m,Thhalv10022857m,Thhalv10011357m,Thhalv10007514m,Thhalv10016349m,Thhalv10011520m,Thhalv10005854m,Thhalv10015100m,Thhalv10021016m,Thhalv10009183m,Thhalv10007290m,Thhalv10023636m,Thhalv10026028m,Thhalv10023595m,Thhalv10004764m,Thhalv10000267m,Thhalv10008749m,Thhalv10004373m,Thhalv10007464m…
GO:0009072	aromatic amino acid family metabolic process	101 of 2181 in the list	280 of 13471 in the genome	5.42e-13	Thhalv10010153m,Thhalv10025960m,Thhalv10002013m,Thhalv10002017m,Thhalv10007593m,Thhalv10019114m,Thhalv10011813m,Thhalv10008059m,Thhalv10008028m,Thhalv10011377m,Thhalv10008097m,Thhalv10009183m,Thhalv10007466m,Thhalv10000093m,Thhalv10004880m,Thhalv10019118m,Thhalv10023348m,Thhalv10003194m,Thhalv10022319m,Thhalv10013498m,Thhalv10004122m,Thhalv10007634m,Thhalv10005034m,Thhalv10022778m,Thhalv10004764m…
GO:0006534	cysteine metabolic process	98 of 2181 in the list	270 of 13471 in the genome	9.49e-13	Thhalv10010535m,Thhalv10023650m,Thhalv10023729m,Thhalv10007514m,Thhalv10016349m,Thhalv10011520m,Thhalv10021231m,Thhalv10003258m,Thhalv10023453m,Thhalv10015100m,Thhalv10008059m,Thhalv10021016m,Thhalv10003976m,Thhalv10019237m,Thhalv10011377m,Thhalv10009183m,Thhalv10000350m,Thhalv10023636m,Thhalv10005228m,Thhalv10023459m,Thhalv10026028m,Thhalv10005229m,Thhalv10004598m,Thhalv10023595m,Thhalv10011913m…
GO:0015979	photosynthesis	116 of 2181 in the list	344 of 13471 in the genome	1.03e-12	Thhalv10010535m,Thhalv10009499m,Thhalv10027955m,Thhalv10011572m,Thhalv10019199m,Thhalv10016334m,Thhalv10021813m,Thhalv10004777m,Thhalv10008901m,Thhalv10006971m,Thhalv10008853m,Thhalv10023702m,Thhalv10019237m,Thhalv10024339m,Thhalv10006014m,Thhalv10028838m,Thhalv10019004m,Thhalv10010414m,Thhalv10023636m,Thhalv10022434m,Thhalv10012486m,Thhalv10010669m,Thhalv10003223m,Thhalv10003194m,Thhalv10003444m…
GO:0009070	serine family amino acid biosynthetic process	99 of 2181 in the list	276 of 13471 in the genome	1.65e-12	Thhalv10010535m,Thhalv10023650m,Thhalv10023729m,Thhalv10007514m,Thhalv10016349m,Thhalv10011520m,Thhalv10021231m,Thhalv10003258m,Thhalv10023453m,Thhalv10015100m,Thhalv10008059m,Thhalv10021016m,Thhalv10003976m,Thhalv10019237m,Thhalv10011377m,Thhalv10009183m,Thhalv10000350m,Thhalv10023636m,Thhalv10005228m,Thhalv10023459m,Thhalv10026028m,Thhalv10005229m,Thhalv10004598m,Thhalv10023595m,Thhalv10011913m…
GO:0009617	response to bacterium	207 of 2181 in the list	758 of 13471 in the genome	1.99e-12	Thhalv10017379m,Thhalv10004527m,Thhalv10025806m,Thhalv10010535m,Thhalv10011572m,Thhalv10016571m,Thhalv10026129m,Thhalv10011004m,Thhalv10006564m,Thhalv10024272m,Thhalv10007685m,Thhalv10007891m,Thhalv10004360m,Thhalv10007504m,Thhalv10023557m,Thhalv10005838m,Thhalv10010414m,Thhalv10011584m,Thhalv10010680m,Thhalv10001902m,Thhalv10000308m,Thhalv10004764m,Thhalv10022709m,Thhalv10000055m,Thhalv10016752m…
GO:0000096	sulfur amino acid metabolic process	125 of 2181 in the list	385 of 13471 in the genome	2.03e-12	Thhalv10005955m,Thhalv10010535m,Thhalv10023650m,Thhalv10023729m,Thhalv10022857m,Thhalv10007514m,Thhalv10016349m,Thhalv10011520m,Thhalv10005854m,Thhalv10021231m,Thhalv10003258m,Thhalv10007195m,Thhalv10023453m,Thhalv10015100m,Thhalv10008059m,Thhalv10026395m,Thhalv10021016m,Thhalv10003976m,Thhalv10019237m,Thhalv10011377m,Thhalv10009183m,Thhalv10000350m,Thhalv10023636m,Thhalv10005228m,Thhalv10023459m…
GO:0034976	response to endoplasmic reticulum stress	138 of 2181 in the list	444 of 13471 in the genome	3.5e-12	Thhalv10004527m,Thhalv10012957m,Thhalv10002703m,Thhalv10008753m,Thhalv10004150m,Thhalv10028500m,Thhalv10016571m,Thhalv10026129m,Thhalv10011004m,Thhalv10019687m,Thhalv10005374m,Thhalv10004360m,Thhalv10004786m,Thhalv10003978m,Thhalv10009183m,Thhalv10007502m,Thhalv10022778m,Thhalv10008741m,Thhalv10023240m,Thhalv10010607m,Thhalv10007717m,Thhalv10011767m,Thhalv10021006m,Thhalv10016752m,Thhalv10003127m…
GO:0009056	catabolic process	474 of 2181 in the list	2141 of 13471 in the genome	4.56e-12	Thhalv10010153m,Thhalv10012414m,Thhalv10017259m,Thhalv10009067m,Thhalv10010535m,Thhalv10028560m,Thhalv10011464m,Thhalv10016599m,Thhalv10007527m,Thhalv10002017m,Thhalv10011357m,Thhalv10004150m,Thhalv10011813m,Thhalv10011701m,Thhalv10015145m,Thhalv10006564m,Thhalv10023605m,Thhalv10022743m,Thhalv10024339m,Thhalv10019828m,Thhalv10010082m,Thhalv10009054m,Thhalv10004089m,Thhalv10019004m,Thhalv10005838m…
GO:0045087	innate immune response	237 of 2181 in the list	910 of 13471 in the genome	5.4e-12	Thhalv10023428m,Thhalv10004527m,Thhalv10010535m,Thhalv10008989m,Thhalv10008753m,Thhalv10007514m,Thhalv10016349m,Thhalv10028500m,Thhalv10016571m,Thhalv10026129m,Thhalv10011004m,Thhalv10005374m,Thhalv10006564m,Thhalv10004354m,Thhalv10028770m,Thhalv10007685m,Thhalv10004360m,Thhalv10003978m,Thhalv10007504m,Thhalv10004864m,Thhalv10005838m,Thhalv10023348m,Thhalv10011584m,Thhalv10013498m,Thhalv10020977m…
GO:1901698	response to nitrogen compound	271 of 2181 in the list	1079 of 13471 in the genome	5.72e-12	Thhalv10004527m,Thhalv10007075m,Thhalv10013470m,Thhalv10010535m,Thhalv10016128m,Thhalv10011813m,Thhalv10028500m,Thhalv10026129m,Thhalv10025560m,Thhalv10009289m,Thhalv10006564m,Thhalv10008766m,Thhalv10007519m,Thhalv10000240m,Thhalv10011714m,Thhalv10011230m,Thhalv10019652m,Thhalv10005838m,Thhalv10008778m,Thhalv10026554m,Thhalv10001117m,Thhalv10022778m,Thhalv10023595m,Thhalv10008924m,Thhalv10010300m…
GO:0071310	cellular response to organic substance	349 of 2181 in the list	1479 of 13471 in the genome	6.43e-12	Thhalv10023428m,Thhalv10004527m,Thhalv10007075m,Thhalv10010535m,Thhalv10028560m,Thhalv10016577m,Thhalv10017200m,Thhalv10016128m,Thhalv10012513m,Thhalv10004150m,Thhalv10016349m,Thhalv10028500m,Thhalv10026129m,Thhalv10025560m,Thhalv10009289m,Thhalv10025577m,Thhalv10006564m,Thhalv10008766m,Thhalv10007519m,Thhalv10025616m,Thhalv10003978m,Thhalv10011714m,Thhalv10007504m,Thhalv10005838m,Thhalv10026554m…
GO:0042742	defense response to bacterium	162 of 2181 in the list	555 of 13471 in the genome	6.51e-12	Thhalv10017379m,Thhalv10004527m,Thhalv10025806m,Thhalv10010535m,Thhalv10011572m,Thhalv10016571m,Thhalv10026129m,Thhalv10011004m,Thhalv10006564m,Thhalv10004360m,Thhalv10005838m,Thhalv10010414m,Thhalv10010680m,Thhalv10011584m,Thhalv10001902m,Thhalv10004764m,Thhalv10022709m,Thhalv10000055m,Thhalv10016752m,Thhalv10000026m,Thhalv10000114m,Thhalv10003127m,Thhalv10016830m,Thhalv10028422m,Thhalv10004806m…
GO:0042537	benzene-containing compound metabolic process	115 of 2181 in the list	348 of 13471 in the genome	7.24e-12	Thhalv10007208m,Thhalv10004527m,Thhalv10010153m,Thhalv10009187m,Thhalv10010535m,Thhalv10010418m,Thhalv10007593m,Thhalv10019550m,Thhalv10021053m,Thhalv10028500m,Thhalv10000288m,Thhalv10025860m,Thhalv10016571m,Thhalv10026129m,Thhalv10011004m,Thhalv10006564m,Thhalv10028770m,Thhalv10006885m,Thhalv10008028m,Thhalv10016713m,Thhalv10003978m,Thhalv10017346m,Thhalv10015086m,Thhalv10008149m,Thhalv10028838m…
GO:0009644	response to high light intensity	88 of 2181 in the list	238 of 13471 in the genome	8.58e-12	Thhalv10024122m,Thhalv10010535m,Thhalv10012717m,Thhalv10028542m,Thhalv10002703m,Thhalv10016334m,Thhalv10004777m,Thhalv10025630m,Thhalv10015212m,Thhalv10006971m,Thhalv10021161m,Thhalv10019237m,Thhalv10022886m,Thhalv10009183m,Thhalv10002333m,Thhalv10012308m,Thhalv10010669m,Thhalv10023481m,Thhalv10014831m,Thhalv10013498m,Thhalv10009284m,Thhalv10023718m,Thhalv10008741m,Thhalv10027986m,Thhalv10013408m…
GO:0006955	immune response	237 of 2181 in the list	914 of 13471 in the genome	9.25e-12	Thhalv10023428m,Thhalv10004527m,Thhalv10010535m,Thhalv10008989m,Thhalv10008753m,Thhalv10007514m,Thhalv10016349m,Thhalv10028500m,Thhalv10016571m,Thhalv10026129m,Thhalv10011004m,Thhalv10005374m,Thhalv10006564m,Thhalv10004354m,Thhalv10028770m,Thhalv10007685m,Thhalv10004360m,Thhalv10003978m,Thhalv10007504m,Thhalv10004864m,Thhalv10005838m,Thhalv10023348m,Thhalv10011584m,Thhalv10013498m,Thhalv10020977m…
GO:0006979	response to oxidative stress	188 of 2181 in the list	680 of 13471 in the genome	1.28e-11	Thhalv10010153m,Thhalv10025806m,Thhalv10007075m,Thhalv10011464m,Thhalv10023585m,Thhalv10002703m,Thhalv10025911m,Thhalv10016334m,Thhalv10021813m,Thhalv10004150m,Thhalv10007514m,Thhalv10016349m,Thhalv10011813m,Thhalv10006971m,Thhalv10022578m,Thhalv10025560m,Thhalv10026512m,Thhalv10006564m,Thhalv10014739m,Thhalv10009183m,Thhalv10004089m,Thhalv10019118m,Thhalv10023348m,Thhalv10014831m,Thhalv10013498m…
GO:0006007	glucose catabolic process	162 of 2181 in the list	560 of 13471 in the genome	1.56e-11	Thhalv10012414m,Thhalv10010535m,Thhalv10011464m,Thhalv10016599m,Thhalv10010697m,Thhalv10011572m,Thhalv10007527m,Thhalv10016334m,Thhalv10006971m,Thhalv10023605m,Thhalv10022743m,Thhalv10011967m,Thhalv10009183m,Thhalv10010082m,Thhalv10019004m,Thhalv10010414m,Thhalv10021595m,Thhalv10013331m,Thhalv10019118m,Thhalv10012866m,Thhalv10028733m,Thhalv10022842m,Thhalv10023595m,Thhalv10019371m,Thhalv10004764m…
GO:0019320	hexose catabolic process	162 of 2181 in the list	560 of 13471 in the genome	1.56e-11	Thhalv10012414m,Thhalv10010535m,Thhalv10011464m,Thhalv10016599m,Thhalv10010697m,Thhalv10011572m,Thhalv10007527m,Thhalv10016334m,Thhalv10006971m,Thhalv10023605m,Thhalv10022743m,Thhalv10011967m,Thhalv10009183m,Thhalv10010082m,Thhalv10019004m,Thhalv10010414m,Thhalv10021595m,Thhalv10013331m,Thhalv10019118m,Thhalv10012866m,Thhalv10028733m,Thhalv10022842m,Thhalv10023595m,Thhalv10019371m,Thhalv10004764m…
GO:0046365	monosaccharide catabolic process	162 of 2181 in the list	560 of 13471 in the genome	1.56e-11	Thhalv10012414m,Thhalv10010535m,Thhalv10011464m,Thhalv10016599m,Thhalv10010697m,Thhalv10011572m,Thhalv10007527m,Thhalv10016334m,Thhalv10006971m,Thhalv10023605m,Thhalv10022743m,Thhalv10011967m,Thhalv10009183m,Thhalv10010082m,Thhalv10019004m,Thhalv10010414m,Thhalv10021595m,Thhalv10013331m,Thhalv10019118m,Thhalv10012866m,Thhalv10028733m,Thhalv10022842m,Thhalv10023595m,Thhalv10019371m,Thhalv10004764m…
GO:0044724	single-organism carbohydrate catabolic process	166 of 2181 in the list	579 of 13471 in the genome	1.72e-11	Thhalv10012414m,Thhalv10010535m,Thhalv10011464m,Thhalv10016599m,Thhalv10010697m,Thhalv10011572m,Thhalv10007527m,Thhalv10016334m,Thhalv10006971m,Thhalv10023605m,Thhalv10022743m,Thhalv10011967m,Thhalv10009183m,Thhalv10010082m,Thhalv10019004m,Thhalv10010414m,Thhalv10021595m,Thhalv10013331m,Thhalv10019118m,Thhalv10012866m,Thhalv10028733m,Thhalv10022842m,Thhalv10023595m,Thhalv10019371m,Thhalv10004764m…
GO:0044550	secondary metabolite biosynthetic process	146 of 2181 in the list	490 of 13471 in the genome	2.6e-11	Thhalv10004527m,Thhalv10017151m,Thhalv10010153m,Thhalv10010535m,Thhalv10011572m,Thhalv10011357m,Thhalv10011520m,Thhalv10026120m,Thhalv10019036m,Thhalv10025577m,Thhalv10021016m,Thhalv10003227m,Thhalv10007301m,Thhalv10028009m,Thhalv10004089m,Thhalv10021595m,Thhalv10026028m,Thhalv10010531m,Thhalv10011401m,Thhalv10023595m,Thhalv10000319m,Thhalv10016752m,Thhalv10000114m,Thhalv10003127m,Thhalv10007380m…
GO:0019684	photosynthesis, light reaction	93 of 2181 in the list	262 of 13471 in the genome	2.63e-11	Thhalv10010535m,Thhalv10009499m,Thhalv10016334m,Thhalv10021813m,Thhalv10004777m,Thhalv10008901m,Thhalv10006971m,Thhalv10008853m,Thhalv10023702m,Thhalv10019237m,Thhalv10024339m,Thhalv10006014m,Thhalv10028838m,Thhalv10010414m,Thhalv10023636m,Thhalv10022434m,Thhalv10010669m,Thhalv10003223m,Thhalv10003194m,Thhalv10005034m,Thhalv10022842m,Thhalv10017096m,Thhalv10004764m,Thhalv10008749m,Thhalv10002106m…
GO:0019318	hexose metabolic process	180 of 2181 in the list	649 of 13471 in the genome	3.69e-11	Thhalv10001932m,Thhalv10012414m,Thhalv10010535m,Thhalv10011464m,Thhalv10016599m,Thhalv10023585m,Thhalv10010697m,Thhalv10011572m,Thhalv10007527m,Thhalv10016334m,Thhalv10006971m,Thhalv10023605m,Thhalv10022743m,Thhalv10011967m,Thhalv10009183m,Thhalv10010082m,Thhalv10023559m,Thhalv10019004m,Thhalv10010414m,Thhalv10021595m,Thhalv10013331m,Thhalv10010366m,Thhalv10019118m,Thhalv10012866m,Thhalv10028733m…
GO:0009683	indoleacetic acid metabolic process	69 of 2181 in the list	170 of 13471 in the genome	4.02e-11	Thhalv10019114m,Thhalv10011813m,Thhalv10003258m,Thhalv10023453m,Thhalv10008059m,Thhalv10021016m,Thhalv10003976m,Thhalv10008097m,Thhalv10009183m,Thhalv10023557m,Thhalv10007466m,Thhalv10019118m,Thhalv10023348m,Thhalv10022319m,Thhalv10023459m,Thhalv10005034m,Thhalv10022778m,Thhalv10004764m,Thhalv10004384m,Thhalv10011839m,Thhalv10025937m,Thhalv10016752m,Thhalv10000114m,Thhalv10028642m,Thhalv10002728m…
GO:0000097	sulfur amino acid biosynthetic process	115 of 2181 in the list	356 of 13471 in the genome	4.42e-11	Thhalv10005955m,Thhalv10010535m,Thhalv10023650m,Thhalv10023729m,Thhalv10022857m,Thhalv10007514m,Thhalv10016349m,Thhalv10011520m,Thhalv10005854m,Thhalv10021231m,Thhalv10003258m,Thhalv10007195m,Thhalv10023453m,Thhalv10015100m,Thhalv10008059m,Thhalv10026395m,Thhalv10021016m,Thhalv10003976m,Thhalv10019237m,Thhalv10011377m,Thhalv10009183m,Thhalv10000350m,Thhalv10023636m,Thhalv10005228m,Thhalv10023459m…
GO:0006091	generation of precursor metabolites and energy	181 of 2181 in the list	657 of 13471 in the genome	6.15e-11	Thhalv10016575m,Thhalv10012414m,Thhalv10010535m,Thhalv10009499m,Thhalv10011464m,Thhalv10016334m,Thhalv10021813m,Thhalv10004777m,Thhalv10006971m,Thhalv10009342m,Thhalv10022743m,Thhalv10023702m,Thhalv10014739m,Thhalv10011967m,Thhalv10024339m,Thhalv10009183m,Thhalv10004089m,Thhalv10010414m,Thhalv10021595m,Thhalv10013331m,Thhalv10023636m,Thhalv10022434m,Thhalv10019118m,Thhalv10010669m,Thhalv10000876m…
GO:0016052	carbohydrate catabolic process	173 of 2181 in the list	621 of 13471 in the genome	8.03e-11	Thhalv10012414m,Thhalv10010535m,Thhalv10028560m,Thhalv10011464m,Thhalv10016599m,Thhalv10010697m,Thhalv10011572m,Thhalv10007527m,Thhalv10016334m,Thhalv10006971m,Thhalv10023605m,Thhalv10022743m,Thhalv10011967m,Thhalv10009183m,Thhalv10010082m,Thhalv10019004m,Thhalv10010414m,Thhalv10021595m,Thhalv10013331m,Thhalv10019118m,Thhalv10012866m,Thhalv10028733m,Thhalv10022842m,Thhalv10023595m,Thhalv10019371m…
GO:0009611	response to wounding	135 of 2181 in the list	447 of 13471 in the genome	8.68e-11	Thhalv10017379m,Thhalv10009241m,Thhalv10010153m,Thhalv10007075m,Thhalv10010596m,Thhalv10007705m,Thhalv10021813m,Thhalv10011357m,Thhalv10004150m,Thhalv10007514m,Thhalv10011813m,Thhalv10022578m,Thhalv10001943m,Thhalv10008415m,Thhalv10021016m,Thhalv10004360m,Thhalv10004786m,Thhalv10014739m,Thhalv10019652m,Thhalv10026554m,Thhalv10011584m,Thhalv10014724m,Thhalv10021029m,Thhalv10026028m,Thhalv10023595m…
GO:0009684	indoleacetic acid biosynthetic process	68 of 2181 in the list	169 of 13471 in the genome	1.03e-10	Thhalv10019114m,Thhalv10011813m,Thhalv10003258m,Thhalv10023453m,Thhalv10008059m,Thhalv10021016m,Thhalv10003976m,Thhalv10008097m,Thhalv10009183m,Thhalv10023557m,Thhalv10007466m,Thhalv10019118m,Thhalv10023348m,Thhalv10022319m,Thhalv10023459m,Thhalv10005034m,Thhalv10022778m,Thhalv10004764m,Thhalv10004384m,Thhalv10011839m,Thhalv10025937m,Thhalv10016752m,Thhalv10000114m,Thhalv10028642m,Thhalv10002728m…
GO:1901607	alpha-amino acid biosynthetic process	137 of 2181 in the list	457 of 13471 in the genome	1.05e-10	Thhalv10005955m,Thhalv10012414m,Thhalv10010535m,Thhalv10008978m,Thhalv10021026m,Thhalv10023650m,Thhalv10022857m,Thhalv10007514m,Thhalv10016349m,Thhalv10011520m,Thhalv10005854m,Thhalv10015100m,Thhalv10021016m,Thhalv10009183m,Thhalv10007290m,Thhalv10023636m,Thhalv10026028m,Thhalv10023595m,Thhalv10004764m,Thhalv10000267m,Thhalv10008749m,Thhalv10004373m,Thhalv10007464m,Thhalv10000114m,Thhalv10007802m…
GO:1901565	organonitrogen compound catabolic process	160 of 2181 in the list	564 of 13471 in the genome	1.46e-10	Thhalv10010153m,Thhalv10017259m,Thhalv10009067m,Thhalv10006098m,Thhalv10011464m,Thhalv10005844m,Thhalv10022857m,Thhalv10002017m,Thhalv10011357m,Thhalv10007514m,Thhalv10011813m,Thhalv10022578m,Thhalv10024287m,Thhalv10006564m,Thhalv10008465m,Thhalv10009183m,Thhalv10007290m,Thhalv10005838m,Thhalv10005077m,Thhalv10010366m,Thhalv10019118m,Thhalv10023348m,Thhalv10022319m,Thhalv10026028m,Thhalv10013125m…
GO:0009416	response to light stimulus	293 of 2181 in the list	1221 of 13471 in the genome	1.9e-10	Thhalv10010153m,Thhalv10010535m,Thhalv10028560m,Thhalv10000945m,Thhalv10012513m,Thhalv10011357m,Thhalv10016349m,Thhalv10011520m,Thhalv10026120m,Thhalv10026129m,Thhalv10019112m,Thhalv10010669m,Thhalv10013498m,Thhalv10007431m,Thhalv10027986m,Thhalv10010300m,Thhalv10007717m,Thhalv10021006m,Thhalv10003446m,Thhalv10004373m,Thhalv10013355m,Thhalv10003466m,Thhalv10010251m,Thhalv10007802m,Thhalv10012817m…
GO:0009867	jasmonic acid mediated signaling pathway	117 of 2181 in the list	372 of 13471 in the genome	2.13e-10	Thhalv10007208m,Thhalv10004527m,Thhalv10007075m,Thhalv10009187m,Thhalv10010535m,Thhalv10019550m,Thhalv10028500m,Thhalv10000288m,Thhalv10025860m,Thhalv10016571m,Thhalv10026129m,Thhalv10022578m,Thhalv10011004m,Thhalv10019687m,Thhalv10006564m,Thhalv10008415m,Thhalv10008059m,Thhalv10021456m,Thhalv10007685m,Thhalv10016713m,Thhalv10006778m,Thhalv10015086m,Thhalv10007504m,Thhalv10028838m,Thhalv10005838m…
GO:0071395	cellular response to jasmonic acid stimulus	117 of 2181 in the list	372 of 13471 in the genome	2.13e-10	Thhalv10007208m,Thhalv10004527m,Thhalv10007075m,Thhalv10009187m,Thhalv10010535m,Thhalv10019550m,Thhalv10028500m,Thhalv10000288m,Thhalv10025860m,Thhalv10016571m,Thhalv10026129m,Thhalv10022578m,Thhalv10011004m,Thhalv10019687m,Thhalv10006564m,Thhalv10008415m,Thhalv10008059m,Thhalv10021456m,Thhalv10007685m,Thhalv10016713m,Thhalv10006778m,Thhalv10015086m,Thhalv10007504m,Thhalv10028838m,Thhalv10005838m…
GO:0042430	indole-containing compound metabolic process	76 of 2181 in the list	203 of 13471 in the genome	3.06e-10	Thhalv10019114m,Thhalv10011813m,Thhalv10003258m,Thhalv10023453m,Thhalv10008059m,Thhalv10021016m,Thhalv10003976m,Thhalv10008097m,Thhalv10009183m,Thhalv10023557m,Thhalv10007466m,Thhalv10019118m,Thhalv10023348m,Thhalv10003194m,Thhalv10022319m,Thhalv10023459m,Thhalv10005034m,Thhalv10022778m,Thhalv10004764m,Thhalv10011839m,Thhalv10004384m,Thhalv10025937m,Thhalv10016752m,Thhalv10028642m,Thhalv10000114m…
GO:0051716	cellular response to stimulus	628 of 2181 in the list	3051 of 13471 in the genome	3.09e-10	Thhalv10023428m,Thhalv10000338m,Thhalv10028560m,Thhalv10011464m,Thhalv10016577m,Thhalv10023585m,Thhalv10017200m,Thhalv10016128m,Thhalv10012513m,Thhalv10004150m,Thhalv10009289m,Thhalv10004116m,Thhalv10011714m,Thhalv10011230m,Thhalv10007504m,Thhalv10019112m,Thhalv10001117m,Thhalv10013498m,Thhalv10022092m,Thhalv10010531m,Thhalv10008924m,Thhalv10023240m,Thhalv10004373m,Thhalv10016752m,Thhalv10000026m…
GO:0009850	auxin metabolic process	78 of 2181 in the list	211 of 13471 in the genome	3.2e-10	Thhalv10019114m,Thhalv10011813m,Thhalv10003258m,Thhalv10023453m,Thhalv10008059m,Thhalv10021016m,Thhalv10003976m,Thhalv10008097m,Thhalv10009183m,Thhalv10023557m,Thhalv10007466m,Thhalv10004605m,Thhalv10019118m,Thhalv10023348m,Thhalv10022319m,Thhalv10023459m,Thhalv10005034m,Thhalv10007554m,Thhalv10022778m,Thhalv10004764m,Thhalv10011839m,Thhalv10004384m,Thhalv10007603m,Thhalv10025937m,Thhalv10016752m…
GO:0051234	establishment of localization	687 of 2181 in the list	3389 of 13471 in the genome	3.38e-10	Thhalv10012414m,Thhalv10013470m,Thhalv10028560m,Thhalv10011464m,Thhalv10003249m,Thhalv10016599m,Thhalv10007527m,Thhalv10004150m,Thhalv10028755m,Thhalv10009289m,Thhalv10010726m,Thhalv10021729m,Thhalv10023605m,Thhalv10007891m,Thhalv10024339m,Thhalv10011230m,Thhalv10007504m,Thhalv10021758m,Thhalv10010564m,Thhalv10010852m,Thhalv10016327m,Thhalv10020969m,Thhalv10001117m,Thhalv10013498m,Thhalv10004515m…
GO:0006098	pentose-phosphate shunt	81 of 2181 in the list	224 of 13471 in the genome	4.36e-10	Thhalv10010535m,Thhalv10016599m,Thhalv10010697m,Thhalv10011572m,Thhalv10007527m,Thhalv10016334m,Thhalv10006971m,Thhalv10008853m,Thhalv10022743m,Thhalv10019237m,Thhalv10010082m,Thhalv10028838m,Thhalv10019004m,Thhalv10010414m,Thhalv10007492m,Thhalv10000979m,Thhalv10004122m,Thhalv10028766m,Thhalv10010378m,Thhalv10025955m,Thhalv10022842m,Thhalv10019371m,Thhalv10004764m,Thhalv10011839m,Thhalv10007846m…
GO:0042435	indole-containing compound biosynthetic process	71 of 2181 in the list	185 of 13471 in the genome	4.71e-10	Thhalv10019114m,Thhalv10011813m,Thhalv10003258m,Thhalv10023453m,Thhalv10008059m,Thhalv10021016m,Thhalv10003976m,Thhalv10008097m,Thhalv10009183m,Thhalv10023557m,Thhalv10007466m,Thhalv10019118m,Thhalv10023348m,Thhalv10022319m,Thhalv10023459m,Thhalv10005034m,Thhalv10022778m,Thhalv10004764m,Thhalv10004384m,Thhalv10011839m,Thhalv10025937m,Thhalv10016752m,Thhalv10000114m,Thhalv10028642m,Thhalv10002728m…
GO:0005996	monosaccharide metabolic process	185 of 2181 in the list	691 of 13471 in the genome	5.67e-10	Thhalv10016928m,Thhalv10001932m,Thhalv10012414m,Thhalv10010535m,Thhalv10011464m,Thhalv10016599m,Thhalv10023585m,Thhalv10010697m,Thhalv10011572m,Thhalv10007527m,Thhalv10016334m,Thhalv10006971m,Thhalv10023605m,Thhalv10022743m,Thhalv10011967m,Thhalv10009183m,Thhalv10010082m,Thhalv10023559m,Thhalv10019004m,Thhalv10010414m,Thhalv10021595m,Thhalv10013331m,Thhalv10010366m,Thhalv10019118m,Thhalv10012866m…
GO:0006740	NADPH regeneration	81 of 2181 in the list	225 of 13471 in the genome	5.76e-10	Thhalv10010535m,Thhalv10016599m,Thhalv10010697m,Thhalv10011572m,Thhalv10007527m,Thhalv10016334m,Thhalv10006971m,Thhalv10008853m,Thhalv10022743m,Thhalv10019237m,Thhalv10010082m,Thhalv10028838m,Thhalv10019004m,Thhalv10010414m,Thhalv10007492m,Thhalv10000979m,Thhalv10004122m,Thhalv10028766m,Thhalv10010378m,Thhalv10025955m,Thhalv10022842m,Thhalv10019371m,Thhalv10004764m,Thhalv10011839m,Thhalv10007846m…
GO:0031348	negative regulation of defense response	118 of 2181 in the list	382 of 13471 in the genome	6.72e-10	Thhalv10007208m,Thhalv10004527m,Thhalv10009187m,Thhalv10010535m,Thhalv10008989m,Thhalv10008191m,Thhalv10019550m,Thhalv10007514m,Thhalv10028500m,Thhalv10000288m,Thhalv10025860m,Thhalv10016571m,Thhalv10026129m,Thhalv10011004m,Thhalv10006564m,Thhalv10004354m,Thhalv10007685m,Thhalv10011384m,Thhalv10016713m,Thhalv10003978m,Thhalv10016982m,Thhalv10017346m,Thhalv10015086m,Thhalv10007504m,Thhalv10028838m…
GO:0016143	S-glycoside metabolic process	91 of 2181 in the list	268 of 13471 in the genome	1e-09	Thhalv10010535m,Thhalv10012717m,Thhalv10011572m,Thhalv10003258m,Thhalv10023453m,Thhalv10026020m,Thhalv10021016m,Thhalv10003976m,Thhalv10007301m,Thhalv10019113m,Thhalv10023557m,Thhalv10028838m,Thhalv10004089m,Thhalv10019004m,Thhalv10021595m,Thhalv10003194m,Thhalv10023459m,Thhalv10004122m,Thhalv10005034m,Thhalv10011401m,Thhalv10004595m,Thhalv10008020m,Thhalv10007603m,Thhalv10012774m,Thhalv10016752m…
GO:0019757	glycosinolate metabolic process	91 of 2181 in the list	268 of 13471 in the genome	1e-09	Thhalv10010535m,Thhalv10012717m,Thhalv10011572m,Thhalv10003258m,Thhalv10023453m,Thhalv10026020m,Thhalv10021016m,Thhalv10003976m,Thhalv10007301m,Thhalv10019113m,Thhalv10023557m,Thhalv10028838m,Thhalv10004089m,Thhalv10019004m,Thhalv10021595m,Thhalv10003194m,Thhalv10023459m,Thhalv10004122m,Thhalv10005034m,Thhalv10011401m,Thhalv10004595m,Thhalv10008020m,Thhalv10007603m,Thhalv10012774m,Thhalv10016752m…
GO:0019760	glucosinolate metabolic process	91 of 2181 in the list	268 of 13471 in the genome	1e-09	Thhalv10010535m,Thhalv10012717m,Thhalv10011572m,Thhalv10003258m,Thhalv10023453m,Thhalv10026020m,Thhalv10021016m,Thhalv10003976m,Thhalv10007301m,Thhalv10019113m,Thhalv10023557m,Thhalv10028838m,Thhalv10004089m,Thhalv10019004m,Thhalv10021595m,Thhalv10003194m,Thhalv10023459m,Thhalv10004122m,Thhalv10005034m,Thhalv10011401m,Thhalv10004595m,Thhalv10008020m,Thhalv10007603m,Thhalv10012774m,Thhalv10016752m…
GO:0006739	NADP metabolic process	81 of 2181 in the list	228 of 13471 in the genome	1.3e-09	Thhalv10010535m,Thhalv10016599m,Thhalv10010697m,Thhalv10011572m,Thhalv10007527m,Thhalv10016334m,Thhalv10006971m,Thhalv10008853m,Thhalv10022743m,Thhalv10019237m,Thhalv10010082m,Thhalv10028838m,Thhalv10019004m,Thhalv10010414m,Thhalv10007492m,Thhalv10000979m,Thhalv10004122m,Thhalv10028766m,Thhalv10010378m,Thhalv10025955m,Thhalv10022842m,Thhalv10019371m,Thhalv10004764m,Thhalv10011839m,Thhalv10007846m…
GO:0009862	systemic acquired resistance, salicylic acid mediated signaling pathway	113 of 2181 in the list	364 of 13471 in the genome	1.5e-09	Thhalv10007208m,Thhalv10004527m,Thhalv10009187m,Thhalv10010535m,Thhalv10019550m,Thhalv10007514m,Thhalv10016349m,Thhalv10028500m,Thhalv10000288m,Thhalv10025860m,Thhalv10016571m,Thhalv10026129m,Thhalv10011004m,Thhalv10006564m,Thhalv10004354m,Thhalv10007685m,Thhalv10016713m,Thhalv10017346m,Thhalv10015086m,Thhalv10007504m,Thhalv10028838m,Thhalv10005838m,Thhalv10007466m,Thhalv10012486m,Thhalv10022431m…
GO:0009851	auxin biosynthetic process	70 of 2181 in the list	185 of 13471 in the genome	1.55e-09	Thhalv10019114m,Thhalv10011813m,Thhalv10003258m,Thhalv10023453m,Thhalv10008059m,Thhalv10021016m,Thhalv10003976m,Thhalv10008097m,Thhalv10009183m,Thhalv10023557m,Thhalv10007466m,Thhalv10019118m,Thhalv10023348m,Thhalv10022319m,Thhalv10023459m,Thhalv10005034m,Thhalv10022778m,Thhalv10004764m,Thhalv10004384m,Thhalv10011839m,Thhalv10025937m,Thhalv10016752m,Thhalv10000114m,Thhalv10028642m,Thhalv10002728m…
GO:0006006	glucose metabolic process	168 of 2181 in the list	618 of 13471 in the genome	1.91e-09	Thhalv10012414m,Thhalv10010535m,Thhalv10011464m,Thhalv10016599m,Thhalv10010697m,Thhalv10011572m,Thhalv10007527m,Thhalv10016334m,Thhalv10006971m,Thhalv10023605m,Thhalv10022743m,Thhalv10011967m,Thhalv10009183m,Thhalv10010082m,Thhalv10019004m,Thhalv10010414m,Thhalv10021595m,Thhalv10013331m,Thhalv10010366m,Thhalv10019118m,Thhalv10012866m,Thhalv10028733m,Thhalv10022842m,Thhalv10023595m,Thhalv10019371m…
GO:0044765	single-organism transport	613 of 2181 in the list	2993 of 13471 in the genome	2.02e-09	Thhalv10012414m,Thhalv10013470m,Thhalv10028560m,Thhalv10011464m,Thhalv10003249m,Thhalv10016599m,Thhalv10007527m,Thhalv10004150m,Thhalv10028755m,Thhalv10009289m,Thhalv10010726m,Thhalv10024339m,Thhalv10011230m,Thhalv10007504m,Thhalv10010564m,Thhalv10010852m,Thhalv10016327m,Thhalv10020969m,Thhalv10001117m,Thhalv10013498m,Thhalv10004515m,Thhalv10011401m,Thhalv10008924m,Thhalv10023240m,Thhalv10005744m…
GO:0010038	response to metal ion	207 of 2181 in the list	808 of 13471 in the genome	2.15e-09	Thhalv10012414m,Thhalv10028567m,Thhalv10011464m,Thhalv10021026m,Thhalv10026266m,Thhalv10011650m,Thhalv10004888m,Thhalv10021014m,Thhalv10019036m,Thhalv10022743m,Thhalv10013404m,Thhalv10011967m,Thhalv10024339m,Thhalv10009183m,Thhalv10023557m,Thhalv10007290m,Thhalv10004089m,Thhalv10005838m,Thhalv10021595m,Thhalv10022799m,Thhalv10007411m,Thhalv10019118m,Thhalv10023348m,Thhalv10022319m,Thhalv10026028m…
GO:0035556	intracellular signal transduction	177 of 2181 in the list	663 of 13471 in the genome	2.53e-09	Thhalv10004527m,Thhalv10010535m,Thhalv10017200m,Thhalv10022857m,Thhalv10028500m,Thhalv10016571m,Thhalv10026129m,Thhalv10011004m,Thhalv10006564m,Thhalv10009342m,Thhalv10008766m,Thhalv10007685m,Thhalv10004360m,Thhalv10007504m,Thhalv10005838m,Thhalv10000308m,Thhalv10023240m,Thhalv10028843m,Thhalv10004764m,Thhalv10011767m,Thhalv10028863m,Thhalv10000055m,Thhalv10004824m,Thhalv10000026m,Thhalv10003127m…
GO:0000302	response to reactive oxygen species	126 of 2181 in the list	425 of 13471 in the genome	2.7e-09	Thhalv10025806m,Thhalv10024122m,Thhalv10011464m,Thhalv10019151m,Thhalv10002013m,Thhalv10028542m,Thhalv10002703m,Thhalv10016334m,Thhalv10021813m,Thhalv10025630m,Thhalv10008483m,Thhalv10007514m,Thhalv10016349m,Thhalv10015212m,Thhalv10006971m,Thhalv10025560m,Thhalv10026512m,Thhalv10006564m,Thhalv10015107m,Thhalv10021161m,Thhalv10019237m,Thhalv10022886m,Thhalv10009183m,Thhalv10002333m,Thhalv10004089m…
GO:0046686	response to cadmium ion	172 of 2181 in the list	640 of 13471 in the genome	2.92e-09	Thhalv10012414m,Thhalv10028567m,Thhalv10011464m,Thhalv10021026m,Thhalv10026266m,Thhalv10011650m,Thhalv10004888m,Thhalv10021014m,Thhalv10019036m,Thhalv10022743m,Thhalv10011967m,Thhalv10009183m,Thhalv10023557m,Thhalv10007290m,Thhalv10004089m,Thhalv10005838m,Thhalv10021595m,Thhalv10022799m,Thhalv10019118m,Thhalv10023348m,Thhalv10022319m,Thhalv10026028m,Thhalv10012866m,Thhalv10028733m,Thhalv10023595m…
GO:0051186	cofactor metabolic process	162 of 2181 in the list	593 of 13471 in the genome	3.23e-09	Thhalv10017259m,Thhalv10006098m,Thhalv10010535m,Thhalv10011464m,Thhalv10016599m,Thhalv10010697m,Thhalv10011572m,Thhalv10007527m,Thhalv10001027m,Thhalv10016334m,Thhalv10004150m,Thhalv10005854m,Thhalv10006971m,Thhalv10024272m,Thhalv10021016m,Thhalv10022743m,Thhalv10010436m,Thhalv10010082m,Thhalv10019004m,Thhalv10010414m,Thhalv10005077m,Thhalv10014831m,Thhalv10007264m,Thhalv10008411m,Thhalv10022319m…
GO:0055114	oxidation-reduction process	350 of 2181 in the list	1550 of 13471 in the genome	3.9e-09	Thhalv10004527m,Thhalv10012414m,Thhalv10010535m,Thhalv10017657m,Thhalv10011464m,Thhalv10016599m,Thhalv10007527m,Thhalv10025911m,Thhalv10011438m,Thhalv10026120m,Thhalv10011701m,Thhalv10015145m,Thhalv10026512m,Thhalv10007350m,Thhalv10025577m,Thhalv10013093m,Thhalv10022743m,Thhalv10023702m,Thhalv10007301m,Thhalv10024339m,Thhalv10007504m,Thhalv10010564m,Thhalv10010082m,Thhalv10004089m,Thhalv10019004m…
GO:0072524	pyridine-containing compound metabolic process	83 of 2181 in the list	243 of 13471 in the genome	7.55e-09	Thhalv10010535m,Thhalv10016599m,Thhalv10010697m,Thhalv10011572m,Thhalv10007527m,Thhalv10016334m,Thhalv10006971m,Thhalv10008853m,Thhalv10022743m,Thhalv10019237m,Thhalv10010082m,Thhalv10028838m,Thhalv10019004m,Thhalv10010414m,Thhalv10007492m,Thhalv10000979m,Thhalv10004122m,Thhalv10028766m,Thhalv10010378m,Thhalv10025955m,Thhalv10022842m,Thhalv10019371m,Thhalv10004764m,Thhalv10011839m,Thhalv10007846m…
GO:0046496	nicotinamide nucleotide metabolic process	81 of 2181 in the list	235 of 13471 in the genome	8.06e-09	Thhalv10010535m,Thhalv10016599m,Thhalv10010697m,Thhalv10011572m,Thhalv10007527m,Thhalv10016334m,Thhalv10006971m,Thhalv10008853m,Thhalv10022743m,Thhalv10019237m,Thhalv10010082m,Thhalv10028838m,Thhalv10019004m,Thhalv10010414m,Thhalv10007492m,Thhalv10000979m,Thhalv10004122m,Thhalv10028766m,Thhalv10010378m,Thhalv10025955m,Thhalv10022842m,Thhalv10019371m,Thhalv10004764m,Thhalv10011839m,Thhalv10007846m…
GO:1901566	organonitrogen compound biosynthetic process	269 of 2181 in the list	1133 of 13471 in the genome	8.37e-09	Thhalv10010153m,Thhalv10005955m,Thhalv10012414m,Thhalv10010535m,Thhalv10001027m,Thhalv10011357m,Thhalv10004150m,Thhalv10016349m,Thhalv10011520m,Thhalv10011813m,Thhalv10013093m,Thhalv10024339m,Thhalv10010436m,Thhalv10010564m,Thhalv10019118m,Thhalv10008411m,Thhalv10022778m,Thhalv10023595m,Thhalv10000267m,Thhalv10004373m,Thhalv10016752m,Thhalv10023420m,Thhalv10007802m,Thhalv10006741m,Thhalv10004001m…
GO:0006810	transport	664 of 2181 in the list	3313 of 13471 in the genome	1.3e-08	Thhalv10012414m,Thhalv10013470m,Thhalv10028560m,Thhalv10011464m,Thhalv10003249m,Thhalv10016599m,Thhalv10007527m,Thhalv10004150m,Thhalv10028755m,Thhalv10009289m,Thhalv10010726m,Thhalv10021729m,Thhalv10007891m,Thhalv10024339m,Thhalv10011230m,Thhalv10007504m,Thhalv10021758m,Thhalv10010564m,Thhalv10010852m,Thhalv10016327m,Thhalv10020969m,Thhalv10001117m,Thhalv10013498m,Thhalv10004515m,Thhalv10011401m…
GO:0048585	negative regulation of response to stimulus	139 of 2181 in the list	495 of 13471 in the genome	1.57e-08	Thhalv10004527m,Thhalv10010535m,Thhalv10008989m,Thhalv10007705m,Thhalv10007514m,Thhalv10028500m,Thhalv10016571m,Thhalv10026129m,Thhalv10011004m,Thhalv10004423m,Thhalv10006564m,Thhalv10004354m,Thhalv10007685m,Thhalv10011384m,Thhalv10003978m,Thhalv10016982m,Thhalv10007504m,Thhalv10004645m,Thhalv10005838m,Thhalv10011584m,Thhalv10013498m,Thhalv10000308m,Thhalv10023240m,Thhalv10004764m,Thhalv10002646m…
GO:0019362	pyridine nucleotide metabolic process	81 of 2181 in the list	238 of 13471 in the genome	1.7e-08	Thhalv10010535m,Thhalv10016599m,Thhalv10010697m,Thhalv10011572m,Thhalv10007527m,Thhalv10016334m,Thhalv10006971m,Thhalv10008853m,Thhalv10022743m,Thhalv10019237m,Thhalv10010082m,Thhalv10028838m,Thhalv10019004m,Thhalv10010414m,Thhalv10007492m,Thhalv10000979m,Thhalv10004122m,Thhalv10028766m,Thhalv10010378m,Thhalv10025955m,Thhalv10022842m,Thhalv10019371m,Thhalv10004764m,Thhalv10011839m,Thhalv10007846m…
GO:0009744	response to sucrose stimulus	87 of 2181 in the list	264 of 13471 in the genome	2.08e-08	Thhalv10016928m,Thhalv10017379m,Thhalv10000263m,Thhalv10017151m,Thhalv10021026m,Thhalv10002013m,Thhalv10025830m,Thhalv10004777m,Thhalv10016263m,Thhalv10011520m,Thhalv10006127m,Thhalv10007897m,Thhalv10016571m,Thhalv10017461m,Thhalv10024287m,Thhalv10004786m,Thhalv10003227m,Thhalv10019237m,Thhalv10021557m,Thhalv10011967m,Thhalv10006134m,Thhalv10015952m,Thhalv10010669m,Thhalv10008026m,Thhalv10009086m…
GO:0034285	response to disaccharide stimulus	87 of 2181 in the list	264 of 13471 in the genome	2.08e-08	Thhalv10016928m,Thhalv10017379m,Thhalv10000263m,Thhalv10017151m,Thhalv10021026m,Thhalv10002013m,Thhalv10025830m,Thhalv10004777m,Thhalv10016263m,Thhalv10011520m,Thhalv10006127m,Thhalv10007897m,Thhalv10016571m,Thhalv10017461m,Thhalv10024287m,Thhalv10004786m,Thhalv10003227m,Thhalv10019237m,Thhalv10021557m,Thhalv10011967m,Thhalv10006134m,Thhalv10015952m,Thhalv10010669m,Thhalv10008026m,Thhalv10009086m…
GO:0006972	hyperosmotic response	102 of 2181 in the list	330 of 13471 in the genome	2.69e-08	Thhalv10015050m,Thhalv10011464m,Thhalv10015021m,Thhalv10007705m,Thhalv10026126m,Thhalv10022578m,Thhalv10012528m,Thhalv10006564m,Thhalv10013411m,Thhalv10008415m,Thhalv10026395m,Thhalv10026342m,Thhalv10004360m,Thhalv10020986m,Thhalv10008700m,Thhalv10011967m,Thhalv10012308m,Thhalv10004605m,Thhalv10026554m,Thhalv10004651m,Thhalv10026723m,Thhalv10014724m,Thhalv10005034m,Thhalv10017178m,Thhalv10028733m…
GO:0006820	anion transport	182 of 2181 in the list	705 of 13471 in the genome	2.82e-08	Thhalv10025806m,Thhalv10013470m,Thhalv10010278m,Thhalv10016599m,Thhalv10007527m,Thhalv10028095m,Thhalv10022648m,Thhalv10011813m,Thhalv10016571m,Thhalv10019687m,Thhalv10009289m,Thhalv10002919m,Thhalv10006564m,Thhalv10010726m,Thhalv10008766m,Thhalv10007519m,Thhalv10013404m,Thhalv10008465m,Thhalv10000240m,Thhalv10011967m,Thhalv10011230m,Thhalv10003922m,Thhalv10013331m,Thhalv10019207m,Thhalv10007502m…
GO:0007165	signal transduction	412 of 2181 in the list	1909 of 13471 in the genome	3.02e-08	Thhalv10023428m,Thhalv10004527m,Thhalv10007075m,Thhalv10010535m,Thhalv10028560m,Thhalv10016577m,Thhalv10017200m,Thhalv10012513m,Thhalv10004150m,Thhalv10016349m,Thhalv10028500m,Thhalv10026129m,Thhalv10025560m,Thhalv10009289m,Thhalv10025577m,Thhalv10006564m,Thhalv10008766m,Thhalv10007519m,Thhalv10025616m,Thhalv10016209m,Thhalv10004128m,Thhalv10003978m,Thhalv10004116m,Thhalv10011230m,Thhalv10007504m…
GO:0000165	MAPK cascade	99 of 2181 in the list	318 of 13471 in the genome	3.41e-08	Thhalv10007208m,Thhalv10004527m,Thhalv10009187m,Thhalv10010535m,Thhalv10019550m,Thhalv10028500m,Thhalv10000288m,Thhalv10025860m,Thhalv10016571m,Thhalv10026129m,Thhalv10011004m,Thhalv10006564m,Thhalv10007685m,Thhalv10016713m,Thhalv10017346m,Thhalv10015086m,Thhalv10007504m,Thhalv10028838m,Thhalv10005838m,Thhalv10007466m,Thhalv10022431m,Thhalv10016436m,Thhalv10003194m,Thhalv10010353m,Thhalv10005034m…
GO:0007243	intracellular protein kinase cascade	99 of 2181 in the list	318 of 13471 in the genome	3.41e-08	Thhalv10007208m,Thhalv10004527m,Thhalv10009187m,Thhalv10010535m,Thhalv10019550m,Thhalv10028500m,Thhalv10000288m,Thhalv10025860m,Thhalv10016571m,Thhalv10026129m,Thhalv10011004m,Thhalv10006564m,Thhalv10007685m,Thhalv10016713m,Thhalv10017346m,Thhalv10015086m,Thhalv10007504m,Thhalv10028838m,Thhalv10005838m,Thhalv10007466m,Thhalv10022431m,Thhalv10016436m,Thhalv10003194m,Thhalv10010353m,Thhalv10005034m…
GO:0051179	localization	709 of 2181 in the list	3590 of 13471 in the genome	3.7e-08	Thhalv10012414m,Thhalv10013470m,Thhalv10028560m,Thhalv10011464m,Thhalv10003249m,Thhalv10016599m,Thhalv10023585m,Thhalv10007527m,Thhalv10004150m,Thhalv10028755m,Thhalv10009289m,Thhalv10010726m,Thhalv10021729m,Thhalv10023605m,Thhalv10007891m,Thhalv10024339m,Thhalv10011230m,Thhalv10007504m,Thhalv10021758m,Thhalv10010564m,Thhalv10010852m,Thhalv10016327m,Thhalv10020969m,Thhalv10001117m,Thhalv10013498m…
GO:0007154	cell communication	502 of 2181 in the list	2411 of 13471 in the genome	4.11e-08	Thhalv10023428m,Thhalv10004527m,Thhalv10000338m,Thhalv10007075m,Thhalv10010535m,Thhalv10028560m,Thhalv10016577m,Thhalv10017200m,Thhalv10012513m,Thhalv10021451m,Thhalv10004150m,Thhalv10016349m,Thhalv10028500m,Thhalv10010603m,Thhalv10026129m,Thhalv10025560m,Thhalv10009289m,Thhalv10025577m,Thhalv10006564m,Thhalv10008766m,Thhalv10007519m,Thhalv10025616m,Thhalv10016209m,Thhalv10004128m,Thhalv10003978m…
GO:0016144	S-glycoside biosynthetic process	75 of 2181 in the list	217 of 13471 in the genome	4.36e-08	Thhalv10010535m,Thhalv10012717m,Thhalv10011572m,Thhalv10003258m,Thhalv10023453m,Thhalv10026020m,Thhalv10021016m,Thhalv10003976m,Thhalv10007301m,Thhalv10019113m,Thhalv10004089m,Thhalv10021595m,Thhalv10023459m,Thhalv10004122m,Thhalv10005034m,Thhalv10011401m,Thhalv10008020m,Thhalv10007603m,Thhalv10016752m,Thhalv10028642m,Thhalv10017317m,Thhalv10000114m,Thhalv10002728m,Thhalv10007802m,Thhalv10006741m…
GO:0019758	glycosinolate biosynthetic process	75 of 2181 in the list	217 of 13471 in the genome	4.36e-08	Thhalv10010535m,Thhalv10012717m,Thhalv10011572m,Thhalv10003258m,Thhalv10023453m,Thhalv10026020m,Thhalv10021016m,Thhalv10003976m,Thhalv10007301m,Thhalv10019113m,Thhalv10004089m,Thhalv10021595m,Thhalv10023459m,Thhalv10004122m,Thhalv10005034m,Thhalv10011401m,Thhalv10008020m,Thhalv10007603m,Thhalv10016752m,Thhalv10028642m,Thhalv10017317m,Thhalv10000114m,Thhalv10002728m,Thhalv10007802m,Thhalv10006741m…
GO:0019761	glucosinolate biosynthetic process	75 of 2181 in the list	217 of 13471 in the genome	4.36e-08	Thhalv10010535m,Thhalv10012717m,Thhalv10011572m,Thhalv10003258m,Thhalv10023453m,Thhalv10026020m,Thhalv10021016m,Thhalv10003976m,Thhalv10007301m,Thhalv10019113m,Thhalv10004089m,Thhalv10021595m,Thhalv10023459m,Thhalv10004122m,Thhalv10005034m,Thhalv10011401m,Thhalv10008020m,Thhalv10007603m,Thhalv10016752m,Thhalv10028642m,Thhalv10017317m,Thhalv10000114m,Thhalv10002728m,Thhalv10007802m,Thhalv10006741m…
GO:0080167	response to karrikin	71 of 2181 in the list	201 of 13471 in the genome	4.75e-08	Thhalv10000263m,Thhalv10010153m,Thhalv10005717m,Thhalv10015021m,Thhalv10025830m,Thhalv10010863m,Thhalv10014718m,Thhalv10006127m,Thhalv10022578m,Thhalv10002919m,Thhalv10024287m,Thhalv10021790m,Thhalv10025616m,Thhalv10021557m,Thhalv10007504m,Thhalv10004487m,Thhalv10015952m,Thhalv10026554m,Thhalv10006163m,Thhalv10023417m,Thhalv10019371m,Thhalv10007603m,Thhalv10010525m,Thhalv10016586m,Thhalv10016844m…
GO:0009314	response to radiation	296 of 2181 in the list	1292 of 13471 in the genome	5.08e-08	Thhalv10010153m,Thhalv10010535m,Thhalv10028560m,Thhalv10000945m,Thhalv10012513m,Thhalv10011357m,Thhalv10016349m,Thhalv10011520m,Thhalv10026120m,Thhalv10026129m,Thhalv10019112m,Thhalv10010669m,Thhalv10013498m,Thhalv10007431m,Thhalv10027986m,Thhalv10010300m,Thhalv10007717m,Thhalv10021006m,Thhalv10003446m,Thhalv10004373m,Thhalv10013355m,Thhalv10003466m,Thhalv10010251m,Thhalv10007802m,Thhalv10012817m…
GO:0015711	organic anion transport	116 of 2181 in the list	397 of 13471 in the genome	6.05e-08	Thhalv10007208m,Thhalv10017305m,Thhalv10025806m,Thhalv10010278m,Thhalv10025623m,Thhalv10016599m,Thhalv10008381m,Thhalv10007527m,Thhalv10028095m,Thhalv10022648m,Thhalv10011813m,Thhalv10021053m,Thhalv10004581m,Thhalv10016571m,Thhalv10019687m,Thhalv10015846m,Thhalv10006564m,Thhalv10010726m,Thhalv10008766m,Thhalv10013411m,Thhalv10012984m,Thhalv10010625m,Thhalv10006885m,Thhalv10021011m,Thhalv10008465m…
GO:1901606	alpha-amino acid catabolic process	74 of 2181 in the list	215 of 13471 in the genome	7.44e-08	Thhalv10010153m,Thhalv10002017m,Thhalv10019114m,Thhalv10011813m,Thhalv10022578m,Thhalv10024287m,Thhalv10008059m,Thhalv10008097m,Thhalv10009183m,Thhalv10007290m,Thhalv10007466m,Thhalv10019118m,Thhalv10023348m,Thhalv10022319m,Thhalv10004122m,Thhalv10005034m,Thhalv10022778m,Thhalv10008026m,Thhalv10004764m,Thhalv10011839m,Thhalv10004384m,Thhalv10012774m,Thhalv10025937m,Thhalv10016752m,Thhalv10000114m…
GO:0042542	response to hydrogen peroxide	91 of 2181 in the list	287 of 13471 in the genome	7.59e-08	Thhalv10025806m,Thhalv10024122m,Thhalv10011464m,Thhalv10019151m,Thhalv10028542m,Thhalv10002703m,Thhalv10016334m,Thhalv10025630m,Thhalv10008483m,Thhalv10007514m,Thhalv10015212m,Thhalv10006971m,Thhalv10021161m,Thhalv10019237m,Thhalv10022886m,Thhalv10009183m,Thhalv10002333m,Thhalv10004089m,Thhalv10023348m,Thhalv10023481m,Thhalv10014831m,Thhalv10013498m,Thhalv10004122m,Thhalv10023718m,Thhalv10005034m…
GO:0009310	amine catabolic process	66 of 2181 in the list	183 of 13471 in the genome	8.47e-08	Thhalv10010153m,Thhalv10019114m,Thhalv10011357m,Thhalv10011813m,Thhalv10007016m,Thhalv10008059m,Thhalv10008097m,Thhalv10009183m,Thhalv10007466m,Thhalv10019118m,Thhalv10023348m,Thhalv10026579m,Thhalv10022319m,Thhalv10026028m,Thhalv10005034m,Thhalv10022778m,Thhalv10011913m,Thhalv10004764m,Thhalv10004384m,Thhalv10011839m,Thhalv10025937m,Thhalv10016573m,Thhalv10016752m,Thhalv10000114m,Thhalv10002728m…
GO:0042402	cellular biogenic amine catabolic process	66 of 2181 in the list	183 of 13471 in the genome	8.47e-08	Thhalv10010153m,Thhalv10019114m,Thhalv10011357m,Thhalv10011813m,Thhalv10007016m,Thhalv10008059m,Thhalv10008097m,Thhalv10009183m,Thhalv10007466m,Thhalv10019118m,Thhalv10023348m,Thhalv10026579m,Thhalv10022319m,Thhalv10026028m,Thhalv10005034m,Thhalv10022778m,Thhalv10011913m,Thhalv10004764m,Thhalv10004384m,Thhalv10011839m,Thhalv10025937m,Thhalv10016573m,Thhalv10016752m,Thhalv10000114m,Thhalv10002728m…
GO:0034754	cellular hormone metabolic process	77 of 2181 in the list	228 of 13471 in the genome	8.56e-08	Thhalv10019114m,Thhalv10011813m,Thhalv10003258m,Thhalv10023453m,Thhalv10008059m,Thhalv10021016m,Thhalv10003976m,Thhalv10008097m,Thhalv10009183m,Thhalv10023557m,Thhalv10007466m,Thhalv10019118m,Thhalv10023348m,Thhalv10022319m,Thhalv10019276m,Thhalv10023459m,Thhalv10005034m,Thhalv10022778m,Thhalv10004764m,Thhalv10013513m,Thhalv10004384m,Thhalv10011839m,Thhalv10025937m,Thhalv10016752m,Thhalv10000114m…
GO:0009063	cellular amino acid catabolic process	75 of 2181 in the list	220 of 13471 in the genome	9.24e-08	Thhalv10010153m,Thhalv10002017m,Thhalv10019114m,Thhalv10007514m,Thhalv10011813m,Thhalv10022578m,Thhalv10024287m,Thhalv10008059m,Thhalv10008097m,Thhalv10009183m,Thhalv10007290m,Thhalv10007466m,Thhalv10019118m,Thhalv10023348m,Thhalv10022319m,Thhalv10004122m,Thhalv10005034m,Thhalv10022778m,Thhalv10008026m,Thhalv10004764m,Thhalv10011839m,Thhalv10004384m,Thhalv10012774m,Thhalv10025937m,Thhalv10016752m…
GO:0010155	regulation of proton transport	34 of 2181 in the list	67 of 13471 in the genome	1.21e-07	Thhalv10019302m,Thhalv10015070m,Thhalv10000945m,Thhalv10004777m,Thhalv10008504m,Thhalv10016600m,Thhalv10026172m,Thhalv10019237m,Thhalv10009661m,Thhalv10007453m,Thhalv10025780m,Thhalv10010669m,Thhalv10021263m,Thhalv10004326m,Thhalv10009020m,Thhalv10017096m,Thhalv10008749m,Thhalv10003252m,Thhalv10012774m,Thhalv10014707m,Thhalv10004349m,Thhalv10008493m,Thhalv10000208m,Thhalv10004711m,Thhalv10011386m…
GO:0006733	oxidoreduction coenzyme metabolic process	93 of 2181 in the list	301 of 13471 in the genome	2.24e-07	Thhalv10010535m,Thhalv10016599m,Thhalv10010697m,Thhalv10011572m,Thhalv10007527m,Thhalv10016334m,Thhalv10006971m,Thhalv10008853m,Thhalv10022743m,Thhalv10019237m,Thhalv10010436m,Thhalv10010082m,Thhalv10028838m,Thhalv10019004m,Thhalv10010414m,Thhalv10007492m,Thhalv10000979m,Thhalv10004122m,Thhalv10028766m,Thhalv10010378m,Thhalv10025955m,Thhalv10022842m,Thhalv10019371m,Thhalv10004764m,Thhalv10011839m…
GO:0060548	negative regulation of cell death	73 of 2181 in the list	216 of 13471 in the genome	2.64e-07	Thhalv10007075m,Thhalv10008989m,Thhalv10004150m,Thhalv10028500m,Thhalv10004581m,Thhalv10000288m,Thhalv10026120m,Thhalv10016571m,Thhalv10026129m,Thhalv10011004m,Thhalv10010600m,Thhalv10006564m,Thhalv10026342m,Thhalv10003978m,Thhalv10004605m,Thhalv10003194m,Thhalv10022778m,Thhalv10023240m,Thhalv10005860m,Thhalv10021174m,Thhalv10001241m,Thhalv10000055m,Thhalv10004824m,Thhalv10003127m,Thhalv10016372m…
GO:0043069	negative regulation of programmed cell death	72 of 2181 in the list	212 of 13471 in the genome	2.75e-07	Thhalv10007075m,Thhalv10008989m,Thhalv10004150m,Thhalv10028500m,Thhalv10004581m,Thhalv10000288m,Thhalv10026120m,Thhalv10016571m,Thhalv10026129m,Thhalv10011004m,Thhalv10010600m,Thhalv10006564m,Thhalv10026342m,Thhalv10003978m,Thhalv10004605m,Thhalv10003194m,Thhalv10022778m,Thhalv10023240m,Thhalv10005860m,Thhalv10021174m,Thhalv10001241m,Thhalv10000055m,Thhalv10004824m,Thhalv10003127m,Thhalv10016372m…
GO:0033554	cellular response to stress	324 of 2181 in the list	1461 of 13471 in the genome	3.06e-07	Thhalv10004527m,Thhalv10000338m,Thhalv10007075m,Thhalv10011464m,Thhalv10000945m,Thhalv10023585m,Thhalv10016128m,Thhalv10021451m,Thhalv10004150m,Thhalv10028500m,Thhalv10010603m,Thhalv10026129m,Thhalv10009289m,Thhalv10007519m,Thhalv10003978m,Thhalv10011230m,Thhalv10004089m,Thhalv10004656m,Thhalv10019118m,Thhalv10001117m,Thhalv10022778m,Thhalv10014959m,Thhalv10010531m,Thhalv10023595m,Thhalv10008924m…
GO:0009404	toxin metabolic process	78 of 2181 in the list	238 of 13471 in the genome	3.32e-07	Thhalv10007208m,Thhalv10025806m,Thhalv10007593m,Thhalv10019114m,Thhalv10026126m,Thhalv10007897m,Thhalv10010102m,Thhalv10008691m,Thhalv10021016m,Thhalv10006885m,Thhalv10002333m,Thhalv10010453m,Thhalv10004880m,Thhalv10004605m,Thhalv10019118m,Thhalv10013515m,Thhalv10016436m,Thhalv10004651m,Thhalv10004595m,Thhalv10019743m,Thhalv10010373m,Thhalv10008761m,Thhalv10007603m,Thhalv10021320m,Thhalv10023390m…
GO:0009407	toxin catabolic process	78 of 2181 in the list	238 of 13471 in the genome	3.32e-07	Thhalv10007208m,Thhalv10025806m,Thhalv10007593m,Thhalv10019114m,Thhalv10026126m,Thhalv10007897m,Thhalv10010102m,Thhalv10008691m,Thhalv10021016m,Thhalv10006885m,Thhalv10002333m,Thhalv10010453m,Thhalv10004880m,Thhalv10004605m,Thhalv10019118m,Thhalv10013515m,Thhalv10016436m,Thhalv10004651m,Thhalv10004595m,Thhalv10019743m,Thhalv10010373m,Thhalv10008761m,Thhalv10007603m,Thhalv10021320m,Thhalv10023390m…
GO:0006811	ion transport	290 of 2181 in the list	1282 of 13471 in the genome	3.69e-07	Thhalv10013470m,Thhalv10010535m,Thhalv10016599m,Thhalv10007527m,Thhalv10002017m,Thhalv10011813m,Thhalv10010603m,Thhalv10001943m,Thhalv10009289m,Thhalv10006564m,Thhalv10010726m,Thhalv10008766m,Thhalv10007519m,Thhalv10000240m,Thhalv10024339m,Thhalv10011230m,Thhalv10010564m,Thhalv10020969m,Thhalv10001117m,Thhalv10013125m,Thhalv10023595m,Thhalv10008924m,Thhalv10007298m,Thhalv10005990m,Thhalv10007440m…
GO:0006865	amino acid transport	104 of 2181 in the list	353 of 13471 in the genome	3.87e-07	Thhalv10007208m,Thhalv10017305m,Thhalv10025806m,Thhalv10010278m,Thhalv10016599m,Thhalv10008381m,Thhalv10007527m,Thhalv10028095m,Thhalv10022648m,Thhalv10011813m,Thhalv10021053m,Thhalv10004581m,Thhalv10016571m,Thhalv10019687m,Thhalv10015846m,Thhalv10010726m,Thhalv10008766m,Thhalv10013411m,Thhalv10012984m,Thhalv10010625m,Thhalv10006885m,Thhalv10021011m,Thhalv10008465m,Thhalv10011230m,Thhalv10003922m…
GO:0023052	signaling	419 of 2181 in the list	1983 of 13471 in the genome	4.39e-07	Thhalv10023428m,Thhalv10004527m,Thhalv10007075m,Thhalv10010535m,Thhalv10028560m,Thhalv10016577m,Thhalv10017200m,Thhalv10012513m,Thhalv10004150m,Thhalv10016349m,Thhalv10028500m,Thhalv10026129m,Thhalv10025560m,Thhalv10009289m,Thhalv10025577m,Thhalv10006564m,Thhalv10008766m,Thhalv10007519m,Thhalv10025616m,Thhalv10016209m,Thhalv10004128m,Thhalv10003978m,Thhalv10004116m,Thhalv10011230m,Thhalv10007504m…
GO:0009696	salicylic acid metabolic process	92 of 2181 in the list	300 of 13471 in the genome	4.39e-07	Thhalv10007208m,Thhalv10004527m,Thhalv10010153m,Thhalv10009187m,Thhalv10010535m,Thhalv10010418m,Thhalv10019550m,Thhalv10021053m,Thhalv10028500m,Thhalv10000288m,Thhalv10025860m,Thhalv10016571m,Thhalv10026129m,Thhalv10011004m,Thhalv10006564m,Thhalv10028770m,Thhalv10006885m,Thhalv10016713m,Thhalv10003978m,Thhalv10017346m,Thhalv10015086m,Thhalv10008149m,Thhalv10028838m,Thhalv10005838m,Thhalv10007466m…
GO:0009074	aromatic amino acid family catabolic process	52 of 2181 in the list	134 of 13471 in the genome	4.73e-07	Thhalv10016314m,Thhalv10010153m,Thhalv10002563m,Thhalv10002017m,Thhalv10001981m,Thhalv10019114m,Thhalv10011813m,Thhalv10007005m,Thhalv10022729m,Thhalv10017460m,Thhalv10008059m,Thhalv10000170m,Thhalv10008097m,Thhalv10026067m,Thhalv10010841m,Thhalv10009183m,Thhalv10007422m,Thhalv10007466m,Thhalv10000063m,Thhalv10019118m,Thhalv10023348m,Thhalv10004144m,Thhalv10022319m,Thhalv10005034m,Thhalv10022778m…
GO:0010207	photosystem II assembly	53 of 2181 in the list	138 of 13471 in the genome	4.99e-07	Thhalv10019302m,Thhalv10015070m,Thhalv10000365m,Thhalv10010535m,Thhalv10009499m,Thhalv10011814m,Thhalv10004768m,Thhalv10016334m,Thhalv10021813m,Thhalv10008901m,Thhalv10004563m,Thhalv10006971m,Thhalv10006183m,Thhalv10008504m,Thhalv10023632m,Thhalv10026172m,Thhalv10023528m,Thhalv10006014m,Thhalv10028838m,Thhalv10004465m,Thhalv10010414m,Thhalv10022434m,Thhalv10003223m,Thhalv10009020m,Thhalv10017096m…
GO:0009308	amine metabolic process	121 of 2181 in the list	433 of 13471 in the genome	5.25e-07	Thhalv10010153m,Thhalv10005955m,Thhalv10016128m,Thhalv10022857m,Thhalv10007593m,Thhalv10019114m,Thhalv10011357m,Thhalv10005854m,Thhalv10011813m,Thhalv10007016m,Thhalv10023306m,Thhalv10007195m,Thhalv10022578m,Thhalv10008059m,Thhalv10026395m,Thhalv10008028m,Thhalv10008097m,Thhalv10009183m,Thhalv10007466m,Thhalv10019118m,Thhalv10023348m,Thhalv10003194m,Thhalv10026579m,Thhalv10022319m,Thhalv10013498m…
GO:0044700	single organism signaling	418 of 2181 in the list	1982 of 13471 in the genome	6.09e-07	Thhalv10023428m,Thhalv10004527m,Thhalv10007075m,Thhalv10010535m,Thhalv10028560m,Thhalv10016577m,Thhalv10017200m,Thhalv10012513m,Thhalv10004150m,Thhalv10016349m,Thhalv10028500m,Thhalv10026129m,Thhalv10025560m,Thhalv10009289m,Thhalv10025577m,Thhalv10006564m,Thhalv10008766m,Thhalv10007519m,Thhalv10025616m,Thhalv10016209m,Thhalv10004128m,Thhalv10003978m,Thhalv10004116m,Thhalv10011230m,Thhalv10007504m…
GO:0009697	salicylic acid biosynthetic process	89 of 2181 in the list	290 of 13471 in the genome	8.32e-07	Thhalv10007208m,Thhalv10004527m,Thhalv10009187m,Thhalv10010535m,Thhalv10010418m,Thhalv10019550m,Thhalv10021053m,Thhalv10028500m,Thhalv10000288m,Thhalv10025860m,Thhalv10016571m,Thhalv10026129m,Thhalv10011004m,Thhalv10006564m,Thhalv10028770m,Thhalv10006885m,Thhalv10016713m,Thhalv10003978m,Thhalv10017346m,Thhalv10015086m,Thhalv10008149m,Thhalv10028838m,Thhalv10005838m,Thhalv10007466m,Thhalv10022431m…
GO:0071214	cellular response to abiotic stimulus	72 of 2181 in the list	217 of 13471 in the genome	9.06e-07	Thhalv10017151m,Thhalv10000338m,Thhalv10021479m,Thhalv10002013m,Thhalv10012513m,Thhalv10019114m,Thhalv10021451m,Thhalv10004777m,Thhalv10007000m,Thhalv10028500m,Thhalv10008691m,Thhalv10008700m,Thhalv10004719m,Thhalv10006778m,Thhalv10004163m,Thhalv10017346m,Thhalv10019112m,Thhalv10000350m,Thhalv10001974m,Thhalv10008016m,Thhalv10019118m,Thhalv10008145m,Thhalv10026723m,Thhalv10019743m,Thhalv10023240m…
GO:0015849	organic acid transport	108 of 2181 in the list	378 of 13471 in the genome	1.24e-06	Thhalv10007208m,Thhalv10017305m,Thhalv10025806m,Thhalv10010278m,Thhalv10016599m,Thhalv10008381m,Thhalv10007527m,Thhalv10028095m,Thhalv10022648m,Thhalv10011813m,Thhalv10021053m,Thhalv10004581m,Thhalv10016571m,Thhalv10019687m,Thhalv10015846m,Thhalv10006564m,Thhalv10010726m,Thhalv10008766m,Thhalv10013411m,Thhalv10012984m,Thhalv10010625m,Thhalv10006885m,Thhalv10021011m,Thhalv10008465m,Thhalv10000240m…
GO:0046942	carboxylic acid transport	108 of 2181 in the list	378 of 13471 in the genome	1.24e-06	Thhalv10007208m,Thhalv10017305m,Thhalv10025806m,Thhalv10010278m,Thhalv10016599m,Thhalv10008381m,Thhalv10007527m,Thhalv10028095m,Thhalv10022648m,Thhalv10011813m,Thhalv10021053m,Thhalv10004581m,Thhalv10016571m,Thhalv10019687m,Thhalv10015846m,Thhalv10006564m,Thhalv10010726m,Thhalv10008766m,Thhalv10013411m,Thhalv10012984m,Thhalv10010625m,Thhalv10006885m,Thhalv10021011m,Thhalv10008465m,Thhalv10000240m…
GO:0010310	regulation of hydrogen peroxide metabolic process	89 of 2181 in the list	293 of 13471 in the genome	1.49e-06	Thhalv10007208m,Thhalv10004527m,Thhalv10009187m,Thhalv10010535m,Thhalv10019550m,Thhalv10000288m,Thhalv10025860m,Thhalv10016571m,Thhalv10026129m,Thhalv10011004m,Thhalv10006564m,Thhalv10007685m,Thhalv10016713m,Thhalv10017346m,Thhalv10015086m,Thhalv10007504m,Thhalv10028838m,Thhalv10005838m,Thhalv10007466m,Thhalv10012486m,Thhalv10022431m,Thhalv10016436m,Thhalv10003194m,Thhalv10010353m,Thhalv10005034m…
GO:0071396	cellular response to lipid	118 of 2181 in the list	426 of 13471 in the genome	1.58e-06	Thhalv10023428m,Thhalv10007075m,Thhalv10028560m,Thhalv10021078m,Thhalv10002013m,Thhalv10017200m,Thhalv10015021m,Thhalv10016668m,Thhalv10021053m,Thhalv10007016m,Thhalv10023306m,Thhalv10028500m,Thhalv10016571m,Thhalv10022578m,Thhalv10023453m,Thhalv10015100m,Thhalv10025577m,Thhalv10006564m,Thhalv10009342m,Thhalv10013411m,Thhalv10013021m,Thhalv10008415m,Thhalv10025616m,Thhalv10004360m,Thhalv10004719m…
GO:1901575	organic substance catabolic process	401 of 2181 in the list	1902 of 13471 in the genome	1.64e-06	Thhalv10010153m,Thhalv10012414m,Thhalv10017259m,Thhalv10009067m,Thhalv10010535m,Thhalv10028560m,Thhalv10011464m,Thhalv10016599m,Thhalv10007527m,Thhalv10002017m,Thhalv10011357m,Thhalv10004150m,Thhalv10011813m,Thhalv10011701m,Thhalv10015145m,Thhalv10006564m,Thhalv10023605m,Thhalv10022743m,Thhalv10024339m,Thhalv10019828m,Thhalv10010082m,Thhalv10009054m,Thhalv10019004m,Thhalv10005838m,Thhalv10005077m…
GO:0035303	regulation of dephosphorylation	61 of 2181 in the list	174 of 13471 in the genome	1.7e-06	Thhalv10000365m,Thhalv10007944m,Thhalv10010535m,Thhalv10016870m,Thhalv10005005m,Thhalv10004440m,Thhalv10011814m,Thhalv10016334m,Thhalv10021813m,Thhalv10008901m,Thhalv10004563m,Thhalv10006971m,Thhalv10004796m,Thhalv10008201m,Thhalv10023632m,Thhalv10026172m,Thhalv10007685m,Thhalv10019237m,Thhalv10017394m,Thhalv10007504m,Thhalv10008604m,Thhalv10000901m,Thhalv10010414m,Thhalv10013094m,Thhalv10017462m…
GO:0071702	organic substance transport	410 of 2181 in the list	1953 of 13471 in the genome	1.79e-06	Thhalv10017379m,Thhalv10004527m,Thhalv10007075m,Thhalv10010535m,Thhalv10016599m,Thhalv10008923m,Thhalv10007527m,Thhalv10026042m,Thhalv10011357m,Thhalv10004150m,Thhalv10028755m,Thhalv10016349m,Thhalv10011813m,Thhalv10028500m,Thhalv10026129m,Thhalv10001943m,Thhalv10006564m,Thhalv10010726m,Thhalv10008766m,Thhalv10003978m,Thhalv10000240m,Thhalv10011230m,Thhalv10007504m,Thhalv10021758m,Thhalv10019828m…
GO:0009408	response to heat	107 of 2181 in the list	376 of 13471 in the genome	1.91e-06	Thhalv10024122m,Thhalv10021421m,Thhalv10012717m,Thhalv10021125m,Thhalv10028542m,Thhalv10002703m,Thhalv10025630m,Thhalv10015212m,Thhalv10021161m,Thhalv10022886m,Thhalv10008097m,Thhalv10009183m,Thhalv10002333m,Thhalv10025933m,Thhalv10007466m,Thhalv10004605m,Thhalv10014831m,Thhalv10023481m,Thhalv10019148m,Thhalv10023718m,Thhalv10004813m,Thhalv10025959m,Thhalv10012866m,Thhalv10008741m,Thhalv10008313m…
GO:2000377	regulation of reactive oxygen species metabolic process	92 of 2181 in the list	308 of 13471 in the genome	2.01e-06	Thhalv10007208m,Thhalv10004527m,Thhalv10009187m,Thhalv10010535m,Thhalv10008989m,Thhalv10019550m,Thhalv10000288m,Thhalv10025860m,Thhalv10016571m,Thhalv10026129m,Thhalv10011004m,Thhalv10006564m,Thhalv10007685m,Thhalv10016713m,Thhalv10017346m,Thhalv10015086m,Thhalv10007504m,Thhalv10028838m,Thhalv10005838m,Thhalv10007466m,Thhalv10012486m,Thhalv10022431m,Thhalv10016436m,Thhalv10003194m,Thhalv10008724m…
GO:0002679	respiratory burst involved in defense response	64 of 2181 in the list	187 of 13471 in the genome	2.04e-06	Thhalv10017322m,Thhalv10007208m,Thhalv10004581m,Thhalv10025860m,Thhalv10026129m,Thhalv10011004m,Thhalv10023278m,Thhalv10008766m,Thhalv10010625m,Thhalv10021456m,Thhalv10006885m,Thhalv10004360m,Thhalv10000270m,Thhalv10008465m,Thhalv10011230m,Thhalv10022431m,Thhalv10016436m,Thhalv10003194m,Thhalv10023240m,Thhalv10028843m,Thhalv10005860m,Thhalv10003127m,Thhalv10023390m,Thhalv10012663m,Thhalv10016372m…
GO:0006576	cellular biogenic amine metabolic process	72 of 2181 in the list	221 of 13471 in the genome	2.26e-06	Thhalv10010153m,Thhalv10019114m,Thhalv10011357m,Thhalv10011813m,Thhalv10007016m,Thhalv10022578m,Thhalv10008059m,Thhalv10008097m,Thhalv10009183m,Thhalv10007466m,Thhalv10019118m,Thhalv10023348m,Thhalv10026579m,Thhalv10022319m,Thhalv10026028m,Thhalv10005034m,Thhalv10022778m,Thhalv10011913m,Thhalv10004764m,Thhalv10004384m,Thhalv10011839m,Thhalv10025937m,Thhalv10016573m,Thhalv10016752m,Thhalv10000114m…
GO:0044106	cellular amine metabolic process	72 of 2181 in the list	221 of 13471 in the genome	2.26e-06	Thhalv10010153m,Thhalv10019114m,Thhalv10011357m,Thhalv10011813m,Thhalv10007016m,Thhalv10022578m,Thhalv10008059m,Thhalv10008097m,Thhalv10009183m,Thhalv10007466m,Thhalv10019118m,Thhalv10023348m,Thhalv10026579m,Thhalv10022319m,Thhalv10026028m,Thhalv10005034m,Thhalv10022778m,Thhalv10011913m,Thhalv10004764m,Thhalv10004384m,Thhalv10011839m,Thhalv10025937m,Thhalv10016573m,Thhalv10016752m,Thhalv10000114m…
GO:0042440	pigment metabolic process	97 of 2181 in the list	332 of 13471 in the genome	2.61e-06	Thhalv10017259m,Thhalv10006098m,Thhalv10011464m,Thhalv10025960m,Thhalv10001027m,Thhalv10004150m,Thhalv10019036m,Thhalv10025559m,Thhalv10003227m,Thhalv10011377m,Thhalv10000275m,Thhalv10021557m,Thhalv10015952m,Thhalv10028838m,Thhalv10010414m,Thhalv10005077m,Thhalv10001974m,Thhalv10008939m,Thhalv10020990m,Thhalv10008411m,Thhalv10022319m,Thhalv10004122m,Thhalv10007634m,Thhalv10013125m,Thhalv10017178m…
GO:0045730	respiratory burst	64 of 2181 in the list	188 of 13471 in the genome	2.61e-06	Thhalv10017322m,Thhalv10007208m,Thhalv10004581m,Thhalv10025860m,Thhalv10026129m,Thhalv10011004m,Thhalv10023278m,Thhalv10008766m,Thhalv10010625m,Thhalv10021456m,Thhalv10006885m,Thhalv10004360m,Thhalv10000270m,Thhalv10008465m,Thhalv10011230m,Thhalv10022431m,Thhalv10016436m,Thhalv10003194m,Thhalv10023240m,Thhalv10028843m,Thhalv10005860m,Thhalv10003127m,Thhalv10023390m,Thhalv10012663m,Thhalv10016372m…
GO:0030003	cellular cation homeostasis	69 of 2181 in the list	209 of 13471 in the genome	2.66e-06	Thhalv10010535m,Thhalv10011813m,Thhalv10003258m,Thhalv10019138m,Thhalv10001943m,Thhalv10025915m,Thhalv10026395m,Thhalv10019237m,Thhalv10008700m,Thhalv10004719m,Thhalv10013404m,Thhalv10008097m,Thhalv10010414m,Thhalv10007466m,Thhalv10023348m,Thhalv10026579m,Thhalv10020969m,Thhalv10021853m,Thhalv10008492m,Thhalv10008749m,Thhalv10021028m,Thhalv10002106m,Thhalv10006176m,Thhalv10016103m,Thhalv10005093m…
GO:0035304	regulation of protein dephosphorylation	59 of 2181 in the list	168 of 13471 in the genome	2.98e-06	Thhalv10000365m,Thhalv10007944m,Thhalv10010535m,Thhalv10016870m,Thhalv10005005m,Thhalv10004440m,Thhalv10011814m,Thhalv10016334m,Thhalv10021813m,Thhalv10008901m,Thhalv10004563m,Thhalv10006971m,Thhalv10004796m,Thhalv10008201m,Thhalv10023632m,Thhalv10026172m,Thhalv10007685m,Thhalv10019237m,Thhalv10017394m,Thhalv10007504m,Thhalv10008604m,Thhalv10000901m,Thhalv10010414m,Thhalv10013094m,Thhalv10022434m…
GO:1901659	glycosyl compound biosynthetic process	91 of 2181 in the list	306 of 13471 in the genome	3.19e-06	Thhalv10010535m,Thhalv10012717m,Thhalv10011572m,Thhalv10003258m,Thhalv10023453m,Thhalv10026020m,Thhalv10021016m,Thhalv10003976m,Thhalv10007301m,Thhalv10024341m,Thhalv10019113m,Thhalv10024339m,Thhalv10028838m,Thhalv10004089m,Thhalv10021595m,Thhalv10023459m,Thhalv10004122m,Thhalv10005034m,Thhalv10011401m,Thhalv10008020m,Thhalv10007603m,Thhalv10028863m,Thhalv10016752m,Thhalv10028642m,Thhalv10000114m…
GO:0071407	cellular response to organic cyclic compound	165 of 2181 in the list	659 of 13471 in the genome	3.22e-06	Thhalv10023428m,Thhalv10004527m,Thhalv10001932m,Thhalv10007075m,Thhalv10010535m,Thhalv10016128m,Thhalv10007514m,Thhalv10016349m,Thhalv10028500m,Thhalv10016571m,Thhalv10026129m,Thhalv10022578m,Thhalv10011004m,Thhalv10019687m,Thhalv10006564m,Thhalv10004354m,Thhalv10007685m,Thhalv10026342m,Thhalv10003978m,Thhalv10011714m,Thhalv10007504m,Thhalv10005838m,Thhalv10007502m,Thhalv10013498m,Thhalv10022778m…
GO:0055080	cation homeostasis	78 of 2181 in the list	250 of 13471 in the genome	4.39e-06	Thhalv10010535m,Thhalv10011813m,Thhalv10003258m,Thhalv10019138m,Thhalv10001943m,Thhalv10025915m,Thhalv10024168m,Thhalv10026395m,Thhalv10019237m,Thhalv10008700m,Thhalv10004719m,Thhalv10024341m,Thhalv10013404m,Thhalv10008097m,Thhalv10010414m,Thhalv10007466m,Thhalv10023348m,Thhalv10023481m,Thhalv10026579m,Thhalv10020969m,Thhalv10021853m,Thhalv10008492m,Thhalv10008749m,Thhalv10021028m,Thhalv10002106m…
GO:0009873	ethylene mediated signaling pathway	51 of 2181 in the list	138 of 13471 in the genome	5.23e-06	Thhalv10009241m,Thhalv10000758m,Thhalv10021421m,Thhalv10017716m,Thhalv10016577m,Thhalv10002013m,Thhalv10002703m,Thhalv10004635m,Thhalv10016349m,Thhalv10010623m,Thhalv10019395m,Thhalv10025560m,Thhalv10009289m,Thhalv10008766m,Thhalv10019396m,Thhalv10008691m,Thhalv10007519m,Thhalv10006072m,Thhalv10002566m,Thhalv10004164m,Thhalv10000931m,Thhalv10012308m,Thhalv10007422m,Thhalv10007466m,Thhalv10022799m…
GO:0071215	cellular response to abscisic acid stimulus	84 of 2181 in the list	278 of 13471 in the genome	5.93e-06	Thhalv10007075m,Thhalv10015021m,Thhalv10016668m,Thhalv10021053m,Thhalv10023306m,Thhalv10028500m,Thhalv10016571m,Thhalv10022578m,Thhalv10006564m,Thhalv10009342m,Thhalv10013411m,Thhalv10013021m,Thhalv10008415m,Thhalv10025616m,Thhalv10004360m,Thhalv10004719m,Thhalv10017990m,Thhalv10017727m,Thhalv10012308m,Thhalv10004605m,Thhalv10026554m,Thhalv10015427m,Thhalv10014724m,Thhalv10023240m,Thhalv10021174m…
GO:0010817	regulation of hormone levels	148 of 2181 in the list	581 of 13471 in the genome	6.84e-06	Thhalv10028560m,Thhalv10011813m,Thhalv10024272m,Thhalv10021016m,Thhalv10009183m,Thhalv10023557m,Thhalv10019118m,Thhalv10023348m,Thhalv10014831m,Thhalv10022319m,Thhalv10007431m,Thhalv10022778m,Thhalv10004764m,Thhalv10013513m,Thhalv10011839m,Thhalv10008749m,Thhalv10011265m,Thhalv10016752m,Thhalv10006869m,Thhalv10000114m,Thhalv10024237m,Thhalv10012955m,Thhalv10023420m,Thhalv10004806m,Thhalv10019363m…
GO:0009595	detection of biotic stimulus	61 of 2181 in the list	180 of 13471 in the genome	7.75e-06	Thhalv10007208m,Thhalv10004527m,Thhalv10007944m,Thhalv10009187m,Thhalv10010535m,Thhalv10006855m,Thhalv10023372m,Thhalv10019550m,Thhalv10025945m,Thhalv10000288m,Thhalv10004563m,Thhalv10025860m,Thhalv10016571m,Thhalv10026129m,Thhalv10011004m,Thhalv10008504m,Thhalv10012840m,Thhalv10006564m,Thhalv10016600m,Thhalv10005593m,Thhalv10008546m,Thhalv10016713m,Thhalv10015086m,Thhalv10028838m,Thhalv10015952m…
GO:0015994	chlorophyll metabolic process	57 of 2181 in the list	164 of 13471 in the genome	8.77e-06	Thhalv10017259m,Thhalv10006098m,Thhalv10011464m,Thhalv10001027m,Thhalv10003205m,Thhalv10006183m,Thhalv10008201m,Thhalv10004491m,Thhalv10023632m,Thhalv10007576m,Thhalv10013390m,Thhalv10011377m,Thhalv10007453m,Thhalv10024257m,Thhalv10000275m,Thhalv10028838m,Thhalv10010414m,Thhalv10025780m,Thhalv10005077m,Thhalv10001974m,Thhalv10016715m,Thhalv10008902m,Thhalv10008939m,Thhalv10020990m,Thhalv10008411m…
GO:0006569	tryptophan catabolic process	48 of 2181 in the list	128 of 13471 in the genome	8.79e-06	Thhalv10002563m,Thhalv10001981m,Thhalv10019114m,Thhalv10011813m,Thhalv10007005m,Thhalv10022729m,Thhalv10017460m,Thhalv10008059m,Thhalv10000170m,Thhalv10008097m,Thhalv10026067m,Thhalv10010841m,Thhalv10009183m,Thhalv10007422m,Thhalv10007466m,Thhalv10000063m,Thhalv10019118m,Thhalv10023348m,Thhalv10004144m,Thhalv10022319m,Thhalv10005034m,Thhalv10022778m,Thhalv10002557m,Thhalv10004764m,Thhalv10010428m…
GO:0046218	indolalkylamine catabolic process	48 of 2181 in the list	128 of 13471 in the genome	8.79e-06	Thhalv10002563m,Thhalv10001981m,Thhalv10019114m,Thhalv10011813m,Thhalv10007005m,Thhalv10022729m,Thhalv10017460m,Thhalv10008059m,Thhalv10000170m,Thhalv10008097m,Thhalv10026067m,Thhalv10010841m,Thhalv10009183m,Thhalv10007422m,Thhalv10007466m,Thhalv10000063m,Thhalv10019118m,Thhalv10023348m,Thhalv10004144m,Thhalv10022319m,Thhalv10005034m,Thhalv10022778m,Thhalv10002557m,Thhalv10004764m,Thhalv10010428m…
GO:0006986	response to unfolded protein	73 of 2181 in the list	233 of 13471 in the genome	1.17e-05	Thhalv10006029m,Thhalv10012957m,Thhalv10016923m,Thhalv10004150m,Thhalv10028500m,Thhalv10016571m,Thhalv10026129m,Thhalv10019687m,Thhalv10004360m,Thhalv10004786m,Thhalv10003978m,Thhalv10002333m,Thhalv10012764m,Thhalv10007502m,Thhalv10022778m,Thhalv10023240m,Thhalv10005860m,Thhalv10010607m,Thhalv10021174m,Thhalv10022558m,Thhalv10016372m,Thhalv10010873m,Thhalv10007115m,Thhalv10007857m,Thhalv10026225m…
GO:0034620	cellular response to unfolded protein	73 of 2181 in the list	233 of 13471 in the genome	1.17e-05	Thhalv10006029m,Thhalv10012957m,Thhalv10016923m,Thhalv10004150m,Thhalv10028500m,Thhalv10016571m,Thhalv10026129m,Thhalv10019687m,Thhalv10004360m,Thhalv10004786m,Thhalv10003978m,Thhalv10002333m,Thhalv10012764m,Thhalv10007502m,Thhalv10022778m,Thhalv10023240m,Thhalv10005860m,Thhalv10010607m,Thhalv10021174m,Thhalv10022558m,Thhalv10016372m,Thhalv10010873m,Thhalv10007115m,Thhalv10007857m,Thhalv10026225m…
GO:0035967	cellular response to topologically incorrect protein	73 of 2181 in the list	233 of 13471 in the genome	1.17e-05	Thhalv10006029m,Thhalv10012957m,Thhalv10016923m,Thhalv10004150m,Thhalv10028500m,Thhalv10016571m,Thhalv10026129m,Thhalv10019687m,Thhalv10004360m,Thhalv10004786m,Thhalv10003978m,Thhalv10002333m,Thhalv10012764m,Thhalv10007502m,Thhalv10022778m,Thhalv10023240m,Thhalv10005860m,Thhalv10010607m,Thhalv10021174m,Thhalv10022558m,Thhalv10016372m,Thhalv10010873m,Thhalv10007115m,Thhalv10007857m,Thhalv10026225m…
GO:0009738	abscisic acid mediated signaling pathway	78 of 2181 in the list	255 of 13471 in the genome	1.19e-05	Thhalv10007075m,Thhalv10015021m,Thhalv10016668m,Thhalv10021053m,Thhalv10023306m,Thhalv10028500m,Thhalv10016571m,Thhalv10022578m,Thhalv10006564m,Thhalv10009342m,Thhalv10013411m,Thhalv10013021m,Thhalv10008415m,Thhalv10025616m,Thhalv10004360m,Thhalv10017990m,Thhalv10017727m,Thhalv10012308m,Thhalv10004605m,Thhalv10026554m,Thhalv10015427m,Thhalv10014724m,Thhalv10023240m,Thhalv10021174m,Thhalv10023545m…
GO:0010260	organ senescence	44 of 2181 in the list	114 of 13471 in the genome	1.38e-05	Thhalv10007208m,Thhalv10021026m,Thhalv10016562m,Thhalv10004026m,Thhalv10007705m,Thhalv10023372m,Thhalv10008507m,Thhalv10023326m,Thhalv10025577m,Thhalv10013411m,Thhalv10016600m,Thhalv10013021m,Thhalv10018997m,Thhalv10021011m,Thhalv10004719m,Thhalv10017394m,Thhalv10005977m,Thhalv10012308m,Thhalv10013515m,Thhalv10016436m,Thhalv10015427m,Thhalv10000804m,Thhalv10010299m,Thhalv10016485m,Thhalv10028360m…
GO:0009409	response to cold	180 of 2181 in the list	748 of 13471 in the genome	1.47e-05	Thhalv10017379m,Thhalv10015050m,Thhalv10005719m,Thhalv10010535m,Thhalv10023585m,Thhalv10011572m,Thhalv10019199m,Thhalv10007705m,Thhalv10028500m,Thhalv10016571m,Thhalv10002732m,Thhalv10022578m,Thhalv10004708m,Thhalv10009342m,Thhalv10013021m,Thhalv10011384m,Thhalv10009183m,Thhalv10010414m,Thhalv10023348m,Thhalv10015427m,Thhalv10017178m,Thhalv10023240m,Thhalv10004764m,Thhalv10015109m,Thhalv10004824m…
GO:0006568	tryptophan metabolic process	49 of 2181 in the list	134 of 13471 in the genome	1.6e-05	Thhalv10002563m,Thhalv10001981m,Thhalv10019114m,Thhalv10011813m,Thhalv10007005m,Thhalv10022729m,Thhalv10017460m,Thhalv10008059m,Thhalv10000170m,Thhalv10008097m,Thhalv10026067m,Thhalv10010841m,Thhalv10009183m,Thhalv10007422m,Thhalv10007466m,Thhalv10000063m,Thhalv10019118m,Thhalv10023348m,Thhalv10004144m,Thhalv10022319m,Thhalv10005034m,Thhalv10022778m,Thhalv10002557m,Thhalv10004764m,Thhalv10010428m…
GO:0006586	indolalkylamine metabolic process	49 of 2181 in the list	134 of 13471 in the genome	1.6e-05	Thhalv10002563m,Thhalv10001981m,Thhalv10019114m,Thhalv10011813m,Thhalv10007005m,Thhalv10022729m,Thhalv10017460m,Thhalv10008059m,Thhalv10000170m,Thhalv10008097m,Thhalv10026067m,Thhalv10010841m,Thhalv10009183m,Thhalv10007422m,Thhalv10007466m,Thhalv10000063m,Thhalv10019118m,Thhalv10023348m,Thhalv10004144m,Thhalv10022319m,Thhalv10005034m,Thhalv10022778m,Thhalv10002557m,Thhalv10004764m,Thhalv10010428m…
GO:0010114	response to red light	49 of 2181 in the list	134 of 13471 in the genome	1.6e-05	Thhalv10017822m,Thhalv10019302m,Thhalv10015070m,Thhalv10023662m,Thhalv10027955m,Thhalv10019199m,Thhalv10000389m,Thhalv10004777m,Thhalv10008504m,Thhalv10005840m,Thhalv10023632m,Thhalv10016600m,Thhalv10026172m,Thhalv10009661m,Thhalv10019237m,Thhalv10023187m,Thhalv10007453m,Thhalv10006778m,Thhalv10021557m,Thhalv10010414m,Thhalv10007187m,Thhalv10001974m,Thhalv10012486m,Thhalv10010669m,Thhalv10016715m…
GO:0006984	ER-nucleus signaling pathway	74 of 2181 in the list	239 of 13471 in the genome	1.63e-05	Thhalv10006029m,Thhalv10012957m,Thhalv10016923m,Thhalv10004150m,Thhalv10028500m,Thhalv10016571m,Thhalv10026129m,Thhalv10019687m,Thhalv10004360m,Thhalv10004786m,Thhalv10003978m,Thhalv10012764m,Thhalv10007502m,Thhalv10022778m,Thhalv10023240m,Thhalv10005860m,Thhalv10010607m,Thhalv10021174m,Thhalv10022558m,Thhalv10016372m,Thhalv10010873m,Thhalv10007115m,Thhalv10007857m,Thhalv10026225m,Thhalv10011676m…
GO:0007568	aging	60 of 2181 in the list	179 of 13471 in the genome	1.66e-05	Thhalv10007208m,Thhalv10004863m,Thhalv10021026m,Thhalv10016562m,Thhalv10004026m,Thhalv10007705m,Thhalv10023372m,Thhalv10008507m,Thhalv10002614m,Thhalv10023326m,Thhalv10025577m,Thhalv10008691m,Thhalv10013411m,Thhalv10016600m,Thhalv10013021m,Thhalv10018997m,Thhalv10021011m,Thhalv10004719m,Thhalv10017394m,Thhalv10004087m,Thhalv10005977m,Thhalv10012308m,Thhalv10013515m,Thhalv10016436m,Thhalv10015427m…
GO:0030968	endoplasmic reticulum unfolded protein response	72 of 2181 in the list	231 of 13471 in the genome	1.91e-05	Thhalv10006029m,Thhalv10012957m,Thhalv10016923m,Thhalv10004150m,Thhalv10028500m,Thhalv10016571m,Thhalv10026129m,Thhalv10019687m,Thhalv10004360m,Thhalv10004786m,Thhalv10003978m,Thhalv10012764m,Thhalv10007502m,Thhalv10022778m,Thhalv10023240m,Thhalv10005860m,Thhalv10010607m,Thhalv10021174m,Thhalv10022558m,Thhalv10016372m,Thhalv10010873m,Thhalv10007115m,Thhalv10007857m,Thhalv10026225m,Thhalv10011676m…
GO:0006873	cellular ion homeostasis	69 of 2181 in the list	218 of 13471 in the genome	1.93e-05	Thhalv10010535m,Thhalv10011813m,Thhalv10003258m,Thhalv10019138m,Thhalv10001943m,Thhalv10025915m,Thhalv10026395m,Thhalv10019237m,Thhalv10008700m,Thhalv10004719m,Thhalv10013404m,Thhalv10008097m,Thhalv10010414m,Thhalv10007466m,Thhalv10023348m,Thhalv10026579m,Thhalv10020969m,Thhalv10021853m,Thhalv10008492m,Thhalv10008749m,Thhalv10021028m,Thhalv10002106m,Thhalv10006176m,Thhalv10016103m,Thhalv10005093m…
GO:0051606	detection of stimulus	74 of 2181 in the list	240 of 13471 in the genome	2e-05	Thhalv10007208m,Thhalv10004527m,Thhalv10009187m,Thhalv10010535m,Thhalv10019550m,Thhalv10000288m,Thhalv10025860m,Thhalv10016571m,Thhalv10026129m,Thhalv10011004m,Thhalv10006564m,Thhalv10016713m,Thhalv10006778m,Thhalv10015086m,Thhalv10015952m,Thhalv10028838m,Thhalv10005838m,Thhalv10000350m,Thhalv10007466m,Thhalv10022431m,Thhalv10016436m,Thhalv10003194m,Thhalv10005034m,Thhalv10023595m,Thhalv10017096m…
GO:1901657	glycosyl compound metabolic process	148 of 2181 in the list	590 of 13471 in the genome	2.05e-05	Thhalv10009067m,Thhalv10010535m,Thhalv10005844m,Thhalv10011572m,Thhalv10022857m,Thhalv10006564m,Thhalv10021016m,Thhalv10007301m,Thhalv10024339m,Thhalv10023557m,Thhalv10004089m,Thhalv10019004m,Thhalv10005838m,Thhalv10021595m,Thhalv10010366m,Thhalv10007259m,Thhalv10011401m,Thhalv10028863m,Thhalv10005744m,Thhalv10016752m,Thhalv10000114m,Thhalv10024237m,Thhalv10016300m,Thhalv10011285m,Thhalv10026220m…
GO:0042436	indole-containing compound catabolic process	49 of 2181 in the list	135 of 13471 in the genome	2.13e-05	Thhalv10002563m,Thhalv10001981m,Thhalv10019114m,Thhalv10011813m,Thhalv10007005m,Thhalv10022729m,Thhalv10017460m,Thhalv10008059m,Thhalv10000170m,Thhalv10008097m,Thhalv10026067m,Thhalv10010841m,Thhalv10009183m,Thhalv10007422m,Thhalv10007466m,Thhalv10000063m,Thhalv10019118m,Thhalv10023348m,Thhalv10003194m,Thhalv10004144m,Thhalv10022319m,Thhalv10005034m,Thhalv10022778m,Thhalv10002557m,Thhalv10004764m…
GO:0000160	phosphorelay signal transduction system	59 of 2181 in the list	176 of 13471 in the genome	2.2e-05	Thhalv10009241m,Thhalv10006209m,Thhalv10023662m,Thhalv10000758m,Thhalv10021421m,Thhalv10017716m,Thhalv10016577m,Thhalv10002013m,Thhalv10017200m,Thhalv10002703m,Thhalv10004635m,Thhalv10016349m,Thhalv10010623m,Thhalv10019395m,Thhalv10025560m,Thhalv10009289m,Thhalv10008766m,Thhalv10019396m,Thhalv10008691m,Thhalv10007519m,Thhalv10002566m,Thhalv10006072m,Thhalv10004164m,Thhalv10000931m,Thhalv10012308m…
GO:0055082	cellular chemical homeostasis	71 of 2181 in the list	228 of 13471 in the genome	2.52e-05	Thhalv10010535m,Thhalv10011813m,Thhalv10003258m,Thhalv10019138m,Thhalv10001943m,Thhalv10025915m,Thhalv10026395m,Thhalv10019237m,Thhalv10008700m,Thhalv10004719m,Thhalv10013404m,Thhalv10008097m,Thhalv10010414m,Thhalv10007466m,Thhalv10023348m,Thhalv10026579m,Thhalv10020969m,Thhalv10007492m,Thhalv10021853m,Thhalv10008492m,Thhalv10008749m,Thhalv10021028m,Thhalv10002106m,Thhalv10006176m,Thhalv10016103m…
GO:0006778	porphyrin-containing compound metabolic process	62 of 2181 in the list	190 of 13471 in the genome	3e-05	Thhalv10017259m,Thhalv10006098m,Thhalv10011464m,Thhalv10001027m,Thhalv10004150m,Thhalv10003205m,Thhalv10006183m,Thhalv10008201m,Thhalv10004491m,Thhalv10023632m,Thhalv10007576m,Thhalv10013390m,Thhalv10011377m,Thhalv10007453m,Thhalv10024257m,Thhalv10000275m,Thhalv10028838m,Thhalv10010414m,Thhalv10025780m,Thhalv10005077m,Thhalv10001974m,Thhalv10016715m,Thhalv10008902m,Thhalv10008939m,Thhalv10020990m…
GO:0070838	divalent metal ion transport	76 of 2181 in the list	251 of 13471 in the genome	3.04e-05	Thhalv10010535m,Thhalv10011813m,Thhalv10007016m,Thhalv10003258m,Thhalv10006318m,Thhalv10019138m,Thhalv10001943m,Thhalv10025915m,Thhalv10012528m,Thhalv10023732m,Thhalv10019237m,Thhalv10008700m,Thhalv10004719m,Thhalv10024341m,Thhalv10013404m,Thhalv10008097m,Thhalv10010564m,Thhalv10010414m,Thhalv10007466m,Thhalv10023348m,Thhalv10014831m,Thhalv10013220m,Thhalv10026579m,Thhalv10020969m,Thhalv10008492m…
GO:0007623	circadian rhythm	44 of 2181 in the list	117 of 13471 in the genome	3.49e-05	Thhalv10012845m,Thhalv10008148m,Thhalv10006209m,Thhalv10001926m,Thhalv10004798m,Thhalv10026251m,Thhalv10017200m,Thhalv10024345m,Thhalv10011111m,Thhalv10021220m,Thhalv10026218m,Thhalv10006565m,Thhalv10004423m,Thhalv10012271m,Thhalv10026267m,Thhalv10006323m,Thhalv10004294m,Thhalv10016715m,Thhalv10008145m,Thhalv10008108m,Thhalv10000152m,Thhalv10028360m,Thhalv10011848m,Thhalv10007673m,Thhalv10020967m…
GO:0048511	rhythmic process	44 of 2181 in the list	117 of 13471 in the genome	3.49e-05	Thhalv10012845m,Thhalv10008148m,Thhalv10006209m,Thhalv10001926m,Thhalv10004798m,Thhalv10026251m,Thhalv10017200m,Thhalv10024345m,Thhalv10011111m,Thhalv10021220m,Thhalv10026218m,Thhalv10006565m,Thhalv10004423m,Thhalv10012271m,Thhalv10026267m,Thhalv10006323m,Thhalv10004294m,Thhalv10016715m,Thhalv10008145m,Thhalv10008108m,Thhalv10000152m,Thhalv10028360m,Thhalv10011848m,Thhalv10007673m,Thhalv10020967m…
GO:0071369	cellular response to ethylene stimulus	56 of 2181 in the list	166 of 13471 in the genome	4.03e-05	Thhalv10009241m,Thhalv10000758m,Thhalv10012889m,Thhalv10021421m,Thhalv10017716m,Thhalv10008206m,Thhalv10016577m,Thhalv10002013m,Thhalv10002703m,Thhalv10004635m,Thhalv10016349m,Thhalv10010623m,Thhalv10019395m,Thhalv10025560m,Thhalv10009289m,Thhalv10008766m,Thhalv10019396m,Thhalv10015107m,Thhalv10008691m,Thhalv10007519m,Thhalv10002566m,Thhalv10006072m,Thhalv10013425m,Thhalv10004164m,Thhalv10000931m…
GO:0033013	tetrapyrrole metabolic process	62 of 2181 in the list	192 of 13471 in the genome	4.69e-05	Thhalv10017259m,Thhalv10006098m,Thhalv10011464m,Thhalv10001027m,Thhalv10004150m,Thhalv10003205m,Thhalv10006183m,Thhalv10008201m,Thhalv10004491m,Thhalv10023632m,Thhalv10007576m,Thhalv10013390m,Thhalv10011377m,Thhalv10007453m,Thhalv10024257m,Thhalv10000275m,Thhalv10028838m,Thhalv10010414m,Thhalv10025780m,Thhalv10005077m,Thhalv10001974m,Thhalv10016715m,Thhalv10008902m,Thhalv10008939m,Thhalv10020990m…
GO:1901362	organic cyclic compound biosynthetic process	369 of 2181 in the list	1774 of 13471 in the genome	4.82e-05	Thhalv10004527m,Thhalv10010153m,Thhalv10010535m,Thhalv10016128m,Thhalv10001027m,Thhalv10011357m,Thhalv10004150m,Thhalv10011520m,Thhalv10011813m,Thhalv10028500m,Thhalv10026120m,Thhalv10026129m,Thhalv10025577m,Thhalv10006564m,Thhalv10013093m,Thhalv10004622m,Thhalv10003978m,Thhalv10024339m,Thhalv10010436m,Thhalv10010564m,Thhalv10005838m,Thhalv10019118m,Thhalv10008411m,Thhalv10013498m,Thhalv10022778m…
GO:0072511	divalent inorganic cation transport	76 of 2181 in the list	254 of 13471 in the genome	5.34e-05	Thhalv10010535m,Thhalv10011813m,Thhalv10007016m,Thhalv10003258m,Thhalv10006318m,Thhalv10019138m,Thhalv10001943m,Thhalv10025915m,Thhalv10012528m,Thhalv10023732m,Thhalv10019237m,Thhalv10008700m,Thhalv10004719m,Thhalv10024341m,Thhalv10013404m,Thhalv10008097m,Thhalv10010564m,Thhalv10010414m,Thhalv10007466m,Thhalv10023348m,Thhalv10014831m,Thhalv10013220m,Thhalv10026579m,Thhalv10020969m,Thhalv10008492m…
GO:1901576	organic substance biosynthetic process	837 of 2181 in the list	4489 of 13471 in the genome	7.19e-05	Thhalv10000338m,Thhalv10005955m,Thhalv10012414m,Thhalv10028560m,Thhalv10009499m,Thhalv10016599m,Thhalv10023585m,Thhalv10007527m,Thhalv10016128m,Thhalv10004150m,Thhalv10021729m,Thhalv10013093m,Thhalv10023605m,Thhalv10024339m,Thhalv10011230m,Thhalv10019112m,Thhalv10010564m,Thhalv10019004m,Thhalv10010366m,Thhalv10008411m,Thhalv10026543m,Thhalv10013498m,Thhalv10005973m,Thhalv10010531m,Thhalv10011401m…
GO:0042538	hyperosmotic salinity response	65 of 2181 in the list	207 of 13471 in the genome	7.27e-05	Thhalv10015050m,Thhalv10015021m,Thhalv10007705m,Thhalv10022578m,Thhalv10006564m,Thhalv10013411m,Thhalv10008415m,Thhalv10026395m,Thhalv10026342m,Thhalv10004360m,Thhalv10020986m,Thhalv10008700m,Thhalv10012308m,Thhalv10004605m,Thhalv10026554m,Thhalv10026723m,Thhalv10014724m,Thhalv10017178m,Thhalv10023240m,Thhalv10021174m,Thhalv10023545m,Thhalv10007603m,Thhalv10011285m,Thhalv10017393m,Thhalv10007718m…
GO:0009269	response to desiccation	27 of 2181 in the list	57 of 13471 in the genome	7.65e-05	Thhalv10015050m,Thhalv10009011m,Thhalv10000338m,Thhalv10005719m,Thhalv10004736m,Thhalv10007075m,Thhalv10017178m,Thhalv10008313m,Thhalv10017228m,Thhalv10021428m,Thhalv10008706m,Thhalv10011438m,Thhalv10004824m,Thhalv10010603m,Thhalv10016322m,Thhalv10004708m,Thhalv10008189m,Thhalv10022862m,Thhalv10017460m,Thhalv10002728m,Thhalv10011405m,Thhalv10008700m,Thhalv10004810m,Thhalv10026521m,Thhalv10004806m…
GO:0005982	starch metabolic process	76 of 2181 in the list	256 of 13471 in the genome	7.72e-05	Thhalv10016928m,Thhalv10028560m,Thhalv10011572m,Thhalv10019114m,Thhalv10008853m,Thhalv10007379m,Thhalv10024297m,Thhalv10007125m,Thhalv10010082m,Thhalv10028838m,Thhalv10019004m,Thhalv10010414m,Thhalv10019118m,Thhalv10023348m,Thhalv10008724m,Thhalv10004122m,Thhalv10007265m,Thhalv10020977m,Thhalv10005773m,Thhalv10022842m,Thhalv10001902m,Thhalv10019371m,Thhalv10011839m,Thhalv10023664m,Thhalv10021028m…
GO:0019252	starch biosynthetic process	67 of 2181 in the list	217 of 13471 in the genome	9.38e-05	Thhalv10016928m,Thhalv10028560m,Thhalv10011572m,Thhalv10019114m,Thhalv10008853m,Thhalv10007379m,Thhalv10024297m,Thhalv10007125m,Thhalv10010082m,Thhalv10028838m,Thhalv10019004m,Thhalv10010414m,Thhalv10019118m,Thhalv10008724m,Thhalv10004122m,Thhalv10007265m,Thhalv10020977m,Thhalv10022842m,Thhalv10001902m,Thhalv10019371m,Thhalv10011839m,Thhalv10023664m,Thhalv10021028m,Thhalv10006356m,Thhalv10026171m…
GO:0065007	biological regulation	1026 of 2181 in the list	5643 of 13471 in the genome	0.00013	Thhalv10023428m,Thhalv10028560m,Thhalv10016577m,Thhalv10017200m,Thhalv10016128m,Thhalv10012513m,Thhalv10004150m,Thhalv10015512m,Thhalv10009289m,Thhalv10023605m,Thhalv10023702m,Thhalv10004116m,Thhalv10011714m,Thhalv10011230m,Thhalv10010276m,Thhalv10007504m,Thhalv10004645m,Thhalv10019004m,Thhalv10010852m,Thhalv10020969m,Thhalv10013498m,Thhalv10022092m,Thhalv10004515m,Thhalv10023240m,Thhalv10025656m…
GO:0010218	response to far red light	40 of 2181 in the list	106 of 13471 in the genome	0.00013	Thhalv10019302m,Thhalv10015070m,Thhalv10027955m,Thhalv10019199m,Thhalv10004777m,Thhalv10016349m,Thhalv10008504m,Thhalv10023632m,Thhalv10016600m,Thhalv10026172m,Thhalv10019237m,Thhalv10009661m,Thhalv10007453m,Thhalv10006778m,Thhalv10021557m,Thhalv10006603m,Thhalv10010414m,Thhalv10007187m,Thhalv10010669m,Thhalv10021263m,Thhalv10009020m,Thhalv10017096m,Thhalv10008749m,Thhalv10012774m,Thhalv10004373m…
GO:0050801	ion homeostasis	78 of 2181 in the list	270 of 13471 in the genome	0.00018	Thhalv10010535m,Thhalv10011813m,Thhalv10003258m,Thhalv10019138m,Thhalv10001943m,Thhalv10025915m,Thhalv10024168m,Thhalv10026395m,Thhalv10019237m,Thhalv10008700m,Thhalv10004719m,Thhalv10024341m,Thhalv10013404m,Thhalv10008097m,Thhalv10010414m,Thhalv10007466m,Thhalv10023348m,Thhalv10023481m,Thhalv10026579m,Thhalv10020969m,Thhalv10021853m,Thhalv10008492m,Thhalv10008749m,Thhalv10021028m,Thhalv10002106m…
GO:0009058	biosynthetic process	871 of 2181 in the list	4715 of 13471 in the genome	0.00019	Thhalv10000338m,Thhalv10005955m,Thhalv10012414m,Thhalv10028560m,Thhalv10009499m,Thhalv10016599m,Thhalv10023585m,Thhalv10007527m,Thhalv10016128m,Thhalv10004150m,Thhalv10021729m,Thhalv10013093m,Thhalv10023605m,Thhalv10024339m,Thhalv10011230m,Thhalv10019112m,Thhalv10010564m,Thhalv10019004m,Thhalv10010366m,Thhalv10008411m,Thhalv10026543m,Thhalv10013498m,Thhalv10005973m,Thhalv10010531m,Thhalv10011401m…
GO:0006732	coenzyme metabolic process	120 of 2181 in the list	472 of 13471 in the genome	0.00024	Thhalv10028643m,Thhalv10010535m,Thhalv10016599m,Thhalv10010697m,Thhalv10011572m,Thhalv10007527m,Thhalv10016334m,Thhalv10005854m,Thhalv10006971m,Thhalv10024272m,Thhalv10008853m,Thhalv10021016m,Thhalv10022743m,Thhalv10019237m,Thhalv10017113m,Thhalv10010436m,Thhalv10010082m,Thhalv10028838m,Thhalv10019004m,Thhalv10010414m,Thhalv10014831m,Thhalv10007264m,Thhalv10007492m,Thhalv10000979m,Thhalv10004122m…
GO:0016054	organic acid catabolic process	121 of 2181 in the list	477 of 13471 in the genome	0.00024	Thhalv10010153m,Thhalv10002017m,Thhalv10019114m,Thhalv10007514m,Thhalv10011813m,Thhalv10026126m,Thhalv10002614m,Thhalv10022578m,Thhalv10015145m,Thhalv10024287m,Thhalv10008691m,Thhalv10008059m,Thhalv10008097m,Thhalv10003255m,Thhalv10009183m,Thhalv10007290m,Thhalv10009054m,Thhalv10007466m,Thhalv10004880m,Thhalv10004605m,Thhalv10019118m,Thhalv10023348m,Thhalv10013515m,Thhalv10004651m,Thhalv10003194m…
GO:0046395	carboxylic acid catabolic process	121 of 2181 in the list	477 of 13471 in the genome	0.00024	Thhalv10010153m,Thhalv10002017m,Thhalv10019114m,Thhalv10007514m,Thhalv10011813m,Thhalv10026126m,Thhalv10002614m,Thhalv10022578m,Thhalv10015145m,Thhalv10024287m,Thhalv10008691m,Thhalv10008059m,Thhalv10008097m,Thhalv10003255m,Thhalv10009183m,Thhalv10007290m,Thhalv10009054m,Thhalv10007466m,Thhalv10004880m,Thhalv10004605m,Thhalv10019118m,Thhalv10023348m,Thhalv10013515m,Thhalv10004651m,Thhalv10003194m…
GO:0009657	plastid organization	101 of 2181 in the list	380 of 13471 in the genome	0.00025	Thhalv10013193m,Thhalv10010535m,Thhalv10002013m,Thhalv10007705m,Thhalv10016334m,Thhalv10021813m,Thhalv10008901m,Thhalv10008052m,Thhalv10006971m,Thhalv10023605m,Thhalv10019237m,Thhalv10009183m,Thhalv10010082m,Thhalv10028838m,Thhalv10010414m,Thhalv10022434m,Thhalv10003223m,Thhalv10011195m,Thhalv10017096m,Thhalv10011839m,Thhalv10000267m,Thhalv10023664m,Thhalv10008749m,Thhalv10010311m,Thhalv10002106m…
GO:0042445	hormone metabolic process	115 of 2181 in the list	448 of 13471 in the genome	0.00026	Thhalv10004156m,Thhalv10019114m,Thhalv10011813m,Thhalv10007016m,Thhalv10003258m,Thhalv10023453m,Thhalv10024272m,Thhalv10008059m,Thhalv10021016m,Thhalv10003976m,Thhalv10017113m,Thhalv10008097m,Thhalv10009183m,Thhalv10023557m,Thhalv10007466m,Thhalv10004605m,Thhalv10019118m,Thhalv10023348m,Thhalv10014831m,Thhalv10022319m,Thhalv10023459m,Thhalv10019276m,Thhalv10005034m,Thhalv10007554m,Thhalv10022778m…
GO:0009767	photosynthetic electron transport chain	29 of 2181 in the list	67 of 13471 in the genome	0.00028	Thhalv10010535m,Thhalv10022842m,Thhalv10009020m,Thhalv10005005m,Thhalv10011814m,Thhalv10017096m,Thhalv10008749m,Thhalv10004563m,Thhalv10004373m,Thhalv10004349m,Thhalv10008504m,Thhalv10010434m,Thhalv10023632m,Thhalv10004217m,Thhalv10008853m,Thhalv10007809m,Thhalv10023702m,Thhalv10019237m,Thhalv10023528m,Thhalv10007586m,Thhalv10024339m,Thhalv10021523m,Thhalv10028838m,Thhalv10004465m,Thhalv10010414m…
GO:0019725	cellular homeostasis	93 of 2181 in the list	343 of 13471 in the genome	0.0003	Thhalv10010535m,Thhalv10011813m,Thhalv10003258m,Thhalv10019138m,Thhalv10015512m,Thhalv10010102m,Thhalv10001943m,Thhalv10025915m,Thhalv10015100m,Thhalv10010643m,Thhalv10026395m,Thhalv10019237m,Thhalv10008700m,Thhalv10004719m,Thhalv10013404m,Thhalv10008097m,Thhalv10010414m,Thhalv10007466m,Thhalv10023348m,Thhalv10026579m,Thhalv10020969m,Thhalv10007492m,Thhalv10023459m,Thhalv10008492m,Thhalv10021853m…
GO:0006605	protein targeting	229 of 2181 in the list	1037 of 13471 in the genome	0.00031	Thhalv10017379m,Thhalv10004527m,Thhalv10007075m,Thhalv10010535m,Thhalv10012494m,Thhalv10008923m,Thhalv10007762m,Thhalv10026042m,Thhalv10011357m,Thhalv10004150m,Thhalv10028755m,Thhalv10016349m,Thhalv10028500m,Thhalv10016571m,Thhalv10026129m,Thhalv10022578m,Thhalv10011004m,Thhalv10019687m,Thhalv10006564m,Thhalv10004354m,Thhalv10019176m,Thhalv10007685m,Thhalv10026342m,Thhalv10014720m,Thhalv10003978m…
GO:0042631	cellular response to water deprivation	39 of 2181 in the list	105 of 13471 in the genome	0.00033	Thhalv10000338m,Thhalv10016552m,Thhalv10006855m,Thhalv10007994m,Thhalv10026045m,Thhalv10019114m,Thhalv10021451m,Thhalv10004777m,Thhalv10007000m,Thhalv10028500m,Thhalv10022862m,Thhalv10008691m,Thhalv10007393m,Thhalv10008700m,Thhalv10017394m,Thhalv10004163m,Thhalv10025677m,Thhalv10008016m,Thhalv10019118m,Thhalv10006863m,Thhalv10000804m,Thhalv10016636m,Thhalv10002815m,Thhalv10026723m,Thhalv10019743m…
GO:0071462	cellular response to water stimulus	39 of 2181 in the list	105 of 13471 in the genome	0.00033	Thhalv10000338m,Thhalv10016552m,Thhalv10006855m,Thhalv10007994m,Thhalv10026045m,Thhalv10019114m,Thhalv10021451m,Thhalv10004777m,Thhalv10007000m,Thhalv10028500m,Thhalv10022862m,Thhalv10008691m,Thhalv10007393m,Thhalv10008700m,Thhalv10017394m,Thhalv10004163m,Thhalv10025677m,Thhalv10008016m,Thhalv10019118m,Thhalv10006863m,Thhalv10000804m,Thhalv10016636m,Thhalv10002815m,Thhalv10026723m,Thhalv10019743m…
GO:0097306	cellular response to alcohol	91 of 2181 in the list	335 of 13471 in the genome	0.00037	Thhalv10023428m,Thhalv10007075m,Thhalv10015021m,Thhalv10016668m,Thhalv10021053m,Thhalv10023306m,Thhalv10028500m,Thhalv10016571m,Thhalv10022578m,Thhalv10006564m,Thhalv10009342m,Thhalv10013411m,Thhalv10013021m,Thhalv10008415m,Thhalv10025616m,Thhalv10004360m,Thhalv10004719m,Thhalv10017990m,Thhalv10017727m,Thhalv10010453m,Thhalv10012308m,Thhalv10000350m,Thhalv10004605m,Thhalv10026554m,Thhalv10015427m…
GO:0048878	chemical homeostasis	88 of 2181 in the list	321 of 13471 in the genome	0.00038	Thhalv10010535m,Thhalv10004156m,Thhalv10011813m,Thhalv10003258m,Thhalv10019138m,Thhalv10001943m,Thhalv10025915m,Thhalv10024168m,Thhalv10026395m,Thhalv10011384m,Thhalv10012997m,Thhalv10019237m,Thhalv10008700m,Thhalv10004719m,Thhalv10024341m,Thhalv10013404m,Thhalv10008097m,Thhalv10010414m,Thhalv10007466m,Thhalv10023348m,Thhalv10023481m,Thhalv10026579m,Thhalv10020969m,Thhalv10007492m,Thhalv10023240m…
GO:0008610	lipid biosynthetic process	245 of 2181 in the list	1127 of 13471 in the genome	0.00044	Thhalv10016575m,Thhalv10000338m,Thhalv10027995m,Thhalv10011572m,Thhalv10001027m,Thhalv10028500m,Thhalv10026120m,Thhalv10025577m,Thhalv10024272m,Thhalv10013093m,Thhalv10004622m,Thhalv10016982m,Thhalv10019360m,Thhalv10009183m,Thhalv10021443m,Thhalv10010564m,Thhalv10019004m,Thhalv10010414m,Thhalv10019118m,Thhalv10014831m,Thhalv10007431m,Thhalv10017178m,Thhalv10014959m,Thhalv10019743m,Thhalv10004764m…
GO:0042446	hormone biosynthetic process	100 of 2181 in the list	380 of 13471 in the genome	0.00049	Thhalv10004156m,Thhalv10019114m,Thhalv10011813m,Thhalv10007016m,Thhalv10003258m,Thhalv10023453m,Thhalv10024272m,Thhalv10008059m,Thhalv10021016m,Thhalv10003976m,Thhalv10017113m,Thhalv10008097m,Thhalv10009183m,Thhalv10023557m,Thhalv10007466m,Thhalv10019118m,Thhalv10023348m,Thhalv10014831m,Thhalv10022319m,Thhalv10023459m,Thhalv10005034m,Thhalv10022778m,Thhalv10004764m,Thhalv10011839m,Thhalv10004384m…
GO:0010150	leaf senescence	32 of 2181 in the list	80 of 13471 in the genome	0.0006	Thhalv10007208m,Thhalv10021232m,Thhalv10028360m,Thhalv10021026m,Thhalv10016631m,Thhalv10028843m,Thhalv10021174m,Thhalv10013513m,Thhalv10007705m,Thhalv10023372m,Thhalv10008507m,Thhalv10000026m,Thhalv10023326m,Thhalv10006654m,Thhalv10013411m,Thhalv10016600m,Thhalv10013021m,Thhalv10017393m,Thhalv10018997m,Thhalv10004719m,Thhalv10017394m,Thhalv10016684m,Thhalv10011676m,Thhalv10010390m,Thhalv10004583m…
GO:0044248	cellular catabolic process	337 of 2181 in the list	1640 of 13471 in the genome	0.00081	Thhalv10010153m,Thhalv10017259m,Thhalv10009067m,Thhalv10011464m,Thhalv10002017m,Thhalv10004150m,Thhalv10011813m,Thhalv10011701m,Thhalv10015145m,Thhalv10006564m,Thhalv10024339m,Thhalv10019828m,Thhalv10009054m,Thhalv10004089m,Thhalv10005838m,Thhalv10005077m,Thhalv10010366m,Thhalv10019118m,Thhalv10013125m,Thhalv10022778m,Thhalv10007259m,Thhalv10023595m,Thhalv10019743m,Thhalv10015047m,Thhalv10005744m…
GO:0009773	photosynthetic electron transport in photosystem I	23 of 2181 in the list	49 of 13471 in the genome	0.00096	Thhalv10010535m,Thhalv10009020m,Thhalv10005005m,Thhalv10011814m,Thhalv10017096m,Thhalv10008749m,Thhalv10004563m,Thhalv10004373m,Thhalv10004349m,Thhalv10008504m,Thhalv10010434m,Thhalv10023632m,Thhalv10004217m,Thhalv10007809m,Thhalv10019237m,Thhalv10023702m,Thhalv10007586m,Thhalv10021523m,Thhalv10028838m,Thhalv10004465m,Thhalv10010414m,Thhalv10008902m,Thhalv10028695m
GO:0046482	para-aminobenzoic acid metabolic process	23 of 2181 in the list	49 of 13471 in the genome	0.00096	Thhalv10010557m,Thhalv10007593m,Thhalv10004123m,Thhalv10026674m,Thhalv10021784m,Thhalv10013104m,Thhalv10021320m,Thhalv10004141m,Thhalv10006213m,Thhalv10011262m,Thhalv10004559m,Thhalv10008028m,Thhalv10017257m,Thhalv10008912m,Thhalv10010297m,Thhalv10022717m,Thhalv10016976m,Thhalv10028784m,Thhalv10011418m,Thhalv10003194m,Thhalv10016097m,Thhalv10004144m,Thhalv10013498m
GO:0065008	regulation of biological quality	276 of 2181 in the list	1309 of 13471 in the genome	0.00119	Thhalv10010535m,Thhalv10028560m,Thhalv10011813m,Thhalv10015512m,Thhalv10001943m,Thhalv10019118m,Thhalv10020969m,Thhalv10007431m,Thhalv10022778m,Thhalv10023240m,Thhalv10000334m,Thhalv10007717m,Thhalv10016752m,Thhalv10023420m,Thhalv10021523m,Thhalv10012847m,Thhalv10022717m,Thhalv10010250m,Thhalv10006039m,Thhalv10005046m,Thhalv10008036m,Thhalv10017395m,Thhalv10000411m,Thhalv10008582m,Thhalv10019355m…
GO:0009743	response to carbohydrate stimulus	126 of 2181 in the list	516 of 13471 in the genome	0.00128	Thhalv10016928m,Thhalv10017379m,Thhalv10000263m,Thhalv10017151m,Thhalv10021026m,Thhalv10002013m,Thhalv10025830m,Thhalv10016668m,Thhalv10004777m,Thhalv10016263m,Thhalv10007514m,Thhalv10016349m,Thhalv10011520m,Thhalv10006127m,Thhalv10007897m,Thhalv10016571m,Thhalv10025560m,Thhalv10017461m,Thhalv10024287m,Thhalv10012528m,Thhalv10004786m,Thhalv10003227m,Thhalv10019237m,Thhalv10021557m,Thhalv10011967m…
GO:0051649	establishment of localization in cell	330 of 2181 in the list	1610 of 13471 in the genome	0.00141	Thhalv10017379m,Thhalv10004527m,Thhalv10007075m,Thhalv10010535m,Thhalv10016599m,Thhalv10008923m,Thhalv10007527m,Thhalv10026042m,Thhalv10011357m,Thhalv10004150m,Thhalv10028755m,Thhalv10016349m,Thhalv10028500m,Thhalv10026120m,Thhalv10026129m,Thhalv10011504m,Thhalv10006564m,Thhalv10023605m,Thhalv10003978m,Thhalv10000240m,Thhalv10007504m,Thhalv10021758m,Thhalv10019828m,Thhalv10010082m,Thhalv10026165m…
GO:0019438	aromatic compound biosynthetic process	315 of 2181 in the list	1527 of 13471 in the genome	0.00145	Thhalv10004527m,Thhalv10010153m,Thhalv10010535m,Thhalv10016128m,Thhalv10001027m,Thhalv10011357m,Thhalv10004150m,Thhalv10011520m,Thhalv10011813m,Thhalv10028500m,Thhalv10026120m,Thhalv10026129m,Thhalv10025577m,Thhalv10006564m,Thhalv10003978m,Thhalv10024339m,Thhalv10010436m,Thhalv10005838m,Thhalv10019118m,Thhalv10008411m,Thhalv10013498m,Thhalv10022778m,Thhalv10005973m,Thhalv10010531m,Thhalv10023595m…
GO:0015031	protein transport	266 of 2181 in the list	1258 of 13471 in the genome	0.00154	Thhalv10017379m,Thhalv10004527m,Thhalv10007075m,Thhalv10010535m,Thhalv10016599m,Thhalv10008923m,Thhalv10007527m,Thhalv10026042m,Thhalv10011357m,Thhalv10004150m,Thhalv10028755m,Thhalv10016349m,Thhalv10028500m,Thhalv10026129m,Thhalv10006564m,Thhalv10003978m,Thhalv10007504m,Thhalv10021758m,Thhalv10019828m,Thhalv10026165m,Thhalv10005838m,Thhalv10000300m,Thhalv10004515m,Thhalv10022778m,Thhalv10023240m…
GO:0045184	establishment of protein localization	266 of 2181 in the list	1258 of 13471 in the genome	0.00154	Thhalv10017379m,Thhalv10004527m,Thhalv10007075m,Thhalv10010535m,Thhalv10016599m,Thhalv10008923m,Thhalv10007527m,Thhalv10026042m,Thhalv10011357m,Thhalv10004150m,Thhalv10028755m,Thhalv10016349m,Thhalv10028500m,Thhalv10026129m,Thhalv10006564m,Thhalv10003978m,Thhalv10007504m,Thhalv10021758m,Thhalv10019828m,Thhalv10026165m,Thhalv10005838m,Thhalv10000300m,Thhalv10004515m,Thhalv10022778m,Thhalv10023240m…
GO:0051641	cellular localization	347 of 2181 in the list	1709 of 13471 in the genome	0.00181	Thhalv10017379m,Thhalv10004527m,Thhalv10007075m,Thhalv10010535m,Thhalv10016599m,Thhalv10008923m,Thhalv10007527m,Thhalv10026042m,Thhalv10011357m,Thhalv10004150m,Thhalv10028755m,Thhalv10016349m,Thhalv10028500m,Thhalv10026120m,Thhalv10026129m,Thhalv10011504m,Thhalv10006564m,Thhalv10023605m,Thhalv10003978m,Thhalv10000240m,Thhalv10007504m,Thhalv10021758m,Thhalv10019828m,Thhalv10010082m,Thhalv10026165m…
GO:0006886	intracellular protein transport	247 of 2181 in the list	1157 of 13471 in the genome	0.00184	Thhalv10017379m,Thhalv10004527m,Thhalv10007075m,Thhalv10010535m,Thhalv10012494m,Thhalv10008923m,Thhalv10007762m,Thhalv10023650m,Thhalv10026042m,Thhalv10011357m,Thhalv10008753m,Thhalv10004150m,Thhalv10028755m,Thhalv10016349m,Thhalv10028500m,Thhalv10016571m,Thhalv10026129m,Thhalv10022578m,Thhalv10011004m,Thhalv10019687m,Thhalv10006564m,Thhalv10004354m,Thhalv10019176m,Thhalv10007685m,Thhalv10026342m…
GO:0010583	response to cyclopentenone	51 of 2181 in the list	162 of 13471 in the genome	0.00194	Thhalv10007208m,Thhalv10025806m,Thhalv10025906m,Thhalv10016552m,Thhalv10015021m,Thhalv10007593m,Thhalv10021428m,Thhalv10023372m,Thhalv10019114m,Thhalv10010102m,Thhalv10008691m,Thhalv10019864m,Thhalv10006885m,Thhalv10012997m,Thhalv10019118m,Thhalv10026554m,Thhalv10016436m,Thhalv10010299m,Thhalv10016636m,Thhalv10001240m,Thhalv10002815m,Thhalv10017081m,Thhalv10026168m,Thhalv10017532m,Thhalv10002776m…
GO:0044282	small molecule catabolic process	122 of 2181 in the list	501 of 13471 in the genome	0.00225	Thhalv10010153m,Thhalv10002017m,Thhalv10019114m,Thhalv10007514m,Thhalv10011813m,Thhalv10026126m,Thhalv10002614m,Thhalv10022578m,Thhalv10015145m,Thhalv10024287m,Thhalv10008691m,Thhalv10008059m,Thhalv10008097m,Thhalv10003255m,Thhalv10009183m,Thhalv10007290m,Thhalv10009054m,Thhalv10007466m,Thhalv10004880m,Thhalv10004605m,Thhalv10019118m,Thhalv10023348m,Thhalv10013515m,Thhalv10004651m,Thhalv10003194m…
GO:0044712	single-organism catabolic process	122 of 2181 in the list	501 of 13471 in the genome	0.00225	Thhalv10010153m,Thhalv10002017m,Thhalv10019114m,Thhalv10007514m,Thhalv10011813m,Thhalv10026126m,Thhalv10002614m,Thhalv10022578m,Thhalv10015145m,Thhalv10024287m,Thhalv10008691m,Thhalv10008059m,Thhalv10008097m,Thhalv10003255m,Thhalv10009183m,Thhalv10007290m,Thhalv10009054m,Thhalv10007466m,Thhalv10004880m,Thhalv10004605m,Thhalv10019118m,Thhalv10023348m,Thhalv10013515m,Thhalv10004651m,Thhalv10003194m…
GO:0006629	lipid metabolic process	334 of 2181 in the list	1640 of 13471 in the genome	0.00226	Thhalv10000338m,Thhalv10023298m,Thhalv10001027m,Thhalv10028500m,Thhalv10026120m,Thhalv10015145m,Thhalv10007350m,Thhalv10025577m,Thhalv10013093m,Thhalv10004622m,Thhalv10010564m,Thhalv10009054m,Thhalv10019004m,Thhalv10019118m,Thhalv10011584m,Thhalv10013498m,Thhalv10007431m,Thhalv10014959m,Thhalv10019743m,Thhalv10004373m,Thhalv10011065m,Thhalv10000940m,Thhalv10014918m,Thhalv10025753m,Thhalv10005990m…
GO:0009637	response to blue light	45 of 2181 in the list	137 of 13471 in the genome	0.00227	Thhalv10019302m,Thhalv10015070m,Thhalv10021479m,Thhalv10000945m,Thhalv10027955m,Thhalv10002013m,Thhalv10019199m,Thhalv10012513m,Thhalv10004777m,Thhalv10008504m,Thhalv10023632m,Thhalv10016600m,Thhalv10026172m,Thhalv10009661m,Thhalv10019237m,Thhalv10007453m,Thhalv10006603m,Thhalv10019241m,Thhalv10010414m,Thhalv10000350m,Thhalv10007187m,Thhalv10010669m,Thhalv10021263m,Thhalv10009020m,Thhalv10016150m…
GO:0008104	protein localization	270 of 2181 in the list	1286 of 13471 in the genome	0.00233	Thhalv10017379m,Thhalv10004527m,Thhalv10007075m,Thhalv10010535m,Thhalv10016599m,Thhalv10008923m,Thhalv10007527m,Thhalv10026042m,Thhalv10011357m,Thhalv10004150m,Thhalv10028755m,Thhalv10016349m,Thhalv10028500m,Thhalv10026129m,Thhalv10006564m,Thhalv10023605m,Thhalv10003978m,Thhalv10007504m,Thhalv10021758m,Thhalv10019828m,Thhalv10026165m,Thhalv10005838m,Thhalv10000300m,Thhalv10004515m,Thhalv10022778m…
GO:0031399	regulation of protein modification process	78 of 2181 in the list	286 of 13471 in the genome	0.00237	Thhalv10010535m,Thhalv10016334m,Thhalv10021813m,Thhalv10008901m,Thhalv10006971m,Thhalv10008268m,Thhalv10007685m,Thhalv10019237m,Thhalv10007504m,Thhalv10010414m,Thhalv10000350m,Thhalv10022434m,Thhalv10003223m,Thhalv10010353m,Thhalv10000308m,Thhalv10008749m,Thhalv10002646m,Thhalv10011883m,Thhalv10022558m,Thhalv10000055m,Thhalv10004349m,Thhalv10017393m,Thhalv10020994m,Thhalv10010390m,Thhalv10007623m…
GO:0015824	proline transport	42 of 2181 in the list	125 of 13471 in the genome	0.00263	Thhalv10007208m,Thhalv10004863m,Thhalv10008381m,Thhalv10026045m,Thhalv10023372m,Thhalv10017175m,Thhalv10019687m,Thhalv10015846m,Thhalv10010875m,Thhalv10008766m,Thhalv10010625m,Thhalv10007489m,Thhalv10006885m,Thhalv10011230m,Thhalv10004295m,Thhalv10000635m,Thhalv10010734m,Thhalv10007502m,Thhalv10016436m,Thhalv10023417m,Thhalv10017949m,Thhalv10013125m,Thhalv10021267m,Thhalv10021292m,Thhalv10019219m…
GO:0015996	chlorophyll catabolic process	23 of 2181 in the list	52 of 13471 in the genome	0.00354	Thhalv10017259m,Thhalv10013125m,Thhalv10006098m,Thhalv10011464m,Thhalv10028733m,Thhalv10002556m,Thhalv10025991m,Thhalv10003205m,Thhalv10023639m,Thhalv10019101m,Thhalv10008201m,Thhalv10004491m,Thhalv10000134m,Thhalv10026264m,Thhalv10011405m,Thhalv10013390m,Thhalv10000275m,Thhalv10010246m,Thhalv10005077m,Thhalv10028516m,Thhalv10008939m,Thhalv10028695m,Thhalv10019116m
GO:0046149	pigment catabolic process	23 of 2181 in the list	52 of 13471 in the genome	0.00354	Thhalv10017259m,Thhalv10013125m,Thhalv10006098m,Thhalv10011464m,Thhalv10028733m,Thhalv10002556m,Thhalv10025991m,Thhalv10003205m,Thhalv10023639m,Thhalv10019101m,Thhalv10008201m,Thhalv10004491m,Thhalv10000134m,Thhalv10026264m,Thhalv10011405m,Thhalv10013390m,Thhalv10000275m,Thhalv10010246m,Thhalv10005077m,Thhalv10028516m,Thhalv10008939m,Thhalv10028695m,Thhalv10019116m
GO:0070727	cellular macromolecule localization	258 of 2181 in the list	1227 of 13471 in the genome	0.00369	Thhalv10017379m,Thhalv10004527m,Thhalv10007075m,Thhalv10010535m,Thhalv10008923m,Thhalv10026042m,Thhalv10011357m,Thhalv10004150m,Thhalv10028755m,Thhalv10016349m,Thhalv10028500m,Thhalv10026129m,Thhalv10006564m,Thhalv10023605m,Thhalv10003978m,Thhalv10007504m,Thhalv10021758m,Thhalv10019828m,Thhalv10026165m,Thhalv10005838m,Thhalv10000300m,Thhalv10004515m,Thhalv10022778m,Thhalv10023240m,Thhalv10022709m…
GO:0034613	cellular protein localization	251 of 2181 in the list	1189 of 13471 in the genome	0.00377	Thhalv10017379m,Thhalv10004527m,Thhalv10007075m,Thhalv10010535m,Thhalv10012494m,Thhalv10008923m,Thhalv10007762m,Thhalv10023650m,Thhalv10026042m,Thhalv10011357m,Thhalv10008753m,Thhalv10004150m,Thhalv10028755m,Thhalv10016349m,Thhalv10028500m,Thhalv10016571m,Thhalv10026129m,Thhalv10022578m,Thhalv10011004m,Thhalv10019687m,Thhalv10006564m,Thhalv10004354m,Thhalv10023605m,Thhalv10019176m,Thhalv10007685m…
GO:0016044	cellular membrane organization	132 of 2181 in the list	558 of 13471 in the genome	0.00433	Thhalv10013193m,Thhalv10001932m,Thhalv10010535m,Thhalv10016334m,Thhalv10026042m,Thhalv10004150m,Thhalv10026120m,Thhalv10006971m,Thhalv10016571m,Thhalv10026129m,Thhalv10011004m,Thhalv10014720m,Thhalv10003978m,Thhalv10004164m,Thhalv10010414m,Thhalv10022434m,Thhalv10000308m,Thhalv10011839m,Thhalv10010311m,Thhalv10003446m,Thhalv10003127m,Thhalv10006176m,Thhalv10016372m,Thhalv10026220m,Thhalv10007802m…
GO:0061024	membrane organization	132 of 2181 in the list	558 of 13471 in the genome	0.00433	Thhalv10013193m,Thhalv10001932m,Thhalv10010535m,Thhalv10016334m,Thhalv10026042m,Thhalv10004150m,Thhalv10026120m,Thhalv10006971m,Thhalv10016571m,Thhalv10026129m,Thhalv10011004m,Thhalv10014720m,Thhalv10003978m,Thhalv10004164m,Thhalv10010414m,Thhalv10022434m,Thhalv10000308m,Thhalv10011839m,Thhalv10010311m,Thhalv10003446m,Thhalv10003127m,Thhalv10006176m,Thhalv10016372m,Thhalv10026220m,Thhalv10007802m…
GO:0009605	response to external stimulus	210 of 2181 in the list	969 of 13471 in the genome	0.00448	Thhalv10000338m,Thhalv10028560m,Thhalv10010703m,Thhalv10012513m,Thhalv10021451m,Thhalv10004777m,Thhalv10028500m,Thhalv10016571m,Thhalv10010603m,Thhalv10026129m,Thhalv10011004m,Thhalv10009289m,Thhalv10007519m,Thhalv10004360m,Thhalv10013404m,Thhalv10011967m,Thhalv10011230m,Thhalv10023557m,Thhalv10004656m,Thhalv10019118m,Thhalv10026554m,Thhalv10023348m,Thhalv10001117m,Thhalv10007431m,Thhalv10014959m…
GO:0015804	neutral amino acid transport	44 of 2181 in the list	136 of 13471 in the genome	0.00473	Thhalv10007208m,Thhalv10023431m,Thhalv10004863m,Thhalv10008381m,Thhalv10026045m,Thhalv10023372m,Thhalv10017175m,Thhalv10019687m,Thhalv10015846m,Thhalv10010875m,Thhalv10008766m,Thhalv10010625m,Thhalv10007489m,Thhalv10006885m,Thhalv10011230m,Thhalv10004295m,Thhalv10000635m,Thhalv10010734m,Thhalv10007502m,Thhalv10016436m,Thhalv10023417m,Thhalv10017949m,Thhalv10013125m,Thhalv10021267m,Thhalv10021292m…
GO:0032268	regulation of cellular protein metabolic process	90 of 2181 in the list	349 of 13471 in the genome	0.005	Thhalv10010535m,Thhalv10008978m,Thhalv10016334m,Thhalv10021813m,Thhalv10004150m,Thhalv10019263m,Thhalv10008901m,Thhalv10006971m,Thhalv10008268m,Thhalv10007685m,Thhalv10019237m,Thhalv10007504m,Thhalv10010414m,Thhalv10000350m,Thhalv10022434m,Thhalv10003223m,Thhalv10010353m,Thhalv10000308m,Thhalv10008749m,Thhalv10002646m,Thhalv10011883m,Thhalv10012774m,Thhalv10022558m,Thhalv10000055m,Thhalv10004349m…
GO:0007030	Golgi organization	63 of 2181 in the list	222 of 13471 in the genome	0.00607	Thhalv10007418m,Thhalv10011464m,Thhalv10013414m,Thhalv10009371m,Thhalv10004469m,Thhalv10003205m,Thhalv10007016m,Thhalv10026126m,Thhalv10021083m,Thhalv10012528m,Thhalv10007015m,Thhalv10023732m,Thhalv10000821m,Thhalv10022743m,Thhalv10021802m,Thhalv10004719m,Thhalv10014720m,Thhalv10011967m,Thhalv10021895m,Thhalv10026343m,Thhalv10010564m,Thhalv10010734m,Thhalv10017125m,Thhalv10023657m,Thhalv10017116m…
GO:0042335	cuticle development	24 of 2181 in the list	57 of 13471 in the genome	0.00619	Thhalv10007431m,Thhalv10003358m,Thhalv10009534m,Thhalv10007994m,Thhalv10006127m,Thhalv10003252m,Thhalv10002676m,Thhalv10007351m,Thhalv10000940m,Thhalv10017425m,Thhalv10007349m,Thhalv10016592m,Thhalv10022654m,Thhalv10017438m,Thhalv10028601m,Thhalv10026347m,Thhalv10000869m,Thhalv10010829m,Thhalv10007453m,Thhalv10012960m,Thhalv10019314m,Thhalv10008016m,Thhalv10026518m,Thhalv10021740m
GO:0006073	cellular glucan metabolic process	113 of 2181 in the list	467 of 13471 in the genome	0.00776	Thhalv10016928m,Thhalv10001932m,Thhalv10028560m,Thhalv10011464m,Thhalv10011572m,Thhalv10019114m,Thhalv10021014m,Thhalv10003258m,Thhalv10004708m,Thhalv10012528m,Thhalv10008853m,Thhalv10007379m,Thhalv10024297m,Thhalv10007125m,Thhalv10010082m,Thhalv10028838m,Thhalv10025933m,Thhalv10019004m,Thhalv10010414m,Thhalv10019118m,Thhalv10023348m,Thhalv10028859m,Thhalv10014831m,Thhalv10008724m,Thhalv10004122m…
GO:0044042	glucan metabolic process	113 of 2181 in the list	467 of 13471 in the genome	0.00776	Thhalv10016928m,Thhalv10001932m,Thhalv10028560m,Thhalv10011464m,Thhalv10011572m,Thhalv10019114m,Thhalv10021014m,Thhalv10003258m,Thhalv10004708m,Thhalv10012528m,Thhalv10008853m,Thhalv10007379m,Thhalv10024297m,Thhalv10007125m,Thhalv10010082m,Thhalv10028838m,Thhalv10025933m,Thhalv10019004m,Thhalv10010414m,Thhalv10019118m,Thhalv10023348m,Thhalv10028859m,Thhalv10014831m,Thhalv10008724m,Thhalv10004122m…
GO:0019439	aromatic compound catabolic process	128 of 2181 in the list	544 of 13471 in the genome	0.00826	Thhalv10010153m,Thhalv10017259m,Thhalv10009067m,Thhalv10006098m,Thhalv10011464m,Thhalv10005844m,Thhalv10022857m,Thhalv10002017m,Thhalv10011813m,Thhalv10006564m,Thhalv10009183m,Thhalv10019828m,Thhalv10012551m,Thhalv10005838m,Thhalv10005077m,Thhalv10010366m,Thhalv10019118m,Thhalv10023348m,Thhalv10022319m,Thhalv10013125m,Thhalv10007259m,Thhalv10022778m,Thhalv10028733m,Thhalv10002556m,Thhalv10004764m…
GO:0010286	heat acclimation	44 of 2181 in the list	139 of 13471 in the genome	0.00904	Thhalv10009011m,Thhalv10021208m,Thhalv10021421m,Thhalv10026462m,Thhalv10021125m,Thhalv10028542m,Thhalv10004635m,Thhalv10019067m,Thhalv10023385m,Thhalv10021161m,Thhalv10008012m,Thhalv10017798m,Thhalv10014910m,Thhalv10008097m,Thhalv10002333m,Thhalv10007422m,Thhalv10007466m,Thhalv10004605m,Thhalv10008179m,Thhalv10019148m,Thhalv10004813m,Thhalv10025959m,Thhalv10027926m,Thhalv10008313m,Thhalv10021174m…
GO:0044255	cellular lipid metabolic process	271 of 2181 in the list	1313 of 13471 in the genome	0.00944	Thhalv10000338m,Thhalv10001027m,Thhalv10028500m,Thhalv10026120m,Thhalv10015145m,Thhalv10007350m,Thhalv10025577m,Thhalv10013093m,Thhalv10010564m,Thhalv10009054m,Thhalv10019004m,Thhalv10019118m,Thhalv10007431m,Thhalv10014959m,Thhalv10019743m,Thhalv10004373m,Thhalv10011065m,Thhalv10000940m,Thhalv10014918m,Thhalv10005990m,Thhalv10021350m,Thhalv10011278m,Thhalv10007089m,Thhalv10028422m,Thhalv10007802m…
GO:0044270	cellular nitrogen compound catabolic process	125 of 2181 in the list	530 of 13471 in the genome	0.00948	Thhalv10017259m,Thhalv10009067m,Thhalv10006098m,Thhalv10011464m,Thhalv10005844m,Thhalv10002013m,Thhalv10022857m,Thhalv10019114m,Thhalv10006559m,Thhalv10011813m,Thhalv10010102m,Thhalv10006564m,Thhalv10008059m,Thhalv10000161m,Thhalv10000275m,Thhalv10008097m,Thhalv10009183m,Thhalv10019828m,Thhalv10012551m,Thhalv10005838m,Thhalv10005077m,Thhalv10007466m,Thhalv10010366m,Thhalv10019118m,Thhalv10023348m…
GO:0046700	heterocycle catabolic process	125 of 2181 in the list	530 of 13471 in the genome	0.00948	Thhalv10017259m,Thhalv10009067m,Thhalv10006098m,Thhalv10011464m,Thhalv10005844m,Thhalv10002013m,Thhalv10022857m,Thhalv10019114m,Thhalv10006559m,Thhalv10011813m,Thhalv10010102m,Thhalv10006564m,Thhalv10008059m,Thhalv10000161m,Thhalv10000275m,Thhalv10008097m,Thhalv10009183m,Thhalv10019828m,Thhalv10012551m,Thhalv10005838m,Thhalv10005077m,Thhalv10007466m,Thhalv10010366m,Thhalv10019118m,Thhalv10023348m…
GO:0071705	nitrogen compound transport	192 of 2181 in the list	884 of 13471 in the genome	0.0109	Thhalv10025806m,Thhalv10013470m,Thhalv10010278m,Thhalv10016599m,Thhalv10007527m,Thhalv10028095m,Thhalv10022648m,Thhalv10011813m,Thhalv10016571m,Thhalv10019687m,Thhalv10001943m,Thhalv10009289m,Thhalv10002919m,Thhalv10010726m,Thhalv10008766m,Thhalv10007519m,Thhalv10013404m,Thhalv10008465m,Thhalv10011967m,Thhalv10011230m,Thhalv10003922m,Thhalv10013331m,Thhalv10019207m,Thhalv10007502m,Thhalv10023348m…
GO:1901361	organic cyclic compound catabolic process	129 of 2181 in the list	552 of 13471 in the genome	0.01093	Thhalv10010153m,Thhalv10017259m,Thhalv10009067m,Thhalv10006098m,Thhalv10011464m,Thhalv10005844m,Thhalv10022857m,Thhalv10002017m,Thhalv10011813m,Thhalv10006564m,Thhalv10009183m,Thhalv10019828m,Thhalv10012551m,Thhalv10005838m,Thhalv10005077m,Thhalv10010366m,Thhalv10019118m,Thhalv10023348m,Thhalv10022319m,Thhalv10013125m,Thhalv10007259m,Thhalv10022778m,Thhalv10028733m,Thhalv10002556m,Thhalv10004764m…
GO:0006787	porphyrin-containing compound catabolic process	23 of 2181 in the list	55 of 13471 in the genome	0.01142	Thhalv10017259m,Thhalv10013125m,Thhalv10006098m,Thhalv10011464m,Thhalv10028733m,Thhalv10002556m,Thhalv10025991m,Thhalv10003205m,Thhalv10023639m,Thhalv10019101m,Thhalv10008201m,Thhalv10004491m,Thhalv10000134m,Thhalv10026264m,Thhalv10011405m,Thhalv10013390m,Thhalv10000275m,Thhalv10010246m,Thhalv10005077m,Thhalv10028516m,Thhalv10008939m,Thhalv10028695m,Thhalv10019116m
GO:0033015	tetrapyrrole catabolic process	23 of 2181 in the list	55 of 13471 in the genome	0.01142	Thhalv10017259m,Thhalv10013125m,Thhalv10006098m,Thhalv10011464m,Thhalv10028733m,Thhalv10002556m,Thhalv10025991m,Thhalv10003205m,Thhalv10023639m,Thhalv10019101m,Thhalv10008201m,Thhalv10004491m,Thhalv10000134m,Thhalv10026264m,Thhalv10011405m,Thhalv10013390m,Thhalv10000275m,Thhalv10010246m,Thhalv10005077m,Thhalv10028516m,Thhalv10008939m,Thhalv10028695m,Thhalv10019116m
GO:0051187	cofactor catabolic process	23 of 2181 in the list	55 of 13471 in the genome	0.01142	Thhalv10017259m,Thhalv10013125m,Thhalv10006098m,Thhalv10011464m,Thhalv10028733m,Thhalv10002556m,Thhalv10025991m,Thhalv10003205m,Thhalv10023639m,Thhalv10019101m,Thhalv10008201m,Thhalv10004491m,Thhalv10000134m,Thhalv10026264m,Thhalv10011405m,Thhalv10013390m,Thhalv10000275m,Thhalv10010246m,Thhalv10005077m,Thhalv10028516m,Thhalv10008939m,Thhalv10028695m,Thhalv10019116m
GO:0009746	response to hexose stimulus	64 of 2181 in the list	231 of 13471 in the genome	0.01215	Thhalv10016928m,Thhalv10026489m,Thhalv10017379m,Thhalv10019355m,Thhalv10021026m,Thhalv10022892m,Thhalv10011408m,Thhalv10002013m,Thhalv10007994m,Thhalv10012708m,Thhalv10004431m,Thhalv10004611m,Thhalv10007514m,Thhalv10007897m,Thhalv10016571m,Thhalv10022862m,Thhalv10017461m,Thhalv10024287m,Thhalv10012528m,Thhalv10017391m,Thhalv10005054m,Thhalv10000821m,Thhalv10026213m,Thhalv10011967m,Thhalv10006134m…
GO:0009411	response to UV	72 of 2181 in the list	271 of 13471 in the genome	0.0166	Thhalv10000263m,Thhalv10017151m,Thhalv10010153m,Thhalv10028560m,Thhalv10025830m,Thhalv10021813m,Thhalv10011357m,Thhalv10000324m,Thhalv10011520m,Thhalv10006127m,Thhalv10003258m,Thhalv10026120m,Thhalv10012528m,Thhalv10021161m,Thhalv10003227m,Thhalv10019237m,Thhalv10021557m,Thhalv10004294m,Thhalv10019112m,Thhalv10015952m,Thhalv10005228m,Thhalv10007431m,Thhalv10005229m,Thhalv10005786m,Thhalv10016150m…
GO:0035966	response to topologically incorrect protein	113 of 2181 in the list	475 of 13471 in the genome	0.01794	Thhalv10006029m,Thhalv10009257m,Thhalv10019260m,Thhalv10012957m,Thhalv10016923m,Thhalv10005137m,Thhalv10004832m,Thhalv10019114m,Thhalv10004150m,Thhalv10026266m,Thhalv10026126m,Thhalv10028500m,Thhalv10016571m,Thhalv10026129m,Thhalv10019687m,Thhalv10008691m,Thhalv10004360m,Thhalv10004786m,Thhalv10003978m,Thhalv10003255m,Thhalv10002333m,Thhalv10000350m,Thhalv10012764m,Thhalv10007502m,Thhalv10004880m…
GO:0019220	regulation of phosphate metabolic process	84 of 2181 in the list	330 of 13471 in the genome	0.01845	Thhalv10010535m,Thhalv10016334m,Thhalv10021813m,Thhalv10008901m,Thhalv10006971m,Thhalv10007685m,Thhalv10019237m,Thhalv10003978m,Thhalv10007504m,Thhalv10010414m,Thhalv10000350m,Thhalv10022434m,Thhalv10017462m,Thhalv10003223m,Thhalv10010353m,Thhalv10000308m,Thhalv10008749m,Thhalv10002646m,Thhalv10013153m,Thhalv10011883m,Thhalv10021006m,Thhalv10022558m,Thhalv10000055m,Thhalv10004349m,Thhalv10017393m…
GO:0051246	regulation of protein metabolic process	92 of 2181 in the list	370 of 13471 in the genome	0.01955	Thhalv10010535m,Thhalv10008978m,Thhalv10016334m,Thhalv10021813m,Thhalv10004150m,Thhalv10019263m,Thhalv10008901m,Thhalv10006971m,Thhalv10011558m,Thhalv10008268m,Thhalv10007685m,Thhalv10019237m,Thhalv10007504m,Thhalv10010414m,Thhalv10000350m,Thhalv10022434m,Thhalv10003223m,Thhalv10010353m,Thhalv10000308m,Thhalv10008749m,Thhalv10002646m,Thhalv10011883m,Thhalv10012774m,Thhalv10022558m,Thhalv10000055m…
GO:0046148	pigment biosynthetic process	72 of 2181 in the list	273 of 13471 in the genome	0.02188	Thhalv10025960m,Thhalv10001027m,Thhalv10004150m,Thhalv10019036m,Thhalv10025559m,Thhalv10003227m,Thhalv10011377m,Thhalv10021557m,Thhalv10015952m,Thhalv10028838m,Thhalv10010414m,Thhalv10001974m,Thhalv10020990m,Thhalv10008411m,Thhalv10022319m,Thhalv10004122m,Thhalv10007634m,Thhalv10017178m,Thhalv10010531m,Thhalv10012774m,Thhalv10003127m,Thhalv10026220m,Thhalv10004711m,Thhalv10004217m,Thhalv10023403m…
GO:0043900	regulation of multi-organism process	58 of 2181 in the list	207 of 13471 in the genome	0.02265	Thhalv10007208m,Thhalv10004527m,Thhalv10007944m,Thhalv10007075m,Thhalv10009187m,Thhalv10010535m,Thhalv10023372m,Thhalv10019550m,Thhalv10025945m,Thhalv10000288m,Thhalv10004563m,Thhalv10025860m,Thhalv10016571m,Thhalv10008504m,Thhalv10006564m,Thhalv10016600m,Thhalv10019864m,Thhalv10005593m,Thhalv10008546m,Thhalv10016713m,Thhalv10015086m,Thhalv10028838m,Thhalv10004465m,Thhalv10010734m,Thhalv10008604m…
GO:0006575	cellular modified amino acid metabolic process	39 of 2181 in the list	122 of 13471 in the genome	0.02404	Thhalv10021051m,Thhalv10016314m,Thhalv10010153m,Thhalv10008978m,Thhalv10011357m,Thhalv10007514m,Thhalv10005854m,Thhalv10019263m,Thhalv10011451m,Thhalv10003263m,Thhalv10007016m,Thhalv10021396m,Thhalv10008691m,Thhalv10004627m,Thhalv10026067m,Thhalv10026579m,Thhalv10002815m,Thhalv10026028m,Thhalv10028715m,Thhalv10002776m,Thhalv10007796m,Thhalv10016774m,Thhalv10011913m,Thhalv10010319m,Thhalv10026196m…
GO:0034284	response to monosaccharide stimulus	64 of 2181 in the list	236 of 13471 in the genome	0.02583	Thhalv10016928m,Thhalv10026489m,Thhalv10017379m,Thhalv10019355m,Thhalv10021026m,Thhalv10022892m,Thhalv10011408m,Thhalv10002013m,Thhalv10007994m,Thhalv10012708m,Thhalv10004431m,Thhalv10004611m,Thhalv10007514m,Thhalv10007897m,Thhalv10016571m,Thhalv10022862m,Thhalv10017461m,Thhalv10024287m,Thhalv10012528m,Thhalv10017391m,Thhalv10005054m,Thhalv10000821m,Thhalv10026213m,Thhalv10011967m,Thhalv10006134m…
GO:0071478	cellular response to radiation	33 of 2181 in the list	97 of 13471 in the genome	0.0262	Thhalv10008148m,Thhalv10017822m,Thhalv10017151m,Thhalv10023662m,Thhalv10001926m,Thhalv10021479m,Thhalv10002013m,Thhalv10012513m,Thhalv10017391m,Thhalv10009661m,Thhalv10017394m,Thhalv10006778m,Thhalv10017346m,Thhalv10019112m,Thhalv10008763m,Thhalv10000350m,Thhalv10007187m,Thhalv10001974m,Thhalv10016715m,Thhalv10016537m,Thhalv10008145m,Thhalv10017094m,Thhalv10008416m,Thhalv10017791m,Thhalv10013355m…
GO:0071482	cellular response to light stimulus	33 of 2181 in the list	97 of 13471 in the genome	0.0262	Thhalv10008148m,Thhalv10017822m,Thhalv10017151m,Thhalv10023662m,Thhalv10001926m,Thhalv10021479m,Thhalv10002013m,Thhalv10012513m,Thhalv10017391m,Thhalv10009661m,Thhalv10017394m,Thhalv10006778m,Thhalv10017346m,Thhalv10019112m,Thhalv10008763m,Thhalv10000350m,Thhalv10007187m,Thhalv10001974m,Thhalv10016715m,Thhalv10016537m,Thhalv10008145m,Thhalv10017094m,Thhalv10008416m,Thhalv10017791m,Thhalv10013355m…
GO:0051174	regulation of phosphorus metabolic process	84 of 2181 in the list	333 of 13471 in the genome	0.02665	Thhalv10010535m,Thhalv10016334m,Thhalv10021813m,Thhalv10008901m,Thhalv10006971m,Thhalv10007685m,Thhalv10019237m,Thhalv10003978m,Thhalv10007504m,Thhalv10010414m,Thhalv10000350m,Thhalv10022434m,Thhalv10017462m,Thhalv10003223m,Thhalv10010353m,Thhalv10000308m,Thhalv10008749m,Thhalv10002646m,Thhalv10013153m,Thhalv10011883m,Thhalv10021006m,Thhalv10022558m,Thhalv10000055m,Thhalv10004349m,Thhalv10017393m…
GO:0006812	cation transport	198 of 2181 in the list	931 of 13471 in the genome	0.03153	Thhalv10016928m,Thhalv10010535m,Thhalv10012494m,Thhalv10002017m,Thhalv10011813m,Thhalv10006318m,Thhalv10016571m,Thhalv10010603m,Thhalv10019687m,Thhalv10001943m,Thhalv10025915m,Thhalv10009289m,Thhalv10006564m,Thhalv10008766m,Thhalv10007519m,Thhalv10014739m,Thhalv10013404m,Thhalv10000240m,Thhalv10011967m,Thhalv10013163m,Thhalv10024339m,Thhalv10011230m,Thhalv10010564m,Thhalv10003922m,Thhalv10010414m…
GO:0019374	galactolipid metabolic process	38 of 2181 in the list	119 of 13471 in the genome	0.03185	Thhalv10000338m,Thhalv10016552m,Thhalv10005783m,Thhalv10010920m,Thhalv10006855m,Thhalv10026045m,Thhalv10019114m,Thhalv10028500m,Thhalv10017391m,Thhalv10008691m,Thhalv10007393m,Thhalv10024297m,Thhalv10004163m,Thhalv10025677m,Thhalv10012719m,Thhalv10019118m,Thhalv10006863m,Thhalv10000804m,Thhalv10002815m,Thhalv10008681m,Thhalv10014959m,Thhalv10010298m,Thhalv10019743m,Thhalv10016531m,Thhalv10011337m…
GO:0009699	phenylpropanoid biosynthetic process	71 of 2181 in the list	271 of 13471 in the genome	0.03205	Thhalv10004527m,Thhalv10000263m,Thhalv10017151m,Thhalv10010153m,Thhalv10025830m,Thhalv10011357m,Thhalv10000324m,Thhalv10011520m,Thhalv10006127m,Thhalv10007016m,Thhalv10026120m,Thhalv10012528m,Thhalv10019036m,Thhalv10025577m,Thhalv10025559m,Thhalv10003227m,Thhalv10028009m,Thhalv10021557m,Thhalv10015952m,Thhalv10003194m,Thhalv10026028m,Thhalv10010531m,Thhalv10023595m,Thhalv10000319m,Thhalv10016573m…
GO:0070301	cellular response to hydrogen peroxide	32 of 2181 in the list	94 of 13471 in the genome	0.03477	Thhalv10025806m,Thhalv10011464m,Thhalv10024316m,Thhalv10011408m,Thhalv10016334m,Thhalv10008483m,Thhalv10007514m,Thhalv10003205m,Thhalv10006971m,Thhalv10023425m,Thhalv10019237m,Thhalv10004089m,Thhalv10023348m,Thhalv10016636m,Thhalv10001240m,Thhalv10004122m,Thhalv10005034m,Thhalv10028733m,Thhalv10016638m,Thhalv10008749m,Thhalv10007603m,Thhalv10007472m,Thhalv10008402m,Thhalv10011341m,Thhalv10007781m…
GO:0019637	organophosphate metabolic process	263 of 2181 in the list	1293 of 13471 in the genome	0.04142	Thhalv10009067m,Thhalv10010535m,Thhalv10009499m,Thhalv10016599m,Thhalv10007527m,Thhalv10001027m,Thhalv10021014m,Thhalv10006564m,Thhalv10022743m,Thhalv10024339m,Thhalv10010436m,Thhalv10010082m,Thhalv10019004m,Thhalv10005838m,Thhalv10010366m,Thhalv10007431m,Thhalv10007259m,Thhalv10005973m,Thhalv10005744m,Thhalv10004373m,Thhalv10011065m,Thhalv10014918m,Thhalv10005990m,Thhalv10021350m,Thhalv10011278m…
GO:0046907	intracellular transport	297 of 2181 in the list	1484 of 13471 in the genome	0.04318	Thhalv10017379m,Thhalv10004527m,Thhalv10007075m,Thhalv10010535m,Thhalv10016599m,Thhalv10008923m,Thhalv10007527m,Thhalv10026042m,Thhalv10011357m,Thhalv10004150m,Thhalv10028755m,Thhalv10016349m,Thhalv10028500m,Thhalv10026120m,Thhalv10026129m,Thhalv10011504m,Thhalv10006564m,Thhalv10003978m,Thhalv10000240m,Thhalv10007504m,Thhalv10021758m,Thhalv10019828m,Thhalv10026165m,Thhalv10005838m,Thhalv10000300m…
GO:0009698	phenylpropanoid metabolic process	87 of 2181 in the list	353 of 13471 in the genome	0.04852	Thhalv10004527m,Thhalv10000263m,Thhalv10017151m,Thhalv10010153m,Thhalv10025830m,Thhalv10011357m,Thhalv10000324m,Thhalv10011520m,Thhalv10006127m,Thhalv10007016m,Thhalv10026120m,Thhalv10012528m,Thhalv10019036m,Thhalv10025577m,Thhalv10025559m,Thhalv10003227m,Thhalv10028009m,Thhalv10021557m,Thhalv10015952m,Thhalv10003194m,Thhalv10026579m,Thhalv10026028m,Thhalv10010531m,Thhalv10023595m,Thhalv10011913m…
GO:0000038	very long-chain fatty acid metabolic process	25 of 2181 in the list	67 of 13471 in the genome	0.04935	Thhalv10007431m,Thhalv10008191m,Thhalv10003358m,Thhalv10007994m,Thhalv10006127m,Thhalv10026120m,Thhalv10003252m,Thhalv10002676m,Thhalv10007351m,Thhalv10000940m,Thhalv10017425m,Thhalv10007349m,Thhalv10016592m,Thhalv10022654m,Thhalv10017438m,Thhalv10028601m,Thhalv10026347m,Thhalv10000869m,Thhalv10010829m,Thhalv10007453m,Thhalv10016982m,Thhalv10012960m,Thhalv10019314m,Thhalv10008016m,Thhalv10021740m
