# Supplementary material for: Genome-Wide Analysis of Gene Expression Provides New Insights into Cold Responses in Thellungiella salsuginea
Source: Front Plant Sci. 2017 May 8;8:713. doi: 10.3389/fpls.2017.00713 (PMC5420556; doi:10.3389/fpls.2017.00713)
Supplement: Supplementary file 6 [file Table_4.XLSX]

## Sheet: Sheet2
Table S4 Validation of RNA-seq results via qRT-PCR.
Gene	Roots		Leaf		Annotation (Nr)
	RNA-seq	qRT-PCR	RNA-seq	qRT-PCR
Thhalv10014869m	7.76147	10.038	9.94728	10.6971	putative phosphatidylethanolamine-binding protein
Thhalv10015427m	6.68624	5.63177	8.81588	9.64791	hypothetical protein ARALYDRAFT_918274
Thhalv10015148m	5.2574	5.75538	7.46876	8.88994	unknown
Thhalv10026723m	4.44763	3.90719	6.49431	6.05749	salt and low temperature response protein
Thhalv10008985m	4.61816	5.25573	6.40573	7.48355	uncharacterized protein
Thhalv10008313m	3.42205	3.62901	5.96433	5.62784	dehydrin
Thhalv10021895m	2.90217	2.84667	5.67572	5.50844	low temperature and salt responsive protein LTI6B
Thhalv10022369m	-9.35859	-0.313749	-5.60299	-6.87309	DNA-directed RNA polymerase II subunit G
Thhalv10010531m	-7.41499	-6.36621	-5.07067	-7.64942	unknown protein
Thhalv10012817m	-4.83613	-2.07087	-4.58688	-5.54112	unnamed protein product
Thhalv10020257m	-4.59534	-3.79728	-3.80664	-3.65793	unknown
Thhalv10027524m	-4.16095	-3.62226	-3.16383	-4.40611	unknown
Thhalv10028542m	-4.12899	-3.45481	-4.55512	-5.05976	stress-induced protein sti1-like protein
Thhalv10002333m	-4.04327	0.588892	-2.4993	-2.45999	ATHSFA2
Thhalv10022809m	-3.68853	-0.205905	-2.1052	-1.76761	unnamed protein product
Thhalv10021303m	-3.47365	-2.65721	-3.98433	-2.85538	aquaporin TIP2-1
Thhalv10028684m	-1.71917	-2.24003	-1.23258	-0.287913	NAC domain-containing protein 69
Thhalv10007957m	-1.57106	-0.458503	3.15027	3.98976	O-methyltransferase family protein
Thhalv10011223m	-1.59399	-0.405212	4.07239	7.49693	leucine-rich repeat receptor-like protein kinase
Thhalv10028769m	-1.76256	-1.07122	5.77216	5.87112	Peroxidase C2; Flags: Precursor
Thhalv10019031m	-1.81368	-2.29001	5.27556	7.30814	hypothetical protein ARALYDRAFT_920359
Thhalv10007422m	-1.84554	-1.57592	2.24558	3.04295	cytochrome P450 71B2
Thhalv10000844m	-1.8705	-0.497188	3.19537	3.23273	FAD-binding domain-containing protein
Thhalv10008152m	-2.83726	-1.84545	3.7975	3.95258	MYB domain protein 51-2
Thhalv10004977m	-2.96212	0.949258	3.09403	4.33627	zinc finger AN1 domain-containing stress-associated protein 12
