# Supplementary material for: Genome-Wide Analysis of Gene Expression Provides New Insights into Cold Responses in Thellungiella salsuginea
Source: Front Plant Sci. 2017 May 8;8:713. doi: 10.3389/fpls.2017.00713 (PMC5420556; doi:10.3389/fpls.2017.00713)
Supplement: Supplementary file 7 [file Table_5.XLSX]

## Sheet: Sheet1
Table S5 Primers for qRT-PCR analysis.
Gene	Primer Sequence （5'-3'）
	Forward	Reverse
Thhalv10014869m	AAGGGAAGCTGCCGAGAAA	GGCGGAATATCGACAACCA
Thhalv10015427m	CGAAGCACTGGCTCACTCTG	CGTTGACCAGGAGCAAAAGT
Thhalv10015148m	GTGTTCAGTGCGGGACGAG	TAATACGGCGACCCTTTGC
Thhalv10026723m	GATCCTTCTCCCGCCTCTT	GATTCCCCTTGACGATTCTGA
Thhalv10008985m	TCCGTCGTATTATTCCTCTTCG	CTCTTTGAGTTTCGCCCAGTA
Thhalv10008313m	GTCTGAGTTCGAGCACAAGGC	TCTTCTCACCGTCCTCACCTT
Thhalv10021895m	GGGTCTTTCTCAGATTTGGTTG	TGAGGACATAAAGGGCGTAGAG
Thhalv10022369m	TTCTCCAAGCCAAACTGCC	AAGGTGATTCCGCTGAAAACTA
Thhalv10010531m	AGGGGAAAATGGTGGGAGA	CCAGGGATTGGAATAGCAGAT
Thhalv10012817m	AGACAGCCAGAACAGGTCAAA	CACCATGTAAAGCACTTCGTATC
Thhalv10020257m	AAGATTTGTTGCTCCTTGATGTC	CGGGCTGGTTGTCAGAATAG
Thhalv10027524m	AGAACAAGAAGAATGGCTACAGAG	GCCGCAACAGATGAAGAAGT
Thhalv10028542m	TTAGGGGTTTTGTTGGATGTTA	CTCTTTCTCCGCTTGTGCC
Thhalv10002333m	ACCAATGGAAGGGCTAAACG	TGTGCTTGAAGTAACGAGGGAG
Thhalv10022809m	CTACCACCATTACCAGGGACTAT	GGCTGCTTCAACTTCAACGA
Thhalv10021303m	GTTCATCTCCACTTTGCTCTTTG	GTGACGGCTGGGTTCACAT
Thhalv10028684m	AGATTGCTGGATTTTAACGGAG	CCAACGCTATCACCTGGACT
Thhalv10007957m	GGTTGATGTTGGAGGTGGAG	CCCGTGGTAAGAAGGTGCT
Thhalv10011223m	CCGTATTTACCCCTACCGAAGT	CCCAGTCAATCTTGTTCACCC
Thhalv10028769m	CTCGCAATGGAAACCAAAGT	GAATGCTCGGACTAATGGGATA
Thhalv10019031m	ATCCTCCCTTCCCTACCCA	CTCCGTCTTTGCTGCTCTTC
Thhalv10007422m	ATGGTGAAGAAAGTGTCGGAATC	CCAGGGAACAAGTCAGTGAAAG
Thhalv10000844m	ACCGTCTTCACCGTCACTAAA	AAAACCCTTGTTCATAACCTTCA
Thhalv10008152m	CAGAAACAAAAGGTTATTCAGACAA	CACTTCCGATAATCCCAGACAG
Thhalv10004977m	TGACTTTTGCGAACAACCTTAC	CTTCCACATCCTTTCTCGTTTC
Ubiquitin	CGTGAAGGCTAAGATCCAAGACAAGG	CGCAAGAGTACGGCCATCTTCG
Actin	GCACAATCCAAAAGAGGTATTCTCACCT	GGAGCCTCGGTAAGAAGAACAGGG
